# Supplementary material for: Mechanical ventilation as an independent risk factor for mortality in COVID-19-related ARDS: A secondary analysis using propensity score weighting
Source: PLoS One. 2026 Apr 1;21(4):e0344866. doi: 10.1371/journal.pone.0344866 (PMC13042666; doi:10.1371/journal.pone.0344866)
Supplement: S1 File — (XLSX) [file pone.0344866.s001.xlsx]

## Sheet: data_PS
code	alive_dead	age	sex	weight	height	leuko_count	Neu	Lym	Mon	Eos	Bas	Neu_abs	Lym_abs	Mon_abs	Eos_abd	Bas_abs	erythro	hemato	hemo	MCH	MCHC	RDW	MPV	plat_count	N_L_ratio	creatinine	d_dimer	ldh	ferritin	pcr	procalcit	sodium	potassium	chloride	calcium	glucose	albumin	alk_phos	alt	ast	bili_total	HCO3	PCO2	resp_rate	heart_rate	systolic_pr	diastolic_pr	BMI	Myoc_infarc
1	alive	19	M	78	169	17.25	85.6	6.8	6.7	0.6	0.3	14.75	1.18	1.16	0.1	0.06	5.24	38.5	11.1	21.2	28.8	19	9.5	534	12.5	0.98	2660	189		187.8	0.2	139	4.79	99.7	9.1	126		125	6	8	0.31	20.6	31.1	20	128	122	63	27.31	No
2	alive	72	M	48	154	9.89	84.1	8.7	6.6	0	0.2	8.32	0.86	0.65	0	0.02	4.73	45.1	15.9	33.6	35.3	13	10.3	198	9.67442	0.97	1814	157		13.8		135	4.27	103.9					12	17	0.62	21.5	33.6	20	102	115	68	20.2395	No
3	alive	76	M	79	169	4.76	73.4	15.5	10.3	0.8	0	3.49	0.74	0.49	0.04	0	4.64	38.8	14.1	30.4	36.3	12.7	8	146	4.71622	0.67	6770	386		93.8		120	4.23	88.7					26	31		20.9	30.6	22	71	182	85	27.6601	No
4	alive	80	M	56	153	7.86	74.6	16.4	8.4	0.5	0.1	5.86	1.29	0.66	0.04	0.01	3.17	26.3	8.5	26.8	32.3	15.3	8.4	403	4.54264	0.73	1300	199		39		127	4.52	95.6	7.8	140		99	11	11	0.95	16.4	26.9	18	86	123	67	23.9224	No
5	alive	32	M	75	160	0.26	46.1	38.5	7.7	0	0	0.12	0.1	0.02	0	0	1.5	14.4	4.7	31.3	32.6	16.8	9.8	73	1.2	0.52	290	166		147.3	0.34	137	3.77	102.6	8.9	110		197	93	57	4.8	24.5	36.6	21	111	115	65	29.2969	No
6	alive	27	M	98	168	8.07	79.6	13	7.4	0	0	6.42	1.05	0.6	0	0	6.12	47.4	16.7	27.3	35.2	14.2	9.5	180	6.11429	1.11	620	435		125.4		141	4.3	109.4		155			47	37	0.57	20.4	32.3	24	121	133	85	34.7222	No
7	dead	27	F	54	157	13.9	78.2	13.1	6.2	1.4	0.5	10.87	1.82	0.86	0.19	0.07	5.32	43.6	14.2	26.7	32.6	13.9	8.1	614	5.97253	0.86	1827	188		71.1	0.23	138	4.95	106	8.3	92		374	24	21	0.35	24.8	36	21	103	98	60	21.9076	No
8	alive	32	M	108	172	14.99	72.1	14.3	6.1	0.6	0.5	10.79	2.15	0.92	0.09	0.08	5.62	48.2	15.7	27.9	32.6	13.9	9.7	295	5.0186	0.79	1188	354	829	110.7	0.09	139	4.55	102		68			276	113	0.32	23.3	34.4	20	82	112	60	36.5062	No
9	alive	81	M	64	158	12.1	70.5	23.2	5	0.1	0.1	8.53	2.81	0.61	0.01	0.01	4.65	40.7	13.9	29.9	34.2	13.8	9.4	230	3.03559	1.3	1665	293		42.6	0.06	134	5.14	102.9	8.1				33	27	0.74	15.6	24	20	56	130	58	25.6369	No
10	alive	31	F	81	165	18.3	93.5	4.4	1.9	0.1	0.1	17.12	0.8	0.35	0.02	0.01	5.49	47.4	16.2	29.5	34.2	14.1	10.5	258	21.4	1.26	520	484	576	389.1		142	4.67	104.4	8.7							19.7	29.2	16	106	124	72	29.7521	No
11	alive	35	M	82	170	8.06	80.9	12.8	4.8	1.4	0.1	6.52	1.03	0.39	0.11	0.01	4.97	42.6	15	30.2	35.2	13.5	9	391	6.3301	0.79	4600	619		201.1		137	4.53	97.9		91			197	106	1.1	20.5	29	18	102	137	92	28.3737	No
12	alive	35	M	150	168	9.1	63.5	22.9	9.2	0.1	0.7	5.78	2.08	0.84	0.01	0.06	6.14	57.1	18.3	29.8	32	13.9	9.5	328	2.77885	0.91	1281	536		40.5	0.07	143	5.36	104.4		113			25	41	0.37	22.1	34.9	23	67	170	104	53.1463	No
13	alive	24	M	102	170	15.16	81.3	11.9	5.3	0.1	0.1	12.31	1.81	0.81	0.01	0.02	5.47	46.1	14.8	27.1	32.1	14.6	9.4	320	6.8011	1.16	1396	712	1280	266.8	0.12	140	4	106.7					36	59	0.49	20.5	29.5	24	110	119	69	35.2941	No
14	alive	31	F	93	180	7.71	86.5	10.4	2.7	0	0.1	6.67	0.8	0.21	0	0.01	5.45	45.7	15.3	28.1	33.5	14.1	11.7	260	8.3375	0.67	556	254		87.2	0.07	136	4.58						41	35	0.35	22.9	33.7	20	110	119	76	28.7037	No
15	alive	30	F	110	162	5.02	74.5	15.3	6.4	0	0.4	3.74	0.77	0.32	0	0.02	4.72	42.9	14.7	31.1	34.3	12.8	9.7	114	4.85714	2.26	2084	329		81.6	0.68	134	4.39	103.2	8.1	106		61	16	18	0.18	14.4	24.7	19	103	129	75	41.9143	No
16	dead	25	F	43	149	6.23	79	14.4	5.9	0.5	0.2	4.92	0.9	0.37	0.03	0.01	2.05	19.5	5.7	27.8	29.2	16.5	8.6	358	5.46667	8.87	3402	323		53.3	27.23	136	8.26	101.9	9.4	82		118	13	17	0.15	20.9	23	19	78	153	67	19.3685	No
17	dead	78	M	76	172	14.05	91.7	3.9	3.1	0	0.2	12.89	0.55	0.43	0	0.03	4.68	41.2	12.7	27.1	30.8	15.2	10.1	275	23.4364	0.94	1117	427		69.7	2.04	137	4.11	102.5	8.2				13	23	0.3	20.2	27	20	110	114	78	25.6896	No
18	dead	72	M	92	173	5.04	76.8	12.7	9.5	0	0.4	3.87	0.64	0.48	0	0.02	5.32	48.1	16.7	31.4	34.7	13.7	10.7	221	6.04688	1.4	270	670		64.5		134	5.08	103.8	7.7				123	158	0.62	13.1	19.5	19	121	143	77	30.7394	No
19	dead	33	F	75	160	8.57	80.9	16.7	2.3	0	0.1	6.93	1.43	0.2	0	0.01	5.56	44	15.3	27.5	34.8	14.8	10.2	214	4.84615	0.75	3130	1236	989	236.4	0.22	149	4.43	112.2	7.4				34	79	0.34	18.9	29.8	20	112	116	78	29.2969	No
20	dead	25	M	45	175	262.9	0.2	12.2	87	0	0	0.48	31.97	228.73	0.02	0.03	2.98	29.9	9.5	31.9	31.8	22.4		27	0.0150141	1.13	10	1514		184.5	6.04	138	4.43	101.2	7.6			72	8	14	0.47	20.7	32.4	20	140	111	68	14.6939	No
21	alive	34	M	84	164	17.37	89.3	5	5.6	0	0.1	15.51	0.87	0.97	0	0.02	5.25	47.2	16.3	31	34.5	12.6	9.8	191	17.8276	1.1	381	268		84.7	0.16	137	4.56	98.2	8.8	130			41	24	0.6	19.6	24	21	83	118	69	31.2314	No
22	alive	28	M	150	170	6.22	55.6	38.1	5.8	0	0.3	3.46	2.37	0.36	0	0.02	5.57	49.6	17	30.5	34.3	12.3	10.4	235	1.45992	0.52	172	322		130.4		133	4.02	97.4		185			45	26	0.32	23	34.4	20	113	144	78	51.9031	No
23	alive	30	F	70	165	6	79.1	15.7	2.5	0	0.2	4.75	0.94	0.15	0	0.01	4.06	31.9	10.8	26.6	33.9	13.3	11.6	227	5.05319	0.66	1092	308		101.3	0.11	139	4.12	103.1					37	60	0.23	17	28.7	19	92	119	77	25.7117	No
24	alive	29	M	90	176	10.04	83.1	12.6	3.6	0	0.2	8.34	1.27	0.36	0	0.02	5.08	46.4	15.8	31.1	34.1	12.4	9.5	228	6.56693	0.94	210	423		153.3		135	4.17	97.1	8.6				55	48	0.68	22	30	22	90	143	65	29.0548	No
25	alive	28	M	80	155	14	89.9	5.7	2.3	0	0.5	12.59	0.8	0.32	0	0.07	5.8	51.3	17.9	30.9	34.9	15.1	10.1	259	15.7375	0.88	274	493		93.8	2.6	139	5.11	98.3	7.5	114		109	261	183	0.53	20.1	26.7	20	121	134	82	33.2986	No
26	dead	64	M	83	168	13.86	91.4	6	2.5	0	0.1	12.68	0.83	0.34	0	0.01	5.27	48.1	16.5	31.3	34.3	13.1	9.8	149	15.2771	1.21	577	378		267.3		139	4	106.9	8.4			60	44	40		19.9	27.1	19	77	109	60	29.4076	No
27	alive	58	M	80	162	14.64	85.1	7.1	3.9	0.1	0.3	12.46	1.04	0.57	0.01	0.05	5.15	44.3	15.8	30.7	35.7	12.1	9.7	264	11.9808	0.85	1067	601		272.4	0.5	136	5.03	96				114	49	48	0.8	23.9	32.4	23	89	123	78	30.4832	No
28	dead	35	M	108	180	8.53	81.6	12.4	5.7	0	0.1	6.95	1.06	0.49	0	0.01	6.29	49.9	17.8	28.3	35.7	13.2	9.9	263	6.5566	0.95	511	613	1835	103.7	0.68	137	4.04	100.5	8.6	131	3	100	246	202	0.71	21.8	30.8	23	74	144	81	33.3333	No
29	alive	28	F	130	165	12.56	85	9.6	3.8	0	0.2	10.68	1.21	0.48	0	0.02	4.88	42	13.8	28.3	32.9	14.9	10.9	164	8.82645	0.98	938	470	939	322.9	0.95	139	3.53	99.7	7.7	160		49	41	38	0.75	22.9	43.9	25	133	145	90	47.7502	No
30	alive	24	F	90	154	7.87	81.2	15.9	2.5	0	0.1	6.39	1.25	0.2	0	0.01	5.46	44.6	14.3	26.2	32.1	14.7	10.1	194	5.112	0.63	383	350		107.8		142	4.51					105	23	43	0.23	24	34.6	18	82	122	70	37.9491	No
31	dead	89	M	70	163	17.05	86.8	5.4	6.3	0.4	0.2	14.81	0.92	1.07	0.06	0.03	5.21	48.1	16.1	30.9	33.5	13.1	10.2	237	16.0978	1.4	6701	143		56.8		140	5.52	108	9	268					0.51	12.6	23.8	19	63	136	92	26.3465	No
32	alive	88	M	86	174	4.8	73.5	14.4	11.9	0	0.2	3.53	0.69	0.57	0	0.01	4.94	42.9	14.9	30.2	34.7	14.5	11.6	103	5.11594	1.14	2740	347		63.9		141	3.78	102.1				55	28	60		21.5	30.4	17	73	111	62	28.4053	No
33	alive	30	F	73	165	10.34	88.9	6.6	2.8	0	0.1	9.19	0.68	0.29	0	0.01	4.51	39.7	13.1	29	33	13.9	11	175	13.5147	0.46	757	315	457	216.6	0.33	138	3.49	104.9	8.2		2.5		66	67	0.33	20.8	33.9	21	98	117	77	26.8136	No
34	alive	33	M	60	162	10.44	75.5	11.9	11.1	1.4	0.1	7.88	1.24	1.16	0.15	0.01	5.63	46.3	16	28.4	34.6	14.1	10.2	333	6.35484	0.91	2130	439	752	93.1		134	4.99	98.9		106			54	34	0.77	19.4	26.9	28	110	113	66	22.8624	No
35	alive	30	M	79	170	16.27	66.3	21	11.5	0.1	0.2	10.81	3.41	1.87	0.01	0.03	4.57	36.7	11.7	25.6	31.9	16.4	11.5	360	3.17009	19.65	585	211		58.9	46.21	140	3.52	92.6	9.2	119			14	20	0.37	18.2	22.4	20	107	118	57	27.3356	No
36	alive	84	M	83	174	6.91	82.4	6.8	9	0.3	0.3	5.7	0.47	0.62	0.02	0.02	4.66	40.7	13.9	29.8	34.2	13.5	10.6	181	12.1277	1.23	4972	588		105.7		140	4.87	106.2					61	73	1.3	18.5	25.8	18	74	111	56	27.4145	No
37	alive	90	M	55	153	14.48	85.3	3.7	8.1	0	0.6	12.34	0.54	1.18	0	0.09	6.1	60.9	18.9	31	31	14.8	9.8	243	22.8519	1.07	146963	451		7	0.08	138	4.58					84	23	40	4.13	17.5	31.9	18	75	140	90	23.4952	No
38	dead	82	M	74	170	6.25	65.9	22.1	9.8	1.4	0.6	4.12	1.38	0.61	0.09	0.04	5.04	46	15.7	31.2	34.1	12.1	9.9	182	2.98551	0.96	2358	180		12.1		135	4.51	99.1	8.8			79	18	26	1.88	21.9	30.7	18	72	149	77	25.6055	No
39	dead	83	M	50	168	9.2	84.3	12.8	1.8	0	0.2	7.75	1.18	0.17	0	0.02	5.59	48.1	16.8	30.1	34.9	12.9	11.1	216	6.5678	1.49	8747	498		167.9		139	4.85	99.8	8.4	44			42	67		13.8	25.2	21	102	120	75	17.7154	No
40	dead	73	M	70	170	8.53	85.9	9.1	4.2	0	0.1	7.32	0.78	0.36	0	0.01	4.86	43	14.7	30.2	34.2	12.7	10.1	269	9.38462	1.3	1283	524		192.9	35.23	136	3.71	102.8	8.2	118			50	95	0.69	18.2	26.6	23	78	122	60	24.2215	No
41	dead	64	M	80	170	9.78	86.4	4.4	5.9	0.6	0.2	8.45	0.43	0.58	0.06	0.02	4.73	42.5	14.3	30.2	33.6	12.7	11.1	248	19.6512	1.15	6055	896		200.3	2.56	145	5.19	106.6	8.1	127		114	55	59	1.38	19.3	28.1	21	85	177	85	27.6817	No
42	alive	67	M	62	162	15.79	93.2	3	2.5	0	0.1	14.71	0.48	0.39	0	0.02	4.5	40.5	13.5	30	33.3	13.2	10.4	294	30.6458	1.84	903	406		387	2.97	137	4.45	101.7	8.1				19	32	0.54	16.8	26.1	20	62	119	60	23.6244	No
43	dead	59	M	90	175	7.5	87.3	6.8	4.9	0	0.1	6.54	0.51	0.37	0	0.01	5.32	50	16.7	31.4	33.4	13	9.6	275	12.8235	0.9	770	457		68.9	0.3	135	5.01	100.6	7.7	199			77	63	0.78	19.9	27.8	22	110	142	82	29.3878	No
44	dead	90	M	47	150	8.53	94.9	2.3	1.6	0	0.1	8.09	0.2	0.14	0	0.01	6.57	55.8	17.8	27.1	31.9	16.9	9.6	320	40.45	1.17	1542	323	241	137.4		147	3.49	109.4					14	24	0.68	20.9	30.8	24	110	73	46	20.8889	No
45	alive	58	M	90	161	4.87	79.4	14	6	0.4	0.2	3.87	0.68	0.29	0.02	0.01	5.84	49.5	17.8	30.5	36	13.1	10.1	207	5.69118	1.22	746	452		54.3		136	5.04	101.6					66	66	0.98	16.8	28.2	22	75	103	63	34.7209	No
46	alive	30	M	70	170	17.26	91.6	4.9	2.8	0.5	0.2	15.81	0.85	0.49	0.08	0.03	5.64	45.8	15.2	27	33.2	13.3	11	201	18.6	1.03	505	424		262.7	3.08	139	4.36	103.7	8				94	66		23.6	34.3	26	131	117	63	24.2215	No
47	dead	88	M	90	175	4.83	66.3	25.7	7.2	0	0.2	3.2	1.24	0.35	0	0.01	5.47	52.7	16.6	30.3	31.5	13.3	11.4	84	2.58065	1.16	946	351		31.8		137	4.21	99.7		262		105	104	105	0.56	21.2	32.7	20	92	150	67	29.3878	No
48	alive	34	M	74	174	11.18	76.7	17.2	4.6	0	0.2	8.58	1.92	0.51	0	0.02	5.78	51.8	17.2	29.8	33.2	12.6	10.6	309	4.46875	0.94	1105	385	918	155.2		143	5.34	103.6					39	40	0.69	26.5	36.9	18	92	123	77	24.4418	No
49	alive	27	F	88	151	6.21	68.8	23.2	7.2	0.3	0.5	4.27	1.44	0.45	0.02	0.03	4.2	40.6	13.7	32.6	33.7	14.1	11	201	2.96528	1.13	3443	828		40.8	2.06	138	4.37	108.3	7.7			215	487	616	0.49	20.2	36	18	118	144	91	38.5948	No
50	alive	32	M	72	163	14.6	91	5.9	1.8	0	0.2	13.28	0.86	0.27	0	0.03	5.77	47.8	15.6	27	32.6	13.5	8.6	319	15.4419	0.68	612	467		216.8	0.12	140	4.97	104.9	8.9	159			94	35	0.37	21.5	31.8	20	85	115	85	27.0993	No
51	dead	39	M	80	172	8.77	83.7	9.4	5.5	0	0.3	7.34	0.82	0.48	0	0.03	5.77	52	17.5	30.3	33.7	13.7	9.9	176	8.95122	1.06	671	317	919	162.1	0.09	137	4.56	97.6	8.5	98			65	58	0.46	20.8	30.6	20	93	132	86	27.0416	No
52	alive	26	F	96	166	8.93	88.9	9.2	1.9	0	0	7.94	0.82	0.17	0	0	4.13	36.3	12.1	29.3	33.3	14.5	10.8	277	9.68293	0.83	1117	259		117.5		141	4.71	108.5					11	20	0.35	16.1	29.2	18	106	106	63	34.8381	No
53	alive	32	M	83	179	5.34	76.2	17.8	5.8	0	0.2	4.07	0.95	0.31	0	0.01	5.53	48.6	16.9	30.6	34.8	12.5	10.8	116	4.28421	1.1	420	509		97.1	0.29	136	4.19	98.8	8.1			65	46	44	0.57	20	32	20	130	143	89	25.9043	No
54	alive	29	F	80	165	9.6	72.9	22.8	3.9	0.1	0.3	7	2.19	0.37	0.01	0.03	5.54	46.6	15.4	27.8	33	13.2	9.9	205	3.19635	0.77	1217	363		244.4	0.9	138	3.59	101	9.1			77	17	21	0.5	18.3	23.7	20	110	121	77	29.3848	No
55	alive	25	F	95	163	6.76	69.9	22.8	7.1	0.1	0.1	4.72	1.54	0.48	0.01	0.01	5.11	44.6	14.6	28.6	32.7	13.2	12.3	219	3.06494	0.63	582	449		84.9	0.06	141	4.05	107.2	8.5	108			105	111	0.4	19.8	35.1	22	80	107	63	35.756	No
56	dead	90	M	45	160	6.94	65.7	22.6	9.9	0.9	0.6	4.56	1.57	0.69	0.06	0.04	4.28	39.8	12.7	29.7	31.9	14.6	9.1	243	2.90446	0.71	1559	247		8.5		137	4.93	100.9		88			22	28	0.41	22.8	37.1	18	85	138	52	17.5781	No
57	alive	34	M	90	173	33.25	74.7	11.1	7.2	0.1	0.7	24.87	3.68	2.4	0.02	0.23	5.74	50.9	16.8	29.3	33	15.8	10.9	313	6.75815	1.52	522	388		54.6	0.17	141	4.7	104.3	8.1			76	87	63	0.9	19.1	30.2	24	120	121	90	30.0712	No
58	dead	88	M	45	170	4.01	68.9	15.7	13.2	1.5	0.5	2.76	0.63	0.53	0.06	0.02	2.78	24.7	8.5	30.6	34.4	13.1	8	300	4.38095	0.85	1330	170		110.9		121	4.76	90.4	8.2	103			24	36	0.24	20.6	29	19	79	152	81	15.5709	No
59	alive	26	F	65	170	17.71	80.8	9.2	5.6	2.9	0.5	14.31	1.63	0.99	0.52	0.09	4.07	33.9	11.8	29	34.8	13.2	10.7	247	8.77914	2.14	1112	341		14.4	0.92	140	3.52	106.8	8.4	114		86	9	15	1.34	17.4	26.4	20	148	120	81	22.4913	No
60	alive	50	M	79	170	6.1	86	10.3	3.4	0	0	5.24	0.63	0.21	0	0	5	46.1	15.6	31.2	33.8	11.9	10.1	168	8.31746	0.79	621	336		154.6		135	3.98	99.4	8.2				45	41	0.59	19.8	29.2	24	95	115	64	27.3356	No
61	dead	36	M	90	176	11.96	92.3	3	3.7	0	0.2	11.04	0.36	0.44	0	0.02	5.12	48.1	15.7	30.7	32.6	14.6	10.1	314	30.6667	0.85	585	593	2276	133.7	0.3	143	5.28	106.2	8			111	44	22	0.42	21.4	30.6	21	98	121	72	29.0548	No
62	alive	45	M	86	166	20.76	92.4	2.5	3.1	0	0.3	19.18	0.52	0.65	0	0.06	6.03	50.3	16.6	27.5	33	14.4	10.7	343	36.8846	0.75	903	726		130.2	0.06	136	4.97	100.2	8.9	194			46	35	0.51	22.4	31.3	19	91	141	87	31.2092	No
63	alive	41	M	80	168	6.99	83	10.3	6.2	0	0.1	5.8	0.72	0.43	0	0.01	4.5	41	13.5	30	32.9	14.2	10.5	152	8.05556	8.83	899	491	1674	111.4		141	4.59	97.2		97			11	21	0.49	24.8	30.1	18	99	152	80	28.3447	No
64	alive	65	M	85	175	13.03	86.5	8	4.8	0	0.2	11.27	1.04	0.63	0	0.02	6.24	36.1	11.4	18.3	31.6	17.3		237	10.8365	1.3	562	360		205.5	0.05	133	3.78	104	8.6				60	46	1.11	22.8	32.7	20	82	105	62	27.7551	No
65	alive	82	M	82	160	8.89	90.6	6.3	3	0	0.1	8.05	0.56	0.27	0	0.01	4.81	43.3	15.7	32.6	36.3	12.2	9.8	230	14.375	1	2547	284		102.2	0.35	135	4.28	103.5	8.8	134			98	81	1	17.5	24.3	22	122	138	74	32.0312	No
66	dead	44	M	56	161	6.95	82.9	9.2	7.6	0	0	5.76	0.64	0.53	0	0	5.26	47.6	15.7	29.8	33	13.1	10.9	289	9	6.3	1096	450		28.1	9.6	136	4.56	108.2	7.4			129	15	20	0.11	11.5	23.7	20	85	117	76	21.6041	No
67	dead	32	M	109	182	8.23	85.3	8.4	5.8	0	0.1	7.02	0.69	0.48	0	0.01	5.13	43.3	14.3	27.9	33	12.7	10.3	183	10.1739	0.9	607	548	647	137.8	0.97	141	4.59	100.7	8.2			130	57	31	0.5	19.4	28.5	22	115	102	58	32.9067	No
68	dead	69	M	72	168	7.29	68.7	15.4	7.5	7.4	1	5.01	1.12	0.55	0.54	0.07	3.62	34.7	11.3	31.2	32.6	13.6	10.7	349	4.47321	1.7	1882	241		91.4	1.27	133	4.88	106	8.3	114		108	35	15	0.21	14.5	21.9	20	4	97	60	25.5102	yes
69	alive	69	M	70	160	8.2	79.5	12.8	7.1	0.4	0.2	6.52	1.05	0.58	0.03	0.02	5.25	46.8	15.7	29.9	33.5	14.9	9.6	284	6.20952	1.05	8300	336		47.7	0.08	139	4.68	102.4	8.2			68	58	28	0.68	21.2	29.7	20	94	122	70	27.3438	No
70	alive	63	M	72	170	16.34	88.9	5	4.1	0	0.2	14.51	0.82	0.67	0	0.04	5.42	50.5	17.2	31.7	34.1	13	10.4	178	17.6951	1.17	1068	578		302.7	0.28	142	4.62	106.1	7.6			84	47	42	1.44	16.6	26.4	23	80	116	66	24.9135	No
71	dead	62	M	69	170	4.54	82.1	10.6	2.9	0	0.2	3.73	0.48	0.13	0	0.01	3.92	37.9	12.7	32.4	33.5	13.6	10.2	217	7.77083	7.14	2311	691		345	10.4	132	5.25	95.7	7.1	387			41	66	0.42	22.7	31.6	16	79	201	92	23.8754	No
72	alive	62	M	70	162	8.95	77.8	12.2	8.2	0.4	0.1	6.96	1.09	0.73	0.04	0.01	5.08	46.2	16.2	31.9	35.1	14.5	11.3	170	6.38532	0.93	13554	547		113.5		136	4.4	104.4	8.4			83	97	66	0.94	17.3	23.7	32	136	205	91	26.6728	No
73	dead	60	M	60	160	10.07	88.5	6.9	2.1	0.6	0.2	8.92	0.69	0.21	0.06	0.02	4.52	38.3	12.5	27.7	32.6	14.5	10.9	208	12.9275	1.41	17015	666		281.7	0.27	145	4.75	109.8	8.2	99			161	138	0.78	18.6	27.7	27	104	159	108	23.4375	No
74	alive	59	M	58	177	14.33	91	6.1	2.4	0.3	0.2	13.04	0.87	0.35	0.04	0.03	4.95	43.5	14.9	30.1	34.3	13.9	9.4	382	14.9885	1.54	1523	666		334.3		145	4.38	108.2	7.8				59	56	0.83	16.7	23.2	20	82	110	65	18.5132	No
75	alive	58	M	85	175	17.63	89.4	6	2	0.3	0.4	15.77	1.05	0.36	0.05	0.07	5.41	46.8	15.5	28.7	33.1	13.7	9.8	299	15.019	2.21	818	759	1788	538.1	1.24	138	4.16	96.4	8.2			172	36	55	0.79	16.9	29.4	20	96	116	72	27.7551	No
76	alive	56	M	75	170	8.56	70.9	23.9	4.9	0	0.1	6.06	2.05	0.42	0	0.01	6.1	54.2	17.8	29.2	32.8	12.7	9.9	161	2.9561	0.82	690	357		167.4		132	5.21	99.1		102			69	57	0.54	18.6	27.4	20	80	118	68	25.9516	No
77	dead	54	M	85	173	7.68	85	9.5	4.9	0	0.1	6.52	0.73	0.38	0	0.01	5.5	49	16.8	30.5	34.3	12.8	9.7	168	8.93151	0.7	438	381	2495	184.7		134	4.31	98.6	7				48	54	0.57	20.6	29.4	23	95	111	74	28.4005	No
78	dead	69	M	74	172	5.81	59.2	33	6.9	0	0.2	3.44	1.92	0.4	0	0.01	5.2	43.3	14.8	28.5	34.2	12.5	9.9	182	1.79167	1.64	329	302		27.1	5.28	141	5.81	106.4	8.2	123			11	27	0.36	14.3	23.1	20	81	141	81	25.0135	No
79	alive	75	M	70	180	10.38	76.6	4.7	5.6	0.1	0.7	7.95	0.49	0.58	0.01	0.07	3.75	38.3	12.1	32.3	31.6	15.4	12.5	332	16.2245	1.19	4332	688	3311	127.4		134	3.9	100.9					197	106	1.86	17.8	28.3	20	83	118	58	21.6049	No
80	alive	77	M	70	170	17.32	86.4	5.9	5.3	0.3	0.3	14.96	1.02	0.92	0.06	0.05	5.38	46.1	15.4	28.6	33.4	13.1	10.3	298	14.6667	0.86	11.65	498		127.7	4.47	144	4.26	109.2	9.1	97			63	40	1.39	16.5	22.7	18	95	131	78	24.2215	No
81	alive	71	M	80	172	24.9	93.3	3.1	1.5	0	0.1	23.21	0.78	0.38	0.01	0.03	5.39	45.2	15.1	28	33.4	13.1	9.6	444	29.7564	1.1	904	364		78.1		133	4.97	103.2	8			133	78	68	1.04	15.2	23.8	21	103	132	78	27.0416	No
82	alive	63	M	78	170	9.02	87.7	8.5	3.3	0	0.1	7.9	0.77	0.3	0	0.01	5.17	47.2	16.1	31.1	34.1	12.8	10.9	178	10.2597	0.96	904	840	6230	245.2	0.17	136	4.33	97.7	7.7		2.1	108	74	98	0.81	24.8	33.4	19	66	133	76	26.9896	No
83	alive	59	M	80	165	8.77	79.9	14.3	5	0	0.1	7.01	1.25	0.44	0	0.01	5.42	47.4	16.1	29.7	34	13.5	10.6	292	5.608	1.17	858	380		312.6		139	4.25	98.6					47	58	1.18	23.8	32	18	88	128	72	29.3848	No
84	alive	47	M	94	182	3.11	77.5	17.4	4.8	0	0.3	2.41	0.54	0.15	0	0.01	5.49	34	10	18.2	29.4	21.1		230	4.46296	1.11	1234	666		152.3		130	3.4	92		101			41	93	0.37	22.8	33.2	18	92	126	69	28.3782	No
85	alive	60	M	82	159	11.77	93.7	4.1	1.5	0.6	0.1	11.03	0.48	0.18	0.07	0.01	5.4	44.8	15.5	28.7	34.6	13.6	11.7	219	22.9792	0.92	603	376		281.1	0.38	137	4.6	99.8	8				100	36	0.97	20	31.8	22	87	138	87	32.4354	No
86	alive	70	M	90	169	12.73	86.4	6.5	5.8	0.1	0.1	11	0.83	0.74	0.01	0.01	5.76	47.8	16	27.8	33.5	13.4	9.6	420	13.253	1.1	948	297		52.5		137	4.96	102.9					35	25	0.35	19.4	28	20	87	121	61	31.5115	No
87	dead	67	M	60	160	16.11	90.3	5	4.5	0	0.2	14.55	0.81	0.72	0	0.03	4.78	41.1	13	27.2	31.6	16.5		115	17.963	13.7	6731	841		53	22.26	153	7.06	109.5	6.4				74	34	0.46	18.4	39.5	18	88	126	71	23.4375	No
88	dead	62	M	78	172	12.08	85.7	7.5	5.6	0	0.3	10.35	0.9	0.68	0	0.04	5.09	45.6	15.2	29.9	33.3	15	10.8	227	11.5	1.56	1436	1125		394.5	0.6	142	5.21	100.9	8				55	86	0.33	20.3	34.3	17	81	107	74	26.3656	No
89	dead	54	M	62	160	4.16	79.8	13	7	0	0	3.32	0.54	0.29	0	0	5.84	50.9	17.5	30	34.4	13.8	9.9	196	6.14815	0.95	1107	939	3787	123.5		136	4.75	98.3	7.6		2.4		80	124	0.46	20.1	33	20	86	83	53	24.2188	No
90	dead	50	M	68	158	13.46	95.1	4	0.8	0	0.1	12.79	0.54	0.11	0	0.02	4.76	42	13.7	28.8	32.6	13.1	10	207	23.6852	1.62	1060	717		68.4	0.62	146	5.15	108.6	8.2	125			29	51	0.6	17	28	48	96	115	74	27.2392	No
91	alive	48	M	90	158	6.02	78.7	18.6	2.2	0	0.2	4.74	1.12	0.13	0	0.01	5.16	46.5	16	31	34.4	12.9	9.9	139	4.23214	1.14	260	295		15	0.92	141	4.57	104.3	7.7	140			72	69	0.56	21	32	18	89	109	91	36.0519	No
92	alive	87	M	70	160	9.42	76.6	2.7	19.4	0.1	0.2	7.22	0.25	1.83	0.01	0.02	3.96	37.5	12.4	31.3	33.1	14.4	13.4	46	28.88	0.91	639	326	1400	142.2		138	4.19	103.6		204	2.9	56	29	20	0.83	20.3	32.7	20	94	150	91	27.3438	No
93	dead	89	M	64	167	6.6	72.5	12.3	10.2	3.6	0.9	4.79	0.81	0.67	0.24	0.06	3.78	38.3	11.8	31.2	30.8	13.9	11.4	71	5.91358	1.12	1378	302		10.8		139	4.39	106.1		109			12	29	1.47	22.8	29.7	20	79	175	108	22.9481	No
94	alive	47	M	93	178	13.75	88.5	5.7	4.7	0.4	0.7	12.18	0.78	0.65	0.05	0.09	6.71	54.9	18	26.8	32.8	17.7	10	269	15.6154	1	250	541	1513	56.3		141	4.55	101	8.9			68	46	41	0.44	22.8	33.5	26	106	116	74	29.3524	No
95	alive	89	M	62	160	3.51	60.3	24.5	11.7	2.6	0.6	2.12	0.86	0.41	0.09	0.02	3.71	36.2	11.4	30.7	31.5	13.6	10.8	151	2.46512	1.37	35017	250		17.5		142	5.41	114.9					7	17	0.45	17.2	32.7	20	88	142	68	24.2188	No
96	dead	88	M	73	165	11.69	87	6.2	5.6	0.1	0.4	10.18	0.72	0.65	0.01	0.05	5.76	48	16.1	28	33.5	15.4	9.9	249	14.1389	2.1	1359	195		337.8		139	4.84						16	17	0.94	17.4	22.3	19	87	154	77	26.8136	No
97	alive	69	M	70	163	15.94	91.6	3.1	2.6	0.3	0.3	14.61	0.49	0.42	0.04	0.04	4.26	37.8	12.5	29.3	33.1	14.8	11.4	222	29.8163	1.43	3043	523		385.9	6.02	131	4.77	95.8	7.6	495			19	25	0.3	14.7	23.4	19	67	111	65	26.3465	No
98	dead	89	M	60	165	3.51	63.5	23.6	12	0.3	0.3	2.23	0.83	0.42	0.01	0.01	4.89	40.8	13.6	27.8	33.3	15.1	12.3	129	2.68675	1.31	2023	300		125.8		138	4.66	103.3	8.4	131			54	66	0.47	18.4	29.1	20	99	119	79	22.0386	No
99	alive	74	M	70	167	16.66	75.6	11.9	10.1	0.1	0.4	12.6	1.98	1.68	0.02	0.06	4.33	38.4	11.8	27.3	30.7	18.3	9.5	325	6.36364	2.7	38	196		280.9		150	4.04	107.9	9	92			30	40	0.37	23.9	33.6	20	67	155	56	25.0995	No
100	alive	65	M	76	168	10.83	80.4	13.1	5.9	0.6	0	8.7	1.42	0.64	0.07	0	5.66	50.6	17.2	30.4	34	13.8	9.9	184	6.12676	1.1	277	300		263.6		135	5.1	97.2								21.1	29.9	22	71	135	83	26.9274	No
101	alive	57	M	80	160	6.86	90.2	4.5	5	0	0.3	6.19	0.31	0.34	0	0.02	6.19	56.5	17.7	28.6	31.3	19.9		89	19.9677	1.33	3385	739		37		139	4.71	101		291			13	32	1.51	17.7	30.5	19	105	115	74	31.25	No
102	dead	54	M	87	172	8.56	81.8	12.9	5.3	0	0	7.01	1.1	0.45	0	0	4.69	36.2	12.4	26.4	34.3	13.5	12.1	195	6.37273	3.24	1940	411	1522	79.3	4.73	133	4.44	98.6	8.1	255		108	17	56	0.35	16.8	25.8	18	72	185	95	29.4078	No
103	alive	52	M	80	165	11.46	81.6	10.2	5.8	0.3	0.2	9.34	1.17	0.67	0.04	0.02	4.78	42.7	14.5	30.3	34	13.1	9.3	512	7.98291	0.84	1374	437	2816	225.2	0.31	138	4.62	98.9					106	94	0.69	21.5	29.4	22	82	137	64	29.3848	No
104	alive	58	M	70	165	10.72	82.2	11.9	5.7	0	0.2	8.81	1.28	0.61	0	0.02	4.74	42.3	14.6	30.8	34.5	12.5	9.6	262	6.88281	0.72	513	305		129.2		131	4.53	96.1		106		87	57	37	0.9	20.9	29.1	18	70	131	67	25.7117	No
105	alive	59	M	63	163	8.81	73.2	17.1	9.4	0	0.3	6.44	1.51	0.83	0	0.03	5.1	45.2	15.6	30.6	34.5	13.3	12.2	198	4.2649	1.11	440	474		66.8	0.11	135	4.7	93.6	8.7				53	83	0.63	16.1	22.3	21	106	174	89	23.7118	No
106	dead	88	M	60	170	8.6	89.7	6.5	3.1	0	0.1	7.71	0.56	0.27	0	0.01	3.94	36.1	12.3	31.2	34.1	15.3	10.2	183	13.7679	1.79	1209	517	1318	118.3		148	5.09						31	65	0.66	13.7	24.3	21	75	156	85	20.7612	No
107	alive	89	M	50	166	8.67	87.8	8	3.5	0	0.1	7.62	0.69	0.3	0	0.01	4.74	41	14.3	30.2	34.9	13.9	9.8	161	11.0435	0.94	551	343		163.6		130	3.71	97		130			15	42	0.55	21.5	24.2	25	95	86	58	18.1449	No
108	dead	90	M	75	167	14.65	91	3.7	4.8	0.3	0.2	13.33	0.54	0.7	0.05	0.03	4.91	46.1	15.1	30.8	32.8	14.3	11.3	190	24.6852	3.14	4048	684		57.6		137	5.08	94.8	8			98	110	417	0.97	15.6	27.4	20	82	80	49	26.8923	yes
109	alive	87	M	75	165	6.56	83	11.6	4.4	0	0.2	5.45	0.76	0.29	0	0.01	3.84	36.3	12.2	31.8	33.6	12.3	9	198	7.17105	0.79	462	355		57.4		140	3.86	105.1					71	84	0.38	21.7	33.3	22	60	119	57	27.5482	No
110	alive	66	M	60	165	20.49	90.5	3.5	5.9	0	0.1	18.54	0.72	1.2	0	0.03	3.53	34.2	10.9	30.9	31.9	15	13	59	25.75	1.03	38250	698		28		147	4.93	107.5	7.8				31	32	2.42	15.1	17.9	26	120	110	65	22.0386	No
111	dead	87	M	65	170	3.43	79.6	16.3	2.9	0	0	2.73	0.56	0.1	0	0	2.88	32.5	10.8	37.5	33.2	14.2	10.6	71	4.875	2.15	1492	288	883	65.1	0.75	138	4.42	109.9	8.1	153			31	52	0.31	7.4	15.6	24	92	115	80	22.4913	No
112	dead	86	M	70	165	19.83	87.9	10.3	0.9	0	0.3	17.44	2.05	0.17	0	0.05	4.78	44.3	14.5	30.3	32.7	14.1	9.9	464	8.50732	1.17	1441	412		338.2	0.73	138	4.79	104.1	7.7				144	163		18	27.6	18	50	125	65	25.7117	No
113	dead	49	M	84	175	5.9	81	12	6.6	0.2	0.2	4.78	0.71	0.39	0.01	0.01	5.7	45.1	15.8	27.7	35	12.7	10.6	373	6.73239	1.78	3363	751		318.4	1.31	124	4.3	78	7.7	128		75	15	37	0.94	26.8	34.5	16	130	87	54	27.4286	No
114	dead	74	M	80	170	6.1	73.8	17.5	8.5	0	0.2	4.5	1.07	0.52	0	0.01	6.55	52	17.7	27	34	16.4	11	125	4.20561	2.32	290	295		109		136	4.44	97.6					28	37		15.8	26.8	16	66	83	42	27.6817	No
115	alive	90	M	60	160	7.47	91.3	3.2	2.3	3.1	0.1	6.82	0.24	0.17	0.23	0.01	4.57	39.5	12.7	27.8	32.2	14.2	9.3	265	28.4167	1.03	1428	289		23.5	3.26	126	4.72	95					81	106	0.47	17.3	28.6	20	102	148	87	23.4375	No
116	dead	89	M	75	156	4.94	67.8	21.3	10.7	0	0.2	3.35	1.05	0.53	0	0.01	4.95	43.4	15.6	31.5	35.9	14.1	9.2	167	3.19048	0.81	980	326	8.84	114.7		139	4.15	96.9	8.3			10	27	50	0.58	22.4	29.9	18	85	127	70	30.8185	No
117	alive	73	M	70	165	6.57	85	11	3.5	0.2	0.3	5.59	0.72	0.23	0.01	0.02	4.58	42.5	14.9	32.5	35.1	13.1	9.1	347	7.76389	0.91	1505	423		243.7		139	5.1	101.5					23	31	0.45	18.9	27.9	18	95	148	81	25.7117	No
118	dead	87	M	85	175	10.41	93.7	4.2	1.8	0.1	0.2	9.75	0.44	0.19	0.01	0.02	5.59	46.7	15.1	27	32.3	15.1	10.6	168	22.1591	1.17	925	591		277.6		140	4.56	102.7					23	38	0.82	17.3	26.6	20	55	118	56	27.7551	No
119	dead	69	M	82	170	6.03	81.4	12.6	6	0	0	4.91	0.76	0.36	0	0	5.46	49.6	17.6	32.2	35.5	13	11.8	93	6.46053	1.03	720	420		164.2	0.46	137	3.76	99.3	8.9				55	69	0.51	20.5	32.6	12	85	109	62	28.3737	No
120	dead	90	M	82	160	7	86.4	9.4	4	0.1	0.1	6.04	0.66	0.28	0.01	0.01	5.87	55.3	18.6	31.7	33.6	13.3	9.7	154	9.15152	1.64	933	252		165.7		138	4.15	98.6					27	35		21.5	30.7	18	82	120	60	32.0312	No
121	alive	44	M	84	180	8.22	75.8	16.2	7.7	0.2	0.1	6.23	1.33	0.63	0.02	0.01	3.58	32.7	10.5	29.3	32.1	14.1	9.4	282	4.68421	0.71	1840	326		98.2	0.09	140	3.8	103.2	8.3							23	34	16	78	108	65	25.9259	No
122	alive	49	M	56	157	14.39	71.9	17.6	8.2	1.3	0.6	10.36	2.53	1.18	0.18	0.08	4.04	32.9	11.1	27.5	33.7	12.4	10.4	367	4.09486	1.3	616	308	1677	109.8		124	5.05	92.1		423		289	31	44	0.48	21.3	33.6	20	94	148	97	22.719	No
123	alive	41	M	73	169	6.94	85.9	8.2	5.2	0	0.1	5.96	0.57	0.36	0	0.01	5.91	49.5	17	28.8	34.3	12.4	10.5	148	10.4561	1.16	455	433		251.1		142	3.88	102.6	8.5	108			63	72	0.83	19.8	29	21	122	156	72	25.5593	No
124	alive	47	M	119	168	10.09	84.9	11.6	2.8	0.1	0.1	8.57	1.17	0.28	0.01	0.01	5.75	51.5	16.8	29.2	32.6	14.7	10.1	278	7.32479	0.77	1473	451		363.9	0.21	140	4.45	97.8	9				37	29	0.72	24.9	36.9	26	88	133	83	42.1627	No
125	dead	90	M	70	167	11.12	92.7	4	2.8	0	0.1	10.31	0.44	0.31	0	0.01	3.71	36.6	12.3	33.2	33.6	12.3	9.9	167	23.4318	1.2	103048	537		21.4		135	4.34	98					32	45	0.58	20.7	30.7	25	89	126	60	25.0995	No
126	dead	64	M	100	180	7.24	69.1	17.5	13.3	0	0.1	5	1.27	0.96	0	0.01	5.2	45.6	15.1	29	33.1	12.7	10.5	224	3.93701	1.3	535	250		122.4		140	5.2	102.4	8.6				34	20	0.39	21.4	30.5	19	97	133	92	30.8642	No
127	alive	62	M	77	167	7.49	82	9.5	8	0	0.1	6.14	0.71	0.6	0	0.01	4.91	44.6	15.4	31.4	34.5	12.6	10.1	261	8.64789	0.91	858	457		128.8		131	4.14	95.2		139			54	63	0.57	21.6	30.1	23	127	130	78	27.6095	No
128	alive	66	M	94	175	11.13	81.1	13.1	5	0.1	0.4	9.02	1.46	0.56	0.01	0.05	5.38	48.1	16.4	30.5	34.1	13	10.3	248	6.17808	1.27	884	293		247.9	0.17	140	4.83	102.4	9.2	109			52	51	0.41	25.3	40.1	19	100	141	61	30.6939	No
129	dead	55	M	55	167	17.82	74	19.1	6.2	0.3	0.4	13.17	3.41	1.11	0.05	0.08	5.8	48.3	15.7	27.1	32.5	17	9.9	491	3.86217	0.96	2000	746		125		142	4.46	103.1	9	99		145	182	79	1.28	21	26.7	20	74	156	91	19.721	No
130	dead	86	M	60	165	15.67	81.6	2.9	13.5	0	0.3	12.79	0.46	2.12	0	0.04	5.06	46.3	15.4	30.4	33.3	13.5	10.7	173	27.8043	1.63	3569	448		68.6		141	4.02	110.8		145			173	103	0.58	17.5	35.3	16	108	172	110	22.0386	No
131	alive	63	M	108	166	16.38	87.1	4	5.3	0.2	0.3	14.26	0.66	0.87	0.04	0.05	4.98	45.6	15.4	30.9	33.8	12.2	11.5	318	21.6061	2.08	25032	512	1462	162.1		136	5.14	101.2	8.1				16	20	0.41	15.8	23.2	25	87	128	72	39.1929	No
132	alive	73	M	86	174	9.17	62.5	24.9	10.1	0.7	0.4	5.73	2.28	0.93	0.06	0.04	5.42	49.4	15.9	29.3	32.2	14.7	9.1	262	2.51316	1.03	473	265		50		140	5.06						97	50	0.38	21.3	30.9	20	90	158	98	28.4053	No
133	dead	72	M	95	180	14.18	89.1	3.2	5.5	0.2	0.4	12.63	0.46	0.78	0.03	0.05	5.75	50.5	16.5	28.7	32.7	17	9.8	278	27.4565	3.03	61306	355		198.2	0.84	142	4.13	101.7	8.2	158			76	56		19.8	29.8	22	96	136	77	29.321	No
134	alive	72	M	62	167	12.56	82.1	7.1	7.6	0	0.2	10.31	0.89	0.96	0	0.02	4.59	39.8	13.4	29.2	33.7	13.6	9.1	713	11.5843	1.46	1222	329		222.5	0.64	134	3.98	102.8	7.9	131			47	31	0.72	27.3	47	20	92	135	82	22.231	No
135	alive	69	M	70	165	10	95.8	2.3	1.3	0	0.1	9.58	0.23	0.13	0	0.01	4.9	43.8	14.9	30.4	34	12.9	9.6	261	41.6522	1.03	866	263		202.2		133	4.82	99.5					19	31	0.55	17	26.6	18	6	133	77	25.7117	No
136	alive	61	M	77	186	12.39	86.8	6.9	4.7	0	0.2	10.76	0.86	0.58	0	0.02	4.99	44.3	14.8	29.7	33.4	12.9	9	324	12.5116	1.15	330	361		131.9	0.21	132	4.71	96.8		112			32	33	1.05	20.9	29.3	23	106	138	70	22.2569	No
137	alive	69	M	60	167	10.22	79.9	15.3	3.6	0.2	0.4	8.17	1.56	0.37	0.02	0.04	4.81	43.7	15.9	33.1	36.4	13.5	11.6	343	5.23718	0.89	825	431		187.9	0.17	138	4.58	102.7				67	186	103	0.45	22.1	31.6	19	78	112	76	21.5139	No
138	dead	88	M	80	167	9.36	89.2	4.9	5.9	0	0	8.35	0.46	0.55	0	0	3.92	34.9	11.3	28.8	32.4	14.5	12	174	18.1522	1.36	1970	260		85.9	1.18	135	3.95	101.9					40	46	0.37	17	28.9	18	94	115	65	28.6851	No
139	alive	66	M	87	176	19.11	88.5	5.5	4.6	0.2	0.2	16.93	1.05	0.87	0.04	0.03	4.08	37.3	14.1	34.6	37.8	14	10.6	360	16.1238	1.28	1089	534		200.8	2	135	4.82	96	9.2	260			24	24	0.48	15.6	24.5	21	66	95	62	28.0863	No
140	dead	66	M	87	160	4.42	73.1	16.5	9.5	0	0.2	3.23	0.73	0.42	0	0.01	5.48	47.2	16	29.2	33.9	12.5	9.5	291	4.42466	0.74	555	425	1566	128.8	0.55	137	4.33	98.4	8.1		2.9		24	34	0.35	23	32.4	20	77	107	57	33.9844	No
141	alive	62	M	70	170	12.86	91.8	4.7	3	0.2	0.3	11.81	0.61	0.38	0.02	0.04	5.29	48.5	16.6	31.4	34.2	13.4	9.3	342	19.3607	0.74	8438	656		192.6	0.1	145	4.95	105.6					54	43	0.85	19	28.9	20	77	110	59	24.2215	No
142	dead	88	M	76	160	3.05	70.4	20.7	7.9	0	0.3	2.15	0.63	0.24	0	0.01	4.07	36	12.6	31	35	13.4	9.4	113	3.4127	5.92	1678	246		38.5		135	6.78		8.8				10	16	0.47	25.3	30.9	20	89	145	65	29.6875	No
143	dead	88	M	51	150	7.03	73.1	19.2	7.5	0.1	0.1	5.13	1.35	0.53	0.01	0.01	5.15	44.5	15.2	29.5	34.2	16.7	8.5	207	3.8	1.05	1580	271		41.4		131	4.94	91.3								20.5	28.3	26	89	123	56	22.6667	No
144	dead	90	M	75	168	8.27	82.8	8.5	7.9	0	0.1	6.85	0.7	0.65	0	0.01	4.17	42.5	13.8	33.1	32.5	14	10.1	114	9.78571	1.6	286	363	467	195.9		136	4.49	102.4	7.9				24	80	0.55	17.5	28.9	19	83	110	60	26.5731	No
145	alive	73	M	67	170	10.16	89.9	6.4	3	0	0.1	9.14	0.65	0.3	0	0.01	4.94	42.8	14.9	30.2	34.8	14.1	10.1	194	14.0615	1.07	899	275		333.8		130	4.39	98.2		174		237	31	45	0.35	22.3	34.9	30	89	120	85	23.1834	No
146	alive	70	M	100	174	3.31	63.2	28.7	6.9	0.9	0.3	2.09	0.95	0.23	0.03	0.01	5.62	47.2	15.4	27.4	32.6	12.1	11.5	118	2.2	1.11	304	297		108.2		146	4.51	109.4					32	28	0.51	22	32.9	20	79	130	73	33.0295	No
147	dead	71	M	80	178	5.52	66.7	20.3	11.6	0.5	0.5	3.68	1.12	0.64	0.03	0.03	3.87	38.7	11.7	30.2	30.2	15	9.9	417	3.28571	6.59	437	203		51.9	5.36	134	5.27	95.1	9.3				9	10	0.34	23	36.1	20	62	184	79	25.2493	No
148	alive	73	M	80	164	11.34	46	37.3	13.6	0.3	0.9	5.23	4.23	1.54	0.03	0.1	6.22	54	17.8	28.6	33	16.6	9.6	263	1.23641	1.22	316	256		53.7		135	5.07	100	8.4				18	41	0.31	20.5	31.1	20	89	137	71	29.7442	No
149	alive	69	M	80	180	16.91	86.5	7.4	4.7	0.1	0.2	14.63	1.25	0.8	0.01	0.04	4.08	37.7	12.5	30.6	33.2	15	10.7	272	11.704	1.68	1980	609		353.4	3.86	137	4.39	104.5	7.5				26	57	0.41	22.7	54.8	30	139	136	93	24.6914	No
150	alive	67	M	78	167	7.2	79.8	11.9	6.7	0.6	0.3	5.75	0.86	0.48	0.04	0.02	4.13	38.3	14.1	34.1	36.8	12.7	9.5	340	6.68605	0.84	1289	438		105.4		143	4.71	109.1				118	101	68	0.66	19.5	27.3	17	93	111	60	27.968	No
151	alive	73	M	80	160	15.07	82.1	13.9	3	0	0.2	12.37	2.1	0.45	0	0.03	5.76	47.5	16.4	28.5	34.5	13.2	11.5	169	5.89048	1.65	1812	835		147.3	1.56	137	4.28	102.1	8.5	123		69	77	131	1.63	14.4	21	22	113	137	72	31.25	No
152	dead	87	M	75	163	6.87	89.9	6.4	3.6	0.1	0	6.17	0.44	0.25	0.01	0	4.2	37.9	12.7	30.2	33.5	14.9	9.4	190	14.0227	0.98	1360	439		183.6		132	3.55	100.1	7.7	128			23	35	0.69	20.5	29.4	22	84	158	68	28.2284	No
153	alive	51	M	78	180	11.09	83.8	9.5	6	0	0.1	9.3	1.05	0.66	0	0.01	4.92	39.4	13.1	26.6	33.2	13.7	10.7	303	8.85714	1.16	190	377		264	0.53	141	4.26	104.7				71	47	54	0.46	21.3	29.8	20	81	100	59	24.0741	No
154	dead	90	M	70	167	5.39	54.3	33.2	12.1	0	0.4	2.93	1.79	0.65	0	0.02	5.58	49.7	15.9	28.5	32	17.4	10.1	133	1.63687	1.35	622	328		189.4		141	4.79	106.7		114			40	44	0.38	19.2	30.8	15	68	118	76	25.0995	No
155	dead	86	M	68	162	3.78	39.7	9.8	46	0.8	0	1.5	0.37	1.74	0.03	0	4.53	39.3	12.2	26.9	31	18.2	12.5	60	4.05405	1.78	12741	650		148	1.93	139	4.36	101.4					30	54	0.43	19.3	33.4	26	80	147	65	25.9107	No
156	dead	60	M	75	172	7.03	87.4	5.3	6.7	0	0	6.15	0.37	0.47	0	0	5.05	46	15.4	30.5	33.5	14.5	10.9	242	16.6216	0.8	406	436	2411	146.8		137	4.15	100.6	8.1	110			59	103	0.97	22.5	31.8	24	83	117	74	25.3515	No
157	dead	60	M	79	167	5.32	84	10.7	4.7	0	0	4.47	0.57	0.25	0	0	4.8	40	13.2	27.5	33	13.9	11.9	145	7.84211	0.97	1065	355	1676	127.2	3.03	139	3.9	110.5	7.4				46	46	0.49	17.2	26.7	23	63	100	59	28.3266	No
158	alive	88	M	65	167	4.87	63.8	15.2	20.4	0	0.2	3.07	0.73	0.98	0	0.01	4.73	43.5	15.2	32.1	34.9	13.7	9.8	143	4.20548	1.06	260	305		57.7		133	4.29	97.5					29	65	0.49	19.8	27.9	17	96	114	65	23.3067	No
159	alive	46	M	69	170	11.38	66.8	19	12.6	0.2	0.8	7.61	2.16	1.43	0.02	0.09	5.6	49.2	17.3	30.9	35.2	13.2	10	287	3.52315	1.54	197	318		70.3		138	4.4	101.9	9.4				34	47	0.4	20.4	31	20	100	180	133	23.8754	yes
160	dead	69	M	66	162	5.65	83.8	11.2	5	0	0	4.74	0.63	0.28	0	0	5.47	48	16.2	29.6	33.8	14.9	10.2	144	7.52381	0.94	510	441		109.4	0.07	139	3.81	99.1	8.1				33	50	0.56	21.9	30.5	18	89	81	46	25.1486	No
161	alive	87	M	80	167	3.07	70.4	17.9	10.1	0.3	0.3	2.16	0.55	0.31	0.01	0.01	4.91	40.9	14.1	28.7	34.5	14.7	9.2	156	3.92727	1.66	774	268		126.2		136	5.55	101.9					17	22	0.44	16.3	23.2	24	89	125	8	28.6851	No
162	alive	61	M	80	178	13.63	84.2	10.1	4.5	0	0.2	11.47	1.38	0.62	0	0.03	5.94	50.9	18	30.3	35.4	12.6	9.6	226	8.31159	0.99	1019	370		45.6	0.06	138	5.45	100.9					62	42	1.33	21.7	29.5	21	110	116	70	25.2493	No
163	alive	51	M	79	165	10.24	88.1	7.8	3.4	0	0.1	9.02	0.8	0.35	0	0.01	4.65	41.8	14.3	30.8	34.2	13.4	10.1	289	11.275	1.08	1261	425		141.9	0.25	137	3.97	102.2		131			68	55	0.45	21	27.6	21	86	143	64	29.0174	No
164	dead	48	M	62	172	7.59	87.6	3.6	8	0.1	0	6.65	0.27	0.61	0.01	0	3.28	24.6	8.5	25.9	34.6	15.7		63	24.6296	1.53	16361	399		341.9	1.15	127	5.11	106.4	7.7	538		203	32	18	1.01	16.4	28.6	20	75	150	88	20.9573	No
165	dead	81	M	57	155	5.74	79	12.7	7.7	0	0.3	4.53	0.73	0.44	0	0.02	5.18	42.5	14.7	28.4	34.6	14.2	10.7	197	6.20548	0.87	1047	365		169.4	27.26	130	4.89	100.5	6.5				24	53	0.37	19.8	28.7	28	76	116	65	23.7253	No
166	dead	81	M	60	160	5.95	81.8	11.1	5.7	0	0.2	4.87	0.66	0.34	0	0.01	4.73	42.7	13.9	29.4	32.6	14.5	10.6	175	7.37879	1.65	3248	509		76.4		139	4.58	109.2					78	211	1.59	16.1	30.4	22	60	130	90	23.4375	No
167	dead	80	M	60	165	7.36	72.2	19.2	7.6	0	0.3	5.32	1.41	0.56	0	0.02	5.05	44.2	15.4	30.5	34.8	13.8	9.4	201	3.77305	0.85	334	633		75.7	0.46	166	3.93	122.3	9			140	60	140	1.18	20.8	28	25	102	130	70	22.0386	No
168	alive	82	M	80	169	4.49	71	18.3	9.8	0.7	0.2	3.19	0.82	0.44	0.03	0.01	5.49	50.4	17.2	31.3	34.1	13.4	10.8	134	3.89024	0.9	1180	343	775	18.5		137	4.32			113		84	22	35	0.42	16.4	25.4	23	89	135	72	28.0102	No
169	dead	84	M	60	160	12.39	94.8	1.2	2.4	0	0.2	11.75	0.15	0.3	0	0.02	5.02	48.6	15.8	31.5	32.5	14.3	10.8	309	78.3333	2.17	17749	291		269.1	0.84	135	3.95	97.2	8.8				31	68	1.03	20.8	35	20	87	123	63	23.4375	No
170	alive	81	M	70	165	5.26	82.9	9.3	7.4	0.2	0.2	4.36	0.49	0.39	0.01	0.01	4.46	36.1	11.9	26.7	33	15.2	9.8	316	8.89796	0.68	800	253		102.8	0.1	140	4.6	104				109	33	40	0.3	23.2	31.7	18	75	120	65	25.7117	No
171	dead	80	M	55	150	7.47	77.4	14.2	6.7	0.3	0.3	5.79	1.06	0.5	0.02	0.02	4.24	42.3	13.4	31.6	31.7	15.9	10.7	166	5.46226	3.8	2409	246		161.8	2.41	134	4.68	94.3		94			11	16	0.36	21.2	36.6	20	86	145	64	24.4444	No
172	dead	81	M	65	170	11.03	89.3	3.8	6.7	0.1	0.1	9.85	0.42	0.74	0.01	0.01	4.52	40.1	12.9	28.5	32.2	13.9	10.9	205	23.4524	1.91	1850	476		21.9	6.95	133	5.47	94.2	6.8	137			52	61	0.41	21	62.4	16	81	91	61	22.4913	No
173	alive	86	M	76	178	5.03	68.2	13.3	17.3	0.2	0.4	3.43	0.67	0.87	0.01	0.02	4.49	39.4	13.6	30.3	34.5	13.3	9.7	198	5.1194	1.17	49746	187		16		129	3.95	91.7					35	33	1.25	21.4	30.9	19	86	135	80	23.9869	No
174	dead	80	M	65	170	3.5	84.5	12.6	2	0	0	2.96	0.44	0.07	0	0	3.75	32.5	10.5	28	32.3	14.5	10.3	135	6.72727	0.76	824	173	188	35.6	0.6	134	3.76	100.8	6.8				23	85	0.44	17.2	35.4	15	80	69	40	22.4913	No
175	dead	82	M	68	163	11.78	89	6	4.7	0.1	0.2	10.49	0.71	0.55	0.01	0.02	5.24	48.7	15.9	30.3	32.6	14.7	10.4	211	14.7746	1.08	34574	995		218.4		133	5.1	100.6	7.9			159	50	54	1.48	15	26	20	108	162	103	25.5937	No
176	alive	82	M	70	167	6.48	66.2	23.9	9.6	0	0.3	4.29	1.55	0.62	0	0.02	4.49	39.2	12.9	28.7	32.9	12.7	11.7	188	2.76774	1.78	535	357		66.3		134	4.09	102.2								12.8	18.4	23	79	122	75	25.0995	No
177	dead	84	M	89	154	26.78	87.7	4.4	7.3	0.3	0.3	23.49	1.17	1.96	0.08	0.08	5.41	50.6	16.8	31.1	33.2	12.9	10.6	171	20.0769	1.22	1158	280		44.6		127	4.83	105.1					9	21	1.99	22	30.9	20	90	153	78	37.5274	No
178	dead	87	M	62	160	6.62	65.4	17.5	15.9	0	0.3	4.33	1.16	1.05	0	0.02	4.75	43.6	14.8	31.2	33.9	13.8	9.4	211	3.73276	1.93	698	365		147.8	0.22	133	5.24	100.1					12	31	0.47	17.6	26.7	22	56	117	78	24.2188	No
179	dead	80	M	55	170	5.53	84.1	10.8	4.7	0	0	4.65	0.6	0.26	0	0	3.74	32.9	10.7	28.6	32.5	16.6	10.1	106	7.75	1.64	321	333		73.2	0.3	139	3.54	110.2	8.2				11	23	0.47	13.4	22.3	20	60	100	56	19.0311	No
180	dead	81	M	60	160	15.13	90.4	4.2	4.4	0.1	0.2	13.68	0.63	0.66	0.02	0.03	5.33	43.6	14.9	28	34.2	13.7	12.3	323	21.7143	1.84	2646	538	2555	325.5		128	4.58	94.4	7.3	184			30	53	0.34	11.1	20	20	82	108	62	23.4375	No
181	dead	80	M	55	156	18.94	91.2	4.6	3	0	0.1	17.27	0.87	0.57	0	0.02	2.94	28.4	9.3	31.6	32.7	12	9.8	268	19.8506	3.37	1656	361		203.4		140	5.5	107.1	8	277			28	32	0.51	13.9	25.2	20	97	211	87	22.6003	No
182	alive	80	M	65	160	7.73	74.5	8	16.6	0	0.3	5.76	0.62	1.28	0	0.02	4.83	44	15.3	31.7	34.8	12	9.5	240	9.29032	0.74	1048	451		145.3	0.35	134	3.56	98.1		96			70	92	0.85	22.4	32.1	21	91	128	70	25.3906	No
183	dead	82	M	72	160	8.26	87.9	4.6	7.4	0.1	0	7.26	0.38	0.61	0.01	0	4.89	43.6	15	30.7	34.4	14.4	9.4	218	19.1053	1.07	1150	510		156.1		131	4.08	98.4		97			35	66	0.52	18.9	32.1	17	119	161	77	28.125	No
184	dead	87	M	70	167	3.1	76.4	18.4	3.9	0	0.3	2.37	0.57	0.12	0	0.01	5.3	48	16.9	31.9	35.2	12.6	10.1	163	4.15789	0.71	1239	437		37	0.08	135	5.09	98.2					45	78	0.86	19	30	18	77	113	71	25.0995	No
185	alive	80	M	78	170	18.09	91	5.6	2	0.3	0.2	16.46	1.02	0.36	0.06	0.03	5.73	49.8	16.9	29.5	33.9	14	9.2	220	16.1373	1.25	639	346		258.8	1.89	134	4.2	99.3	8.6	162		75	40	67	0.88	21.2	49.3	20	107	154	74	26.9896	No
186	dead	79	M	65	160	3.79	63.9	23.2	12.9	0	0	2.42	0.88	0.49	0	0	4.92	47.3	16	32.5	33.8	14.5	9.7	150	2.75	1.16	1380	361		70.5	0.17	134	4.38	95	8.5	119					0.47	24.2	33.5	18	108	144	76	25.3906	No
187	alive	79	M	70	170	12.94	89.7	5.9	2.2	0.1	0.2	11.62	0.76	0.29	0.01	0.02	4.72	43	14.1	29.9	32.8	13.5	8.9	373	15.2895	2.42	1747	285		221.4		136	5.62	109	7				26	18	0.82	16.5	27.8	18	94	190	95	24.2215	No
188	alive	78	M	76	172	1.3	55.4	29.2	8.5	3.8	0.8	0.72	0.38	0.11	0.05	0.01	3.55	25.5	7.4	20.8	29	21.5	10.3	173	1.89474	1.12	824	410		117.5	0.17	147	2.96	109.5					10	34	0.45	22.9	30.3	20	79	151	72	25.6896	No
189	dead	80	M	72	166	6.56	70.8	18.3	10.1	0	0.5	4.65	1.2	0.66	0	0.03	5.56	49.2	15.9	28.6	32.3	14.6	10	225	3.875	1.21	260	281	2370	31.6		139	5.09	99	7.8				122	95	0.79	22.9	35.4	20	70	111	71	26.1286	No
190	dead	80	M	60	163	8.7	75.6	8.9	8.7	0.1	0.5	6.58	0.77	0.76	0.01	0.04	4.85	45.2	14.4	29.7	31.9	14.8	11.1	184	8.54545	2.18	2830	607		248.9	21.91	134	5.03	102.2	9			80	42	83	0.42	10.9	18.4	20	89	83	49	22.5827	No
191	dead	80	M	70	163	8.69	70.1	25.3	3.6	0.2	0.2	6.09	2.2	0.31	0.02	0.02	5.33	47.5	16.2	30.4	34.1	13.9	9.6	169	2.76818	1.31	7247	562		145.5		137	3.33	105.1	7.8			66	27	41	1.17	17.7	27.7	26	94	133	89	26.3465	No
192	dead	80	M	80	163	11.92	51.6	38.8	7.6	1.3	0.4	6.14	4.63	0.9	0.16	0.05	5.25	47.2	15.2	29	32.2	14.2	9.8	263	1.32613	0.94	470	188		50.3		145	4.82	104.8	8.1				18	18	0.58	25	41	26	143	172	107	30.1103	No
193	dead	79	M	78	164	9.81	92.4	4.4	2.5	0	0.2	9.06	0.43	0.25	0	0.02	4.53	39.1	13.7	30.2	35	12.4	10.1	206	21.0698	1.26	342	179		240.2		143	3.26	103.9	6.9				12	16	0.78	24.4	31.4	20	78	130	57	29.0006	No
194	dead	79	M	90	170	13.49	82.8	8.2	5.9	0.4	0.6	11.17	1.11	0.8	0.05	0.08	5.33	48	15.9	29.8	33.1	13.2	10.1	440	10.0631	4.66	3896	618		309.6		126	6.48	91		112			45	44	1.56	23.4	32.7	18	89	127	56	31.1419	No
195	alive	79	M	78	170	7.24	87.2	8.3	4.4	0.1	0	6.31	0.6	0.32	0.01	0	5.33	47.5	16.4	30.8	34.5	14.5	8.6	127	10.5167	1.32	2540	364		262.5		141	3.89	101.2								18.5	26.2	18	120	127	76	26.9896	No
196	dead	79	M	60	170	9.29	77.1	11	10.3	0	0.2	7.16	1.02	0.96	0	0.02	5.01	45.6	15.2	30.3	33.3	14.4	10	177	7.01961	1.42	2604	708		48.5	0.56	134	4.42	102.8	7.3	56		253	93	118	0.74	19.7	28.8	20	99	97	59	20.7612	No
197	dead	79	M	78	167	2.65	75.1	18.1	6	0	0	1.99	0.48	0.16	0	0	4.13	36	12.7	30.8	35.3	13.8	10	128	4.14583	1.02	1524	476		109.3		130	4.34	99.8		113			37	57	0.55	15.4	22.2	19	70	130	66	27.968	No
198	dead	79	M	60	163	5.7	78	9.1	11.6	0.4	0.4	4.45	0.52	0.66	0.02	0.02	4.61	42.9	13.7	29.7	31.9	16	13.1	131	8.55769	0.9	898	223		20.1	0.16	137	4.33	107.3	8.4	97		114	36	62	1.13	18.4	29	20	93	100	58	22.5827	No
199	dead	79	M	110	173	7.27	79	10.6	7.6	2.1	0.7	5.75	0.77	0.55	0.15	0.05	6.91	63.8	19.9	28.8	31.2	24.2	10.5	94	7.46753	1.21	4700	485		87.3		144	4.54	103.7	8.4				27	25	3.34	27.5	44	20	79	142	76	36.7537	No
200	dead	80	M	60	160	7.74	87.9	8.5	2.6	0	0.1	6.8	0.66	0.2	0	0.01	5.22	46.2	16	30.7	34.6	13	9.1	309	10.303	1.13	1651	775		247.5	1.57	137	4.48	104.6	7.8				61	140	0.62	15.1	22.8	20	105	99	54	23.4375	No
201	dead	72	M	75	173	12.79	90.7	3.2	3.6	0	0.2	11.6	0.41	0.46	0	0.03	5.33	45.4	15.1	28.3	33.3	13.8	10.4	357	28.2927	1.92	2206	494		256.6	1.36	141	5.51	103.8	7.9	348		161	53	73	0.28	18.7	44	19	85	130	78	25.0593	No
202	alive	82	M	65	160	9.09	86.2	9.7	2.4	0.4	0.3	7.83	0.88	0.22	0.04	0.03	4.85	42.7	14.2	29.3	33.3	15.9	11.1	282	8.89773	0.92	4731	598		250.5		141	4.99	103.2					85	117	0.49	18	24	20	99	130	80	25.3906	No
203	alive	79	M	52	160	5.38	78	12.1	8.6	1.1	0.2	4.2	0.65	0.46	0.06	0.01	4.96	43.1	15.1	30.4	35	13.4	9.7	199	6.46154	0.7	1336	496		141.8	0.07	131	4.6	96.9	8	166			43	66	0.86	18.2	26.3	16	87	111	58	20.3125	No
204	alive	78	M	65	175	6.35	89.6	7.2	3	0	0.2	5.69	0.46	0.19	0	0.01	4.35	38.2	13	29.9	34	14.1	10.2	121	12.3696	1.19	1049	412		226.1	0.75	133	4.33	104.8	7.4							14.5	23	19	86	120	68	21.2245	No
205	dead	79	M	84	160	11.22	59	24.8	8.5	5.7	1.2	6.62	2.78	0.95	0.64	0.14	4.5	41.7	13.6	30.2	32.6	13.1	9.6	347	2.38129	1.76	1028	396		114.3	0.16	135	4.91	100.9	8.3	290		77	36	33		22.2	35.7	20	78	142	72	32.8125	No
206	alive	79	M	64	168	5.62	87.8	6.9	4.8	0	0	4.93	0.39	0.27	0	0	4.78	41.8	13.7	28.7	32.8	14	10.5	275	12.641	1.37	934	432		89.8	0.22	138	5.22						27	39	0.28	16.6	26.5	21	79	194	79	22.6757	yes
207	alive	80	M	70	161	8.46	71.7	13.2	14.9	0	0.2	6.06	1.12	1.26	0	0.02	6.72	55.1	19.9	29.6	36.1	14.7	9.7	300	5.41071	0.68	646	423		171.5		130	4.97	97	8.4			88	45	33	0.92	19.6	31.8	21	106	104	86	27.0051	No
208	dead	79	M	69	167	8.45	77.3	15	7.6	0	0.1	6.53	1.27	0.64	0	0.01	5.24	48.8	16.2	30.9	33.2	14.2	10.1	180	5.14173	0.94	2506	391		262.4		135	5.1	95.9		344			21	33	0.78	24	33.6	18	92	157	93	24.7409	No
209	dead	78	M	70	156	4.62	55.1	39.8	4.3	0.2	0.2	2.54	1.84	0.2	0.01	0.01	6.68	55.8	17.7	26.5	31.7	15.9	10.5	183	1.38043	1.34	624	367		128.9	0.08	135	4.73	100.7	8.1	100			30	41	0.56	29	54.3	21	63	131	77	28.764	No
210	dead	78	M	92	172	7.27	71.1	15.3	12.1	0.8	0.7	5.17	1.11	0.88	0.06	0.05	5.46	46.3	15.4	28.2	33.3	14.8	10.4	230	4.65766	0.71	3871	214		116.3		129	4.8	97.2	7.2			218	48	37	1.21	21.1	29.3	20	96	158	100	31.0979	No
211	alive	80	M	80	167	3.14	74.2	13.4	12.1	0	0	2.33	0.42	0.38	0	0	6.36	56	18.4	28.9	32.9	13.5	11.1	137	5.54762	0.97	1947	611		62.1		138	4.53	104.9		108		76	52	71	1.02	20.8	26.3	20	89	110	71	28.6851	No
212	alive	79	M	70	170	11.98	80.7	9.8	8.8	0	0.2	9.67	1.17	1.06	0	0.02	4.84	43	14.5	30	33.7	13.1	9.8	240	8.26496	1.96	2150	275		152.4	1.64	137	4.32	103.5	7	138			22	37	0.59	18.9	30.2	19	83	162	83	24.2215	No
213	dead	78	M	74	169	4.36	74.5	19.3	5.5	0	0.2	3.25	0.84	0.24	0	0.01	5.03	45.2	14.7	29.2	32.5	13.6	10.5	170	3.86905	0.86	1131	400	1268	129.2	0.34	135	4.38	99	8.9	93			27	57	0.29	20.5	29.4	18	93	144	84	25.9095	No
214	alive	78	M	56	170	6.55	57.6	29.6	7.6	4.3	0.9	3.77	1.94	0.5	0.28	0.06	3.83	31.3	9.8	25.6	31.3	15.2	8.4	322	1.9433	1.03	5359	222		276.5	0.61	141	6.11	108	9.4	121			15	22		24	29.1	16	80	140	67	19.3772	No
215	alive	78	M	70	170	10.23	89.4	4.4	5.1	0	0.2	9.15	0.45	0.52	0	0.02	5.42	47.7	16.1	29.7	33.8	13.7	9.5	383	20.3333	1.28	3234	422		165.4		134	4.43	99.4					94	96	1.69	17.6	26.4	23	83	130	63	24.2215	No
216	dead	77	M	75	172	16.33	88.6	1.6	7.2	0.2	0.6	14.46	0.26	1.18	0.03	0.1	6.9	65.5	21.3	30.9	32.5	15.4	9.4	131	55.6154	1.99	33136	630		110.2		140	6.4	100.3					48	78	0.95	15.2	37.1	21	90	137	85	25.3515	No
217	alive	78	M	78	172	13.47	73.1	10.8	13.1	0.8	0.6	9.85	1.45	1.76	0.11	0.08	5.48	49	15.6	28.5	31.8	14.4	10.2	342	6.7931	1.27	24297	328		154.5	0.07	142	4.68	106.7					54	35	0.87	22.5	39	22	100	113	75	26.3656	No
218	alive	77	M	60	165	7.8	84.8	9.5	4.4	0	0.4	6.62	0.74	0.34	0	0.03	3.58	31	10.1	28.2	32.6	15.7	9.5	648	8.94595	1.04	649	313		166.1		131	4.46	96	8.5				25	44	0.3	18.7	28.7	20	85	114	69	22.0386	No
219	dead	77	M	68	168	7.99	61.7	25	10.5	1.8	0.5	4.93	2	0.84	0.14	0.04	4.78	41.7	13.3	27.8	31.9	13.4	9.4	339	2.465	1.17	2215	230		129.5		140	3.87	103.2	8.1				11	28	0.77	24.4	38.9	17	95	155	95	24.093	No
220	alive	80	M	64	164	12.51	91.8	4.6	3.1	0.3	0.2	11.47	0.58	0.39	0.04	0.03	4.95	45	14.7	29.7	32.7	15.4	10.5	294	19.7759	1.84	1326	455		192	3.21	143	4.45						28	51	0.41	17.1	25.4	21	92	134	72	23.7954	No
221	alive	77	M	54	159	4.81	66.4	29.7	3.1	0	0.2	3.19	1.43	0.15	0	0.01	4.39	41.8	14.1	32.1	33.7	13.1	9	160	2.23077	1.25	260	274		90.8	0.75	137	4.56	98.9	8.7			1189	15	41	0.96	21.1	33.7	20	77	125	73	21.3599	No
222	alive	76	M	68	168	8.52	78.1	10.4	11.3	0.1	0.1	6.65	0.89	0.96	0.01	0.01	5.92	50.3	16.7	28.2	33.2	13.9	9.6	331	7.47191	1.06	1080	347		80.6		140	4.96	108.5		148			63	71	0.75	19.8	33.6	18	65	129	78	24.093	No
223	dead	77	M	80	160	9.51	76.2	20.9	2.5	0	0.1	7.24	1.99	0.24	0	0.01	6.24	56	19	30.4	33.9	14.6	9.2	176	3.63819	0.96	805	348		213.4	0.26	138	4.43	104					15	28	0.78	20.1	29.3	20	70	122	70	31.25	No
224	dead	76	M	74	170	6.65	84	9.5	6	0.2	0.3	5.59	0.63	0.4	0.01	0.02	4.89	42	14	28.6	33.3	13.3	10	158	8.87302	1.18	910	529		166.5		140	4.92	103.4	7.5				19	45	0.45	19.4	29.8	18	85	103	57	25.6055	No
225	alive	77	M	94	167	11.08	67.5	14.3	13.2	1.3	1.1	7.49	1.58	1.46	0.14	0.12	5.8	55	19.2	33.1	34.9	17.3	10.6	482	4.74051	2.07	6983	506		67		133	5.45	106.5		116			36	42	0.51	15.1	15	20	72	169	72	33.705	No
226	dead	77	M	89	180	10.75	90.1	6.7	2.2	0	0.2	9.68	0.72	0.24	0	0.02	5.2	45.4	15	28.8	33	13.9	10.2	211	13.4444	1.47	2349	920		163.3	0.45	138	4.45	103.2	8.1				49	82	0.81	14.6	23.6	18	90	91	61	27.4691	No
227	alive	77	M	81	160	12.98	86	8.8	5.2	0	0	11.17	1.14	0.67	0	0	4.51	43	14	31	32.6	13.9	10.7	214	9.79825	1.36	510	376		90		139	3.8	103.8		113						18.2	30.5	18	98	118	70	31.6406	No
228	alive	77	M	68	165	8.57	73.4	17.4	8.3	0.7	0.2	6.29	1.49	0.71	0.06	0.02	6.59	51.7	17.4	26.4	33.7	16.6	9.3	275	4.22148	1.1	980	181		136.3	0.08	142	4.43	105.7	8.2	106		105	22	20	0.91	21.5	33.2	18	91	140	66	24.977	No
229	alive	77	M	80	160	7.1	85.2	10	4.1	0	0.1	6.05	0.71	0.29	0	0.01	5.44	46.8	16.3	30	34.8	13.1	9.6	173	8.52113	0.96	1500	536		248.9		139	4.73	101.3					58	58	0.76	17.7	25.4	21	95	130	70	31.25	No
230	dead	76	M	62	162	6.23	85.1	7.9	3.9	2.9	0.2	5.26	0.49	0.24	0.18	0.01	4.58	40.2	13.8	30.1	34.3	12.7	9.7	145	10.7347	1.48	450	300		139.9		130	5.21	93.7	7.8	162		127	14	35	0.28	14.9	20	19	77	128	75	23.6244	No
231	dead	77	M	76	168	16.14	90	4.8	4.5	0	0.1	14.52	0.78	0.72	0	0.02	5.42	47.5	17	31.4	35.8	13.1	10.6	173	18.6154	1.53	1208	683		263.6	6.12	129	5.2	93	8.5	150			97	99	1.67	14.8	20.7	18	118	120	68	26.9274	No
232	alive	77	M	71	165	20.86	92.4	2.2	3.9	0	0.1	19.29	0.45	0.81	0	0.02	5.21	42	14.1	27.1	33.6	14.9	10.5	206	42.8667	1.59	815	334		234		141	4.79	106.5	8.6	130		227	38	36	1.25	21	30.8	22	101	107	61	26.079	No
233	alive	78	M	68	165	8.01	87.2	10.1	2.1	0	0.1	6.98	0.81	0.17	0	0.01	4.15	38.7	13.1	31.6	33.9	13.1	10.2	139	8.61728	1.18	558	712		293.7		136	5.22	103.5	8.1				186	289	0.52	19.4	27.8	25	100	100	60	24.977	No
234	alive	76	M	76	176	2.92	66.1	26.4	7.5	0	0	1.93	0.77	0.22	0	0	5.09	40.6	14.1	27.7	34.7	17.2	10.3	151	2.50649	0.87	1530	297		80.9	0.07	134	4.47	100.4	7.9				55	43	0.69	18.8	27.5	18	75	127	63	24.5351	No
235	dead	81	M	90	168	10.63	83.5	8.8	6.4	0	0.3	8.87	0.94	0.68	0	0.03	5.27	46.8	16.2	30.7	34.6	13.6	9.7	256	9.43617	0.97	3775	618	1937	235.4	1.31	145	4	103.6	8.7				29	64	0.69	21.2	29.1	32	71	154	78	31.8878	No
236	dead	76	M	110	165	3.47	67.7	16.7	14.4	0.9	0.3	2.35	0.58	0.5	0.03	0.01	4.37	37.9	13	29.7	34.3	15.9	9.8	85	4.05172	0.67	3120	466		69.2	0.18	137	3.95	106.4	8.4	108		83	38	96	1.68	22.2	34.3	19	80	138	60	40.404	No
237	alive	76	M	80	160	7.18	83.1	10.4	6.1	0	0	5.96	0.75	0.44	0	0	4.73	39.3	13.4	28.3	34.1	12.4	10.4	186	7.94667	1.11	950	246		101.3		132	4.35	94.6	8.6	227		88	17	25	0.41	19	28	18	97	160	81	31.25	No
238	dead	76	M	72	160	5.18	84.7	11.6	3.7	0	0	4.39	0.6	0.19	0	0	5.15	47.8	15.6	30.3	32.6	14.3	9.9	143	7.31667	1.69	6.35	606		140	2.16	139	5.78	103.9	7.9	128			52	55	0.54	16	29	30	110	137	88	28.125	No
239	alive	79	M	56	155	14.16	91.7	2.2	4.9	0	0.1	12.98	0.31	0.7	0	0.01	4.95	42.1	14.2	28.7	33.7	14.5	10.5	271	41.871	0.96	626	434		25.6		133	5.01	99.4		121			132	174	0.31	21.3	29.6	20	73	155	73	23.3091	No
240	dead	76	M	70	163	14.08	96.1	2.5	1.3	0	0.1	13.53	0.35	0.18	0	0.02	5.05	45.5	15.7	31.1	34.5	12	10	220	38.6571	0.91	944	615		159.1	1.68	136	4.76	99.4	8.1				57	92	1.42	19.4	19.4	25	123	106	70	26.3465	yes
241	dead	76	M	65	160	5.88	85.1	11.6	3.1	0	0.2	5.01	0.68	0.18	0	0.01	5.95	49.7	17.2	28.9	34.6	14.1	10.8	193	7.36765	0.77	403	456		139	0.29	145	4.73	111.4	7.2				50	50	0.73	16.6	26.4	40	79	107	57	25.3906	No
242	alive	76	M	75	168	7.78	78	11.8	8.5	0.4	0.1	6.07	0.92	0.66	0.03	0.01	5.57	48.9	16.6	29.8	33.9	12.8	9.1	179	6.59783	1.72	1263	341		108.1		137	3.87		7.9				38	58	0.62	15.5	24.3	20	87	126	64	26.5731	No
243	dead	76	M	70	165	9.27	81	8.6	9.5	0	0.1	7.51	0.8	0.88	0	0.01	6.43	58.4	19.4	30.2	33.2	14.6	9	249	9.3875	1.3	698	279		57.7	0.17	137	4.78	100.5	7.8	164			48	42	0.85	17.3	26	18	190	93	68	25.7117	No
244	alive	76	M	58	165	14.1	83.7	12.8	2.3	0	0.1	11.8	1.81	0.32	0	0.01	3.58	32.5	10.5	29.3	32.3	16.3	9.7	554	6.51934	0.89	4627	107		333.9		135	4.84	96.5	9	97		190	6	5	0.41	25.4	33.1	20	100	148	77	21.3039	No
245	dead	77	M	78	175	10.61	87.2	8.1	4.4	0.1	0.2	9.25	0.86	0.47	0.01	0.02	4.88	44.4	15.3	31.4	34.5	14.1	8.9	338	10.7558	1.86	2340	1433		187.1		133	5.24	93.1	8.5	153			49	125	0.95	18	24.5	37	73	137	81	25.4694	No
246	dead	76	M	60	170	6.85	80.8	9.6	9.5	0	0.1	5.53	0.66	0.65	0	0.01	4.92	43.4	15.1	30.7	34.8	14.9	10	219	8.37879	1.33	1650	272		117.3	2.31	142	4.38	107.7	8.1	83						20.9	28.5	19	95	100	80	20.7612	No
247	dead	77	M	60	167	5.1	68	27.3	3.9	0	0.4	3.47	1.39	0.2	0	0.02	4.97	43.4	15	30.2	34.6	14.8	11.1	111	2.4964	2.58	1942	519		44.8		153	4.52	116.3	6.7			134	28	114	1.97	14.1	20.6	19	65	123	54	21.5139	No
248	alive	75	M	65	160	11.27	84	7.4	8.5	0.1	0	9.47	0.83	0.96	0.01	0	5.09	44.2	15.1	29.7	34.2	13.3	10.6	212	11.4096	1.32	800	533		117.9	0.12	139	4.12	103.6		152						18.2	23.6	25	115	144	65	25.3906	No
249	alive	73	M	79	164	5.1	81.6	12.7	4.9	0	0.2	4.16	0.65	0.25	0	0.01	3.75	36.2	11.7	31.2	32.3	13.5	11.8	146	6.4	11.96	2168	444		155.7	5.63	136	7.2	96.5	9	110		416	29	49	0.57	14.1	23.8	37	148	133	49	29.3724	No
250	dead	77	M	65	165	7.2	79	14	4.7	1.5	0.1	5.68	1.01	0.34	0.11	0.01	4.71	43.6	15.1	32.1	34.6	13.3	8.8	369	5.62376	0.87	1747	362		229.4		135	4.35	101.3	8.4				41	30		20.3	28.2	20	64	141	83	23.8751	No
251	dead	76	M	65	160	16.68	94.7	2.5	2.6	0	0.2	15.79	0.42	0.43	0	0.04	5.17	45.7	15.3	29.6	33.5	14.4	9.3	304	37.5952	1.27	32625	586		153.1	0.89	141	6.17	108.2	8.4				94	125	0.96	16.3	23.4	27	109	87	66	25.3906	No
252	dead	73	M	80	165	14.43	87.9	6.7	4	0.1	0.2	12.67	0.97	0.58	0.02	0.03	5.24	50	17.4	33.2	34.8	12	10	214	13.0619	0.85	37522	445		92.6	0.12	137	3.97	99.6	8	137			39	39	0.47	20.4	31.2	20	64	134	80	29.3848	No
253	dead	73	M	81	165	6.29	73.9	20	5.9	0	0.2	4.65	1.26	0.37	0	0.01	4.96	41.4	13.3	26.8	32.1	16	9.3	245	3.69048	1.39	790	523		255.6		136	3.4	98.8	7.7			87	50	61	1.25	30.1	70.6	20	80	180	100	29.7521	No
254	dead	75	M	51	152	11.15	88.3	6.5	5	0.1	0.1	9.84	0.73	0.56	0.01	0.01	5.1	45.7	14.8	29	32.4	14.7	9.7	286	13.4795	0.93	1150	268		97.8		143	3.24	112.1	7.8				21	30		20.3	29.7	18	87	201	98	22.0741	No
255	alive	75	M	82	166	4.19	74.3	20.5	4.8	0.2	0.2	3.11	0.86	0.2	0.01	0.01	5.76	47.4	16.3	28.3	34.4	14.8	11.3	105	3.61628	1.43	900	663		77.9	0.14	135	4.21	101.5		115		95	71	95	0.85	16.7	23	24	90	103	74	29.7576	No
256	alive	75	M	90	170	7.27	82.3	7.7	8.4	0.1	0.3	5.98	0.56	0.61	0.01	0.02	5.26	48	15.9	30.2	33.1	13.3	9.5	278	10.6786	1.32	4167	622		103.2		138	4.25	102.7	7.6			113	40	31	0.76	18.7	31.3	17	80	163	94	31.1419	yes
257	alive	75	M	60	163	9.24	85.3	8.2	6.3	0	0.2	7.88	0.76	0.58	0	0.02	6.63	59.5	19.9	30	33.4	17.5	10.3	203	10.3684	1.26	1165	523		388.9	0.42	142	4.27	104.3	7.9	133						16.3	26.5	21	145	171	103	22.5827	No
258	dead	75	M	60	160	5.3	82.7	9.2	7.7	0.2	0.2	4.38	0.49	0.41	0.01	0.01	4.53	41.6	14.5	32	34.9	14.1	10.5	124	8.93878	1.6	540	284		155.6	0.35	143	3.77	110.7	7.6							15.4	24	20	63	125	75	23.4375	No
259	dead	75	M	70	160	15.24	83.9	3.5	3.5	0	0.8	12.77	0.54	0.54	0	0.12	5.3	50.3	16.9	31.9	33.6	13.7	9.9	283	23.6481	0.82	1300	442		139.4	0.14	141	5.67	98.9	8				28	27	0.59	22.9	34.6	16	80	139	73	27.3438	No
260	dead	76	M	82	168	3.73	78.5	7.5	13.4	0.3	0.3	2.93	0.28	0.5	0.01	0.01	5.42	49.9	15.7	29	31.5	18.7	11.7	135	10.4643	9.91	1380	349		73.5	2.03	139	5.19	97.3	7.3	34			47	65		17.7	34.6	21	78	137	81	29.0533	No
261	alive	78	M	70	168	4.36	74.1	18	7.3	0.2	0.2	3.13	0.76	0.31	0.01	0.01	5.2	47.4	15.9	30.6	33.5	13	11.4	130	4.11842	1.05	129596	288		14.2	0.21	134	4.24	98.6	8.3	113		82	31	35	0.9	20.2	29.6	18	95	150	83	24.8016	No
262	dead	76	M	75	165	7.43	91.3	3.6	4.6	0	0.1	6.78	0.27	0.34	0	0.01	4.8	42.9	13.9	29	32.4	15.7	10.6	206	25.1111	1.46	1058	612		173.7	40.64	136	5.76	104.9	8				40	96	0.5	12.1	22.6	18	83	120	69	27.5482	No
263	alive	76	M	74	164	16.56	90.7	3.3	4.5	0	0.1	15.03	0.54	0.75	0	0.01	5.06	43.8	14.7	29.1	33.6	14.4	9.5	236	27.8333	1.5	524	443		55.5	1.53	135	5	106.2	7.3				58	81	0.39	11.7	19.8	24	105	131	71	27.5134	No
264	dead	77	M	75	167	5.24	73.4	19.3	6.7	0	0.4	3.85	1.01	0.35	0	0.02	5.65	49.7	16.5	29.2	33.2	14.5	9.9	158	3.81188	0.99	1260	716	3919	102.6	2.19	136	4.69	100.1	7.5		2.6		29	58	0.67	17.2	27.1	20	58	147	64	26.8923	No
265	alive	78	M	68	165	10.69	88	7.5	3.4	0	0.3	9.41	0.8	0.36	0	0.03	5.19	46.4	15.3	29.5	33	14.1	12.2	156	11.7625	1.62	5668	393		331.5		146	4.7	105.9		233			35	58		18	29	20	100	138	84	24.977	No
266	dead	75	M	72	172	4.11	76.9	12.7	10.2	0	0.2	3.16	0.52	0.42	0	0.01	5.03	43.5	15.2	30.2	34.9	12.4	10.1	161	6.07692	0.96	1908	536		94.8		131	3.9	96.1	8.1	196			27	58	0.55	21.4	30.6	20	114	150	75	24.3375	No
267	alive	75	M	55	165	13	86.3	5.3	8.2	0.1	0.1	11.22	0.69	1.07	0.01	0.01	5.79	49.4	16.6	28.7	33.6	14.8	10.6	213	16.2609	0.76	510	294		33.4	0.2	140	4.97	100.9	8.1				64	60	0.46	16.3	22.5	20	87	110	65	20.202	No
268	dead	76	M	78	165	11.11	86.4	7.2	6.2	0.1	0.1	9.6	0.8	0.69	0.01	0.01	5.44	46.1	15.6	28.7	33.8	14.8	10.4	210	12	1.15	10160	530	802	56.8	0.34	139	4.79	102.4	8	91						21	28.8	20	94	144	63	28.6501	No
269	alive	76	M	80	172	10.09	84.8	6.6	7	0.1	0.3	8.55	0.67	0.71	0.01	0.03	4.98	44.7	15	30.1	33.6	12.9	9.8	275	12.7612	0.99	1453	651		240.1	0.47	133	4.83	99.9	7.8	127		154	44	44	0.43	21.1	30.2	20	68	132	62	27.0416	No
270	dead	75	M	65	166	12.14	93.3	2.8	3.1	0.1	0.3	11.32	0.34	0.38	0.01	0.04	4.26	36.3	12.5	29.3	34.4	14	10.1	319	33.2941	0.73	1292	357		59.9	4.9	135	5.05	99.4	7.7	174		124	44	49	0.32	18.2	22.4	20	119	119	74	23.5883	No
271	alive	76	M	60	167	11.43	78.7	9.4	10	0.6	0.2	8.99	1.08	1.14	0.07	0.02	5.19	42.6	15.2	29.3	35.7	14.6	8.7	333	8.32407	1.22	1160	355		291.7	1.46	139	4.27	102.7	8.5				47	33	0.96	15.7	22	20	93	164	80	21.5139	No
272	dead	75	M	85	172	5.88	68.7	14.8	15.3	0	0.2	4.04	0.87	0.9	0	0.01	5.33	46.2	15.8	29.6	34.2	12.7	9.5	215	4.64368	1.23	1023	820		65.3	0.14	131	4.4	95.1	8.2				55	89	0.98	20.9	27.2	21	57	116	54	28.7317	No
273	dead	75	M	67	168	11.51	90	3.5	3	0.1	0.3	10.36	0.4	0.34	0.01	0.04	5.69	50.3	16.4	28.8	32.6	13.1	10.7	219	25.9	0.83	64779	566		93.3	0.38	139	4.35	103.8		130			53	32	0.61	20.9	28.7	32	110	117	72	23.7387	No
274	dead	80	M	64	160	5.8	76	13.4	9.5	0	0.2	4.41	0.78	0.55	0	0.01	6.06	48.2	15.7	25.9	32.6	13.5	9.9	177	5.65385	1.15	1289	465		143	1.2	138	4.16	103	7	106			72	90	0.65	16.3	21.5	18	89	123	75	25	No
275	alive	75	M	80	160	5.42	78	15.5	6.3	0	0.2	4.23	0.84	0.34	0	0.01	4.87	42.4	13.8	28.3	32.5	13.2	9.7	210	5.03571	0.63	1588	1215		75.7		140	3.83	103.9		51			25	67	0.37	19.8	32	20	79	131	83	31.25	No
276	dead	75	M	74	168	6.55	77.9	12.4	7.5	2	0.2	5.11	0.81	0.49	0.13	0.01	3.3	28.9	10	30.3	34.6	12.4	10.1	170	6.30864	5.6	835	221		73.4	28.22	133	5.85	91.5	7.6				15	18	0.22	23.5	38.9	20	96	140	67	26.2188	No
277	dead	75	M	82	172	6.18	77.5	11.8	10.2	0	0.2	4.79	0.73	0.63	0	0.01	5.37	45.1	14.6	27.2	32.4	15.4	9.8	174	6.56164	1.07	720	234		296.3		138	4.58	101	7.3	175			23	31	0.47	22.7	34.8	21	100	137	82	27.7177	No
278	dead	75	M	60	168	10.31	54.9	35.7	5.1	2.9	0.5	5.66	3.68	0.53	0.3	0.05	4.03	39.4	13.4	33.3	34	14.2	11.9	134	1.53804	0.6	1462	415		142.3		139	4.49	107							0.24	19	25.6	20	81	123	65	21.2585	No
279	dead	77	M	65	157	8.7	90	5.2	3.9	0	0.2	7.83	0.45	0.34	0	0.02	5.27	49.2	16.3	30.9	33.1	13.2	10.4	281	17.4	1.04	22143	846		144.6	0.52	135	3.27	96.4	8.1	105			23	47	0.59	20.5	26.4	23	113	139	84	26.3702	yes
280	alive	74	M	50	150	10.72	87.1	5.2	4.3	2.9	0.5	9.34	0.56	0.46	0.31	0.05	6.31	57.9	19.1	30.3	33	14.2	12.2	119	16.6786	1.94	1100	440		422.1		136	4.98	96.5	7.8				25	56	0.77	20.4	34.1	18	76	134	63	22.2222	No
281	dead	75	M	65	171	7.32	80.2	12.2	6.8	0	0.1	5.87	0.89	0.5	0	0.01	5.24	48.4	15.9	30.3	32.9	14	10.1	202	6.59551	1.31	975	506	1492	114.1		131	4.57	95					15	42	0.51	20	33.7	18	70	90	5	22.2291	yes
282	dead	74	M	82	168	8.45	84.1	11.1	4	0	0.2	7.1	0.94	0.34	0	0.02	5.11	45.3	15.3	29.9	33.8	13.6	10.7	228	7.55319	1.4	1035	705		156.1	1.39	131	4.76	93.1	8.6	142			45	51	1.72	17.7	24.2	20	77	120	66	29.0533	yes
283	alive	74	M	82	170	12.62	87.4	5.8	6.6	0.1	0.1	11.04	0.73	0.83	0.01	0.01	4.82	44.2	15.1	31.3	34.2	13.8	11.2	163	15.1233	0.91	720	318		293.3	0.63	139	3.99	100.9	8	124			65	46	2.45	18.4	25.9	16	101	102	73	28.3737	yes
284	alive	73	M	68	160	6.53	83.6	6.1	10.3	0	0	5.46	0.4	0.67	0	0	4.63	39.2	13.5	29.2	34.4	14.5	11	103	13.65	1.65	2880	266		62.2		137	5.21	104.4		267		131	20	19	1.2	14.6	23.7	23	102	140	80	26.5625	No
285	alive	75	M	70	174	8.02	87.6	9.6	2.1	0	0.1	7.02	0.77	0.17	0	0.01	5.3	51.4	16.7	31.5	32.5	15	10.4	182	9.11688	1.58	1791	590	3409	74.6	0.06	144	4.59	109.8		151			37	62	1.09	21.4	35.7	18	75	136	70	23.1206	No
286	alive	74	M	30	165	13.14	87.3	5.1	5.3	0.2	0.4	11.48	0.67	0.7	0.02	0.05	4.42	38	13.2	29.9	34.7	13	9.1	530	17.1343	2.08	2161	387		26.2		136	5.89	109.9	8.9	227			19	25	0.71	17.5	25.7	18	77	110	70	11.0193	No
287	alive	73	M	93	183	4.48	65	21.9	12.9	0	0.2	2.91	0.98	0.58	0	0.01	5.27	47.2	15.5	29.4	32.8	12.8	9.7	149	2.96939	1.12	320	317		90.6	0.14	133	4.63	98.4	8.6	137		79	32	52	0.57	23.4	34.9	22	85	166	94	27.7703	No
288	alive	78	M	64	160	7.49	85.8	10.3	3.1	0.7	0.1	6.43	0.77	0.23	0.05	0.01	3.01	27	8.6	28.6	31.9	14.3	11.2	267	8.35065	6.57	11070	554		91.3		154	4.4	125.6		102					0.19	14.5	24.8	21	100	147	67	25	No
289	dead	76	M	72	168	9.92	90.5	5.6	3.7	0.1	0.1	8.97	0.56	0.37	0.01	0.01	4.91	40.9	14.1	28.7	34.5	15.4	10.3	221	16.0179	1.33	790	477	1183	186.9		132	5.21	102.5	7.8			106	79	111	0.63	19.4	28	17	78	157	85	25.5102	No
290	alive	74	M	65	165	5.9	77.1	15.1	7.6	0	0.2	4.55	0.89	0.45	0	0.01	5.44	46	15.3	28.1	33.3	15	10	238	5.11236	1.09	900	404		120.7	0.09	137	4.04	103.4	7.9							23.6	31.8	18	80	123	78	23.8751	No
291	dead	75	M	73	168	6.68	82.2	14.4	2.7	0	0.1	5.49	0.96	0.18	0	0.01	5.11	45.2	15	29.4	33.2	13.5	10.3	144	5.71875	1.27	853	266		133.2	0.41	139	4.54	101.5	7.1				16	29	0.49	19.3	34	20	83	143	75	25.8645	No
292	alive	74	M	74	168.7	8.46	95.7	3.1	1.1	0.1	0	8.1	0.26	0.09	0.01	0	6.24	41.5	14.6	23.4	35.2	17.4	10.8	126	31.1538	1.3	8.76	468		306.8		137	4.15	101.1	8.8			172	34	55		21.3	31.1	27	85	137	78	26.0017	No
293	dead	74	M	75	166	11.06	93.7	3.2	2.2	0	0.1	10.37	0.35	0.24	0	0.01	4.91	43.4	14.5	29.5	33.4	13.6	9.7	254	29.6286	0.94	1310	399		194.1	11.9	138	4.4	99.5	7.6				40	42	0.35	24.9	36.8	22	70	114	67	27.2173	No
294	alive	74	M	80	170	10.96	88	5.5	5.1	0	0.1	9.65	0.6	0.56	0	0.01	5.05	45.6	15.7	31.1	34.4	13.1	9.4	261	16.0833	0.72	1467	472	1595	82	0.09	135	4.89	100		88			51	58	0.53	21.2	30.4	20	62	174	87	27.6817	No
295	alive	74	M	80	170	13.19	89	4.8	4.2	0	0.3	11.75	0.63	0.55	0	0.04	5.63	49.8	16.3	29	32.7	12.4	8.9	523	18.6508	1.18	8588	420		167.2		140	5.14			203			66	48	0.7	17.8	27.9	20	103	121	66	27.6817	No
296	dead	74	M	120	180	7.99	84.5	7.9	6.9	0	0.1	6.75	0.63	0.55	0	0.01	6.04	53	17.7	29.3	33.4	13.6	9.7	183	10.7143	1.13	920	393	1740	131.3	0.34	134	4.39	97.6					28	33	1.04	18.4	26.3	22	150	124	77	37.037	No
297	dead	76	M	85	168	11.78	83.3	5.9	6.6	3	0.4	9.82	0.69	0.78	0.35	0.05	6.73	63.6	20.7	30.8	32.5	14.6	13.3	174	14.2319	1.66	600	800		140.4	1.28	138	5.54	93	8.3	1233		113	98	102	0.57	13	30.1	20	94	123	87	30.1162	No
298	alive	73	M	70	166	13.32	91.1	5	3.4	0	0.1	12.15	0.66	0.45	0	0.01	4.61	41.9	13.9	30.2	33.2	13.8	10.4	396	18.4091	1.11	1392	383		343.4		136	4.62	98.6	7.9	209			13	24	0.77	18.4	27.8	18	87	119	63	25.4028	No
299	dead	73	M	90	170	13.56	94.1	2.4	3.1	0	0	12.76	0.33	0.42	0	0	5.03	46.4	15.5	30.8	33.4	14.3	10.9	167	38.6667	4.53	6911	524		47.6	0.49	133	6.07	90.4	8.1	134			95	74	0.55	11.4	20.7	16	120	107	60	31.1419	No
300	alive	75	M	75	170	6.79	76.5	12.2	10.5	0.1	0.3	5.19	0.83	0.71	0.01	0.02	4.89	44.6	14.3	29.2	32.1	13.2	11.4	248	6.25301	2.41	1135	529		113.9		137	4.59	106.7				184	38	85	0.71	12.9	20	24	82	136	64	25.9516	No
301	dead	75	M	94	175	11.7	88.3	8.6	3	0	0.1	10.33	1.01	0.35	0	0.01	5.09	42.7	15.3	30.1	35.8	13.7	10.7	146	10.2277	3.17	1580	469	1356	120.3		134	4.8	105.9	8	344	2.4					13.3	21.7	22	93	129	71	30.6939	No
302	dead	73	M	70	168	8.48	94.1	2.4	2.6	0	0.2	7.98	0.2	0.22	0	0.02	4.19	35.2	11.7	27.9	33.2	15.6	9.9	205	39.9	9.58	4577	365		390.7	36.95	132	5.7	99.3	8.3	399			15	19	0.45	12.9	21	20	113	93	46	24.8016	No
303	dead	73	M	67	170	14.5	89.8	4	4.3	0.3	0.1	13.02	0.58	0.62	0.05	0.01	3.95	35.4	12	30.4	33.9	12.6	11.2	217	22.4483	2.89	1772	538	3243	168.9		138	4.28	105.5	6.8				19	18	0.36	19.2	27.6	19	77	143	78	23.1834	No
304	dead	77	M	60	153	6.49	84.3	6.3	7.1	0	0.3	5.47	0.41	0.46	0	0.02	5.12	45.9	15.5	30.3	33.8	12.4	9.3	244	13.3415	1.34	1823	950	5813	182.7		134	4.74	104.3	7.8				60	131	0.84	15.5	24	19	83	123	79	25.6312	No
305	alive	74	M	71	172	6.13	82.2	6.4	10.4	0.8	0.2	5.04	0.39	0.64	0.05	0.01	3.4	31.3	10.2	30	32.6	13.2	11	150	12.9231	11.63	1270	390		253.9	1.01	141	4.02	98.3				55	22	51	0.45	23	30.1	18	105	137	63	23.9995	yes
306	dead	74	M	60	172	5.37	78.9	14.2	6.9	0	0	4.24	0.76	0.37	0	0	5.06	44.7	15.4	30.4	34.5	13.6	10.3	186	5.57895	0.89	312	857		69.8	0.33	144	4.51	106.8	7.9				121	226	0.89	21.6	29.9	18	65	128	60	20.2812	No
307	alive	76	M	84	176	8.08	82.2	11.9	5.1	0.1	0.1	6.64	0.96	0.41	0.01	0.01	5.25	44.7	15.3	29.1	34.2	13.9	9.9	182	6.91667	0.82	1328	639		264.2	0.14	139	4.32	102.3	8.7	121			49	73	0.75	20.5	30	16	63	115	76	27.1178	No
308	alive	73	M	70	167	14	82.2	6.6	9.9	0.4	0.9	11.5	0.93	1.38	0.06	0.13	4.79	47.7	15.5	32.4	32.5	16	11.1	240	12.3656	1.15	8675	509		125.7	0.1	138	4.35	104.8		115			50	65	0.83	18.1	28.3	18	112	139	82	25.0995	No
309	dead	74	M	75	165	12.13	93.6	3.5	2	0.7	0.2	11.36	0.43	0.24	0.08	0.02	4.36	35.3	11.8	27.1	33.4	14.9	9.9	352	26.4186	10.31	8914	425		208.7		138	5.23	96.4		113			23	22	0.44	19.1	26.7	20	58	160	92	27.5482	yes
310	alive	74	M	58	142	9.86	83.4	5.1	11.2	0	0.3	8.23	0.5	1.1	0	0.03	7.21	61.3	21.5	29.8	35.1	18.9	10	161	16.46	2.3	4190	633		211.1		131	6.24						44	55	0.92	14.7	24.5	30	68	133	78	28.7641	No
311	dead	74	M	100	176	6.32	80.1	9.7	9.5	0	0.5	5.07	0.61	0.6	0	0.03	8.04	67.8	19.8	24.6	29.2	21.2	8.8	200	8.31148	0.77	1236	234		104.6	0.41	141	6.88	91.9	9	139			16	26	0.97	38.5	69.4	16	65	140	85	32.2831	No
312	alive	76	M	85	170	9.27	90.5	6	2.6	0.8	0.1	8.39	0.56	0.24	0.07	0.01	5.16	46.4	15.6	30.2	33.6	15.8	13.3	180	14.9821	1.23	70400	743		137.5		138	5.05	103.1		266		79	24	41	0.97	9.5	16.7	18	85	110	71	29.4118	No
313	alive	73	M	67	170	6.81	88.8	5.4	5.3	0	0.1	6.04	0.37	0.36	0	0.01	5.49	46.7	15.3	27.9	32.8	12.7	11.1	180	16.3243	1	517	217		131.3		131	4.81	97.1	9.3				27	25	1.41	16.1	22.1	17	86	145	61	23.1834	No
314	alive	73	M	70	160	16.45	90.6	5.1	2.5	0	0.2	14.58	0.82	0.4	0	0.03	5.3	44.2	14.7	27.7	33.3	14.2	10.5	151	17.7805	1.32	1952	300	710	219.2	1.28	137	4.51	105.9	7.9	137			49	40	0.65	25	32.3	18	106	132	61	27.3438	No
315	dead	74	M	57	165	5.92	83.9	8.8	2.9	0	0.2	4.97	0.52	0.17	0	0.01	3.01	28.5	10	33.2	35.1	14.1	10.9	123	9.55769	10.39	429	321		311.5		131	3.74	87.4	8.5	98			9	24	0.42	23.9	30.5	21	78	108	78	20.9366	No
316	alive	72	M	89	165	10.53	78.1	13.4	6.9	0	0.2	8.22	1.41	0.73	0	0.02	5.31	49.6	16.8	31.6	33.9	14.4	10.6	178	5.82979	1.52	778	460		186.9	23.9	137	3.43	98.4		199		151	35	53	0.89	22.6	33.8	20	81	118	75	32.6905	No
317	alive	73	M	80	176	12.94	85.3	9.5	4	0.2	0.4	11.04	1.23	0.52	0.02	0.05	4.93	45.3	15.3	31	33.8	12.7	9.8	226	8.97561	1.16	844	223		316.8	0.51	137	3.75	100.7	8.5	148			40	20	0.99	20.7	29.7	18	85	130	70	25.8264	No
318	dead	72	M	75	165	6.93	75.3	12.8	10.8	0	0.1	5.21	0.89	0.75	0	0.01	4.78	42	14.3	29.9	34	14.4	11.2	179	5.85393	1.29	3422	420	821	218.4		130	4.24	98.4	7.5		2.1		38	42	0.38	18.6	28.2	18	68	165	82	27.5482	No
319	dead	63	M	92	177	12.22	84.3	10.8	4.5	0.2	0.2	10.31	1.32	0.55	0.02	0.02	5.63	49	16.6	29.5	33.9	13.3	11.8	200	7.81061	1.23	1040	625		77.3	1.4	137	4.39	100.6	7.6				121	166	1.5	18	28.9	20	61	102	64	29.3658	No
320	alive	61	M	80	169	10.65	83.5	9.2	6.9	0.1	0.3	8.89	0.98	0.74	0.01	0.03	4.81	43.8	15.3	31.8	34.9	12.8	8.8	159	9.07143	1.05	415	359		20.7		134	4.09	101.4					21	23	1.19	18	27.6	20	104	139	79	28.0102	No
321	dead	65	M	68	165	9.09	75.4	14.6	9.5	0	0.1	6.85	1.33	0.86	0	0.01	5.79	49.1	16.5	28.5	33.6	15.2	11.1	229	5.15038	1.33	497	966	6295	26.1		137	4.67	103.1					166	276		17.9	28.8	26	113	113	75	24.977	No
322	dead	66	M	82	170	9.8	87.4	6.6	5.3	0	0.1	8.56	0.65	0.52	0	0.01	5.35	47.6	15.7	29.3	33	14.7	10.5	229	13.1692	1.85	1745	462	1035	211.7	0.64	134	4.83	98.9	8.4	155		370	88	94	0.45	16.5	25.9	18	115	115	66	28.3737	No
323	alive	61	M	79	165	11.45	86.3	7.9	5	0	0.1	9.88	0.91	0.57	0	0.01	5.66	49.2	16.9	29.9	34.3	12.6	10.3	201	10.8571	1.03	654	428		153		137	3.33	98.4					38	56	0.56	21.6	29.8	20	72	124	69	29.0174	No
324	alive	73	M	66	163	4.91	88.2	6.1	5.3	0.2	0.2	4.33	0.3	0.26	0.01	0.01	5.77	50.8	18.3	31.7	36	12.8	9.7	121	14.4333	1.22	950	671	911	205.3	0.55	139	3.56	100.9	7.6		3.2	79	38	30	0.77	22.5	32.5	18	74	107	58	24.841	No
325	alive	56	M	65	168	9.15	75.4	18.9	5.1	0.1	0.1	6.89	1.73	0.47	0.01	0.01	5.16	42.3	14.8	28.7	35	13.6	10.7	163	3.98266	0.9	626	346		154.3		140	4.79	101.6					32	45	0.53	24.5	34.2	18	75	130	60	23.03	No
326	alive	83	M	76	157	17.91	93.2	2.5	3.4	0.1	0.2	16.69	0.45	0.61	0.01	0.04	5.62	49	15.8	28.1	32.2	15.7	11	186	37.0889	1.86	1379	446		313.9		142	4.83	105.8	9	131			52	54	0.58	19.9	36.1	21	101	93	61	30.8329	No
327	dead	89	M	62	163	13.17	86.5	8.1	4.1	0	0.2	11.39	1.07	0.54	0	0.02	3.03	28.6	9.4	31	32.9	15	10.2	235	10.6449	1.1	679	362		114.7	22.69	132	3.38	100.4		214		135	15	53	1.37	15.1	24.8	26	79	95	60	23.3355	No
328	dead	73	M	88	170	4.25	80.5	11.1	7.5	0.2	0	3.42	0.47	0.32	0.01	0	4.61	46.8	14.8	32.1	31.6	13.8	10.3	125	7.2766	1.23	779	443	467.5	118.1		140	4.24	104.9	8.2	131		125	46	108	0.9	17.5	26.5	22	64	108	56	30.4498	No
329	dead	73	M	58	170	7.83	92.6	5	1.8	0	0.1	7.25	0.39	0.14	0	0.01	4.85	42.9	14.6	30.1	34	13.5	9.9	210	18.5897	1.08	2198	511		190.9	1.23	144	4.81	107.5	7.5	127			78	89	0.6	20.6	31.2	18	75	145	69	20.0692	No
330	alive	72	M	51	148	7.1	85.2	9.7	4.4	0	0	6.05	0.69	0.31	0	0	4.71	41	14.3	30.4	34.9	13.3	10	184	8.76812	0.81	809	528		89.8		138	4.59	104.8					54	109	0.5	18	23.9	20	86	113	59	23.2834	No
331	dead	72	M	75	165	35.31	96.1	1.7	1.8	0.2	0.2	33.92	0.59	0.65	0.08	0.07	5.23	50.1	16	30.6	31.9	16.7	10.7	198	57.4915	3.14	8138	2315		158.4		138	6.61	98.5	7	257		124	1293	1559	2.22	8.5	36.1	16	103	96	46	27.5482	No
332	dead	73	M	70	168	8.43	85	10.6	3.2	0	0.1	7.17	0.89	0.27	0	0.01	5.04	44.5	15	29.8	33.7	13.8	10.5	221	8.05618	1.31	2442	768		293	1.04	145	4.36	111.7	7.1				57	48	0.86	18.7	26.7	22	90	102	64	24.8016	No
333	alive	72	M	98	170	7.6	73.2	15.4	10	0.4	0.5	5.56	1.17	0.76	0.03	0.04	6.59	58.4	19.9	30.2	34.1	14.7	10	293	4.75214	1.7	538	308		255.8		138	5.1	96.8					15	26	1.21	24.2	35.5	20	105	127	98	33.91	No
334	alive	72	M	80	180	17.87	92.5	4.7	2.3	0.3	0.2	16.53	0.84	0.41	0.06	0.03	4.86	42.5	14	28.8	32.9	16	11	297	19.6786	4.75	1472	392		482.3	0.13	135	4.39	95.8		95			26	40	0.87	25.8	39.1	19	68	98	57	24.6914	No
335	alive	73	M	89	177	8	88	7.4	4	0	0	7.04	0.59	0.32	0	0	5.51	44.3	15.1	27.4	34.1	12.4	12.1	170	11.9322	1.24	620	348		126.3		136	5.08	100.5					23	41	0.54	16.3	20.5	20	91	170	76	28.4082	No
336	dead	73	M	105	175	5.91	86.5	5.4	8.1	0	0	5.11	0.32	0.48	0	0	5.62	37.3	11.9	21.2	31.9	20.1	9.1	267	15.9688	1.56	940	482		151.7		135	4.47	103.5	6.1	190		126	72	102	0.4	18	29.2	20	69	133	65	34.2857	No
337	dead	73	M	80	160	12.33	82.2	10.6	6.4	0	0.2	10.13	1.31	0.79	0	0.02	5.47	50.4	17	31.1	33.7	13.1	10.6	287	7.73282	1.03	519	605		106.8	0.11	143	4.21	102.8	9.2				38	71	0.8	24.8	35.6	24	74	136	80	31.25	No
338	alive	76	M	78	163	20.15	84.6	5.2	2.7	0	0.4	17.05	1.04	0.55	0	0.08	5.61	51.9	17.9	31.9	34.5	14.6	10.2	426	16.3942	3.33	1377	760		105.7		141	6.62	102	8.4				44	49	0.5	12.5	22.7	17	66	132	65	29.3575	No
339	alive	73	M	78	162	4.36	77.7	9.6	12.2	0	0.5	3.39	0.42	0.53	0	0.02	8.18	69.9	22.7	27.8	32.5	18.4	12.1	127	8.07143	1.2	1301	448		136.2	0.4	138	6.43	98	9.1	84			43	64	0.67	22.2	41.9	34	85	125	75	29.7211	No
340	alive	72	M	54	160	8.57	75.8	16.8	6.2	0.8	0.4	6.5	1.44	0.53	0.07	0.03	5.15	46.7	15.7	30.5	33.6	17.5	11.4	79	4.51389	1.45	1830	247		6.4	0.07	138	6.79	100.6		312		82			0.55	22.4	33.2	24	136	122	70	21.0938	No
341	alive	73	M	72	160	5.84	76.7	15.8	7	0	0.2	4.48	0.92	0.41	0	0.01	3.48	32	10.4	29.9	32.5	13.8	11.3	129	4.86957	11.03	2010	356	408	137.1		142	4.71	91.6		144			16	33	0.32	18.3	28.3	20	86	126	76	28.125	No
342	alive	72	M	102	170	15.17	89.4	4	4.6	0	0.3	13.55	0.61	0.7	0	0.05	5.18	46.4	14.6	28.2	31.5	14.6	11	349	22.2131	1.77	627	536		273.6	4.39	149	4.57	109.1	8.3	178			17	22	0.71	17.9	27.4	26	134	129	65	35.2941	No
343	dead	71	M	96	176	6.67	68.4	25.5	6	0	0.1	4.56	1.7	0.4	0	0.01	5.63	47.9	16.6	29.5	34.7	14.5	10.3	159	2.68235	1.1	246	936		192.3	0.51	141	4.78	103.4	7.6			106	70	96	0.62	17.2	25.6	16	108	130	68	30.9917	No
344	alive	72	M	60	170	9.02	82.7	10.1	5.5	0.1	0.2	7.45	0.91	0.5	0.01	0.02	6.21	56.3	18.3	29.5	32.5	13.6	9.3	288	8.18681	2.39	832	492	2596	105.7		142	5.34	101.8	8.8	96		95	85	144	0.62	21.6	34	30	104	128	72	20.7612	No
345	alive	72	M	65	160	9.31	82.4	8.5	7.3	1	0.3	7.67	0.79	0.68	0.09	0.03	5.11	43.1	14.5	28.4	33.6	13.8	10.7	349	9.70886	1.1	7831	548		77.8		137	5.46	102.4		391			57	66	0.57	18.3	25.4	23	98	117	66	25.3906	No
346	dead	74	M	78	164	10.84	89.8	5	4.8	0	0.4	9.74	0.54	0.52	0	0.04	5.15	48.5	16	31.1	33	13.9	10.3	310	18.037	1.09	6769	489		111.8	0.54	138	5.55	107	9	277			77	59	0.48	21.5	36.7	18	110	164	90	29.0006	No
347	dead	72	M	84	166	15.31	91.8	4.1	3.3	0	0.1	14.04	0.63	0.51	0	0.02	5.75	52	17.3	30.1	33.3	14.6	10.7	238	22.2857	2.22	2077	1267	6461	131.3	7.63	133	4.28	93	8.5	192		114	32	100	0.57	13.9	21.7	26	121	107	77	30.4834	No
348	alive	72	M	75	175	8.35	77.1	16.5	5.7	0	0.1	6.43	1.38	0.48	0	0.01	4.27	39.2	13.1	30.7	33.4	12.6	11	176	4.65942	1.25	324	272		131.8		136	4.47	99.6		96					0.88	22.4	30.9	28	104	111	65	24.4898	No
349	alive	72	M	69	168	7.93	88.8	7.7	2.9	0	0.1	7.04	0.61	0.23	0	0.01	4.24	37	12.9	30.4	34.9	13	11.1	153	11.541	0.95	958	528		12.6		134	4.31	97.6		219			46	71	0.71	19.1	26.5	23	107	116	68	24.4473	No
350	alive	71	M	62	163	10.5	71.4	18.1	9.2	1	0.3	7.49	1.9	0.97	0.11	0.03	5.1	48.6	15.4	30.2	31.7	14.8	10.1	199	3.94211	0.95	900	193		53		141	4.56	103		114						28.8	48.1	20	110	138	96	23.3355	No
351	dead	73	M	64	170	7.11	91.9	4.8	2.5	0.3	0.1	6.53	0.34	0.18	0.02	0.01	5.09	46.8	15.9	31.2	34	14.2	9.9	324	19.2059	0.96	15364	553		82.4	1.4	141	4.73	107	8				45	63	1.13	19.2	31.3	22	113	128	78	22.1453	No
352	alive	73	M	65	168	3.2	72.8	15.3	11.3	0	0.3	2.33	0.49	0.36	0	0.01	5.06	47.5	16.1	31.8	33.9	15.5	10.7	160	4.7551	0.77	591	500		90.2		136	4.03	102.9					70	111	0.42	20.3	31.2	16	66	128	77	23.03	No
353	dead	71	M	83	175	12.21	93.5	2.8	3.4	0.1	0.2	11.42	0.34	0.41	0.01	0.03	3.55	31.9	10.8	30.4	33.9	16.3	12.3	179	33.5882	2.13	294	947		327.8	17.37	131	5.83	98.6	6.6	205		51	25	54	0.62	17.7	25.4	19	96	98	56	27.102	No
354	alive	71	M	67	165	7.7	92.6	3.5	3.6	0	0.3	7.13	0.27	0.28	0	0.02	5.37	50.6	17.2	32	34	13.7	9.7	137	26.4074	1.25	803	440		314.7		142	4.91						77	77	1.21	20.1	31.5	22	100	165	89	24.6097	No
355	dead	71	M	85	165	9.22	70.2	18	11.4	0	0.4	6.47	1.66	1.05	0	0.04	5.64	53.9	16.6	29.4	30.8	18.3	10.2	235	3.89759	11.14	1010	334		40.7	1.28	136	8.07	92.6	8.4				27	34	0.35	22	31	40	64	110	59	31.2213	No
356	dead	71	M	80	165	19.55	89.1	4.1	4.7	0.1	0.4	17.43	0.8	0.92	0.01	0.08	6.64	57.5	19.2	28.9	33.4	15.6	9.9	241	21.7875	1.06	1093	518		449.8		147	6.14	107.9	7				29	33	0.69	17.1	23.7	21	88	121	80	29.3848	No
357	dead	71	M	70	152	5.41	82.6	6.7	8.3	2.2	0.2	4.47	0.36	0.45	0.12	0.01	4.09	33.5	11.5	28.1	34.3	12.8	11.5	185	12.4167	9.51	489	397		299.8		129	4.09	87.9	7	238			17	21	0.38	17.8	26.6	18	72	92	59	30.2978	No
358	alive	71	M	65	162	8.7	90.6	5.3	4.1	0	0	7.88	0.46	0.36	0	0	5.57	49.4	16.8	30.2	34	14.2	10.4	263	17.1304	1.08	1100	645	800	168.8	0.19	144	4.55	111.2		131					0.6	20.2	30.6	23	97	172	91	24.7676	No
359	alive	71	M	73	170	6.15	70.7	18.9	7.8	0.2	0.3	4.35	1.16	0.48	0.01	0.02	5.6	46.7	16	28.6	34.3	13.5	9.6	264	3.75	1.38	1392	438		256.1	0.35	136	4.75	103.8	8.9				33	47	0.55	17.4	27.3	18	109	133	87	25.2595	No
360	alive	71	M	80	175	14.65	93.3	3.9	2	0	0	13.66	0.57	0.3	0	0	5.42	49.7	16.9	31.2	34	13.3	10.6	153	23.9649	0.87	1011	493		158.4	0.26	138	4.75	101.8	8.2				42	69	1.37	19.4	27.7	22	85	92	52	26.1224	No
361	dead	71	M	83	184	17.1	89.3	5.4	2.9	0	0.2	15.28	0.92	0.49	0	0.03	4.35	41.1	13.8	31.7	33.6	13.5	10.2	306	16.6087	2	1655	812		120.5	0.44	136	3.62	101.1	7.6	131			142	192	1.29	14.5	22.7	28	82	102	64	24.5156	No
362	dead	71	M	75	170	10.55	84.3	8.3	6.4	0	0.3	8.89	0.88	0.68	0	0.03	5.15	45.6	15.7	30.5	34.4	12.8	12.4	150	10.1023	1.08	300	213		163.5		139	4.44	101.1	8.1				15	21	0.58	20	28	20	101	125	72	25.9516	No
363	alive	71	M	78	153	9.52	81.5	11.6	5.6	0	0.4	7.76	1.1	0.53	0	0.04	5.25	43.9	15.1	28.8	34.4	13.5	8.6	387	7.05455	0.84	1372	483		133.1		132	4.78	101					50	39	0.8	18.8	28.1	28	86	124	71	33.3205	No
364	dead	73	M	50	163	14.73	84.5	7.2	7.3	0	0.2	12.44	1.06	1.08	0	0.03	5.27	46.2	15.8	30	34.2	14	10.2	347	11.7358	1.55	3822	837	2549	161.3		137	6.35	100.3	7.9	180			36	119	1.06	13.8	25.8	19	76	132	61	18.8189	No
365	alive	72	M	67	165	5.82	60.9	28.2	10.5	0	0.2	3.55	1.64	0.61	0	0.01	3.61	34	10.7	29.6	31.5	15.1	10.5	165	2.16463	0.82	976	406	480	64.6	0.09	138	3.54	104.1					19	30	0.31	23.5	28.6	13	101	119	76	24.6097	No
366	alive	71	M	62	171	4.91	62.2	24	12.6	0.2	0.6	3.05	1.18	0.62	0.01	0.03	5.9	51.9	16.9	28.6	32.6	13	11.7	183	2.58475	0.88	854	373		83.6		139	4.32	104.4					52	50	0.45	21.3	30.9	18	98	144	87	21.2031	No
367	dead	70	M	70	165	8.96	86.5	9.8	3.1	0	0.4	7.74	0.88	0.28	0	0.04	4.87	41.5	14.2	29.2	34.2	14.6	11.8	215	8.79545	1.82	1118	449		270.8	28.95	132	5.36	96.4	8.5	456		124	73	56	0.98	15.2	24.5	22	109	96	58	25.7117	No
368	dead	72	M	85	168	7.44	79.9	10.5	6.9	2.6	0.1	5.95	0.78	0.51	0.19	0.01	6.66	60	20.1	30.2	33.5	18.4	11.5	142	7.62821	1.59	1830	732	2345	302	2.75	136	5.61	101	7.3		2.5		28	60	0.64	20.3	42.4	16	80	90	60	30.1162	No
369	dead	70	M	83	170	10.79	82.6	12.5	4.8	0	0.1	8.91	1.35	0.52	0	0.01	5	41.8	14.9	29.8	35.6	13	9.9	339	6.6	1.13	856	524		203.5	0.62	138	5.08	106	9.3			108	115	135	0.89	14.3	21.7	19	118	121	73	28.7197	No
370	alive	71	M	60	160	16.99	93.8	3.5	1.6	0	0.1	15.93	0.59	0.28	0	0.02	5.29	43.2	14.5	27.4	33.6	14.2	9.4	332	27	0.88	1797	488		118.3	0.85	139	4.22	105.8	9.3	77			33	30	0.85	19.8	27.3	28	92	143	82	23.4375	No
371	alive	71	M	75	170	12.5	83.9	12.3	3.6	0.1	0.1	10.49	1.54	0.45	0.01	0.01	5.88	49	16.7	28.4	34.1	16.2	11	226	6.81169	1.08	710	462	1957	262.9		143	4.62	109.6								21.2	28.1	22	85	134	68	25.9516	No
372	dead	70	M	80	164	13.99	93.9	3.8	2.2	0	0.1	13.13	0.53	0.31	0	0.02	6.11	51.3	18.1	29.6	35.3	13.5	10.9	286	24.7736	1.84	1355	771		294	2.69	131	4.84	92.4	8.5	141			36	66	0.39	14	21.9	18	120	157	95	29.7442	No
373	alive	77	M	70	160	12.82	79.8	10.1	9.5	0.4	0.2	10.22	1.3	1.22	0.05	0.03	4.2	39.5	12.9	30.7	32.7	11.7	10.2	184	7.86154	4.78	1322	213		185.1		136	5.55	91.4	9.1	99		111	11	13	0.5	25	35	16	68	124	62	27.3438	No
374	dead	70	M	70	157	6.21	77.5	8.5	12.2	0	0.5	4.81	0.53	0.76	0	0.03	6.83	59.8	20	29.3	33.4	15	9.9	155	9.07547	1.82	860	524		130.4	0.75	133	5.79	102.6	6.6	169			40	47	0.36	24	43.9	32	131	148	101	28.3987	No
375	dead	70	M	73	160	6.43	82.5	8.6	8.4	0.2	0.3	5.31	0.55	0.54	0.01	0.02	3.53	30.7	9.8	27.8	31.9	15.4	10.3	141	9.65455	10.06	7530	300		166.7		138	7.38	112.4	6.8	131			34	33	0.18	4.1	15	18	95	152	67	28.5156	No
376	alive	70	M	65	170	12.9	86.4	8.3	4.3	0.5	0.5	11.15	1.07	0.55	0.06	0.07	5.04	44.4	14	27.8	31.5	12.8	10.4	375	10.4206	0.93	8.37	190		343.6		142	4.73	96.9	11.3	125			23	33	0.56	29.1	37.6	20	70	104	66	22.4913	No
377	dead	72	M	60	160	9.5	81.5	11.1	4.2	0.2	0.3	7.74	1.05	0.4	0.02	0.03	4.11	38.7	13	31.6	33.6	13.7	10.1	232	7.37143	0.75	121368	613	1002	188.7		133	4.41	99.2		131			35	40	0.52	19.7	27.2	21	90	177	97	23.4375	No
378	dead	72	M	80	178	10.66	83.9	6.4	3.8	0.3	0.6	8.96	0.68	0.4	0.03	0.06	5.52	47.4	15.4	27.9	32.5	17.5	11.1	225	13.1765	1.08	55924	497		225.4		151	4.76	114	8.2	199			23	26	0.36	15.1	22.8	23	89	155	85	25.2493	No
379	alive	71	M	80	165	4.87	88.5	8.2	2.5	0	0.2	4.31	0.4	0.12	0	0.01	3.47	31.4	10.4	30	33.1	13.6	9.8	154	10.775	4.66	784	339		296.1	2.51	136	4.59	90.4	8.3				16	26	0.37	25.6	31.3	19	78	149	89	29.3848	No
380	alive	72	M	63	160	6.95	85.7	11.4	1.6	0.3	0.1	5.96	0.79	0.11	0.02	0.01	5.19	45.6	15.4	29.7	33.8	13.4	11	157	7.5443	1.09	2442	496		200.1	0.79	137	4.7	98.5	7.9	112		73	35	69	0.41	19	28.5	20	105	133	69	24.6094	No
381	alive	71	M	60	160	5.27	67.5	17.5	8.7	0	0.4	3.56	0.92	0.46	0	0.02	3.77	34.1	11.5	30.5	33.7	16.1	13.8	110	3.86957	10.7	1593	358		97.3		135	5.74	92.1		341			22	34	0.45	23.2	37.9	20	78	142	78	23.4375	No
382	alive	70	M	65	174	4.09	89	4.9	5.6	0	0.5	3.64	0.2	0.23	0	0.02	4.78	44.2	15.7	32.8	35.5	14.7	10.4	167	18.2	0.69	937	416		82.8	0.1	138	4.2	100.1					33	50	0.62	19.9	26.9	20	105	154	78	21.4692	No
383	dead	72	F	65	165	4.91	75.6	19.1	4.7	0	0.2	3.71	0.94	0.23	0	0.01	5.12	43.1	14.7	28.7	34.1	14	10.6	121	3.94681	1.22	572	598		38.6	1.11	132	4.23	104.3	7.7				41	73	0.77	15.8	23.3	22	93	118	70	23.8751	No
384	dead	72	M	70	160	10.4	84.2	7.3	3.1	0	0.4	8.76	0.76	0.32	0	0.04	4.84	43.4	14.5	30	33.4	14.7	10.8	240	11.5263	0.94	28347	867	5760	68.9	0.39	136	4.79	103.7	8.4	257		413	134	127	0.79	18.2	25.8	20	65	138	65	27.3438	yes
385	dead	71	M	80	165	4.15	87.5	7.5	4.8	0.2	0	3.63	0.31	0.2	0.01	0	4.09	36.8	12.4	30.3	33.7	15.9	10.4	199	11.7097	1.2	2500	631		69		131	4.46	97.7	7.1				52	59	0.26	19.9	34.3	22	82	126	64	29.3848	No
386	dead	71	M	80	172	9.8	89.3	6.8	3	0	0.3	8.75	0.67	0.29	0	0.03	3.96	35.9	12.4	31.3	34.5	13.6	9.3	170	13.0597	0.66	890	724		210.9		131	4.17	97.7					43	104	0.51	16.2	21.7	20	82	129	72	27.0416	No
387	dead	72	M	65	159	7.25	73.4	13.8	10.3	1.4	0.7	5.32	1	0.75	0.1	0.05	5.36	46.2	15.2	28.4	32.9	14.7	10.3	299	5.32	1.34	513	562		92.5	2.3	140	4.27	108.5	7.4	104		177	152	179	0.97	20.4	28.1	18	70	130	70	25.711	No
388	alive	70	M	78	170	4.57	83.9	10.9	5	0	0.2	3.83	0.5	0.23	0	0.01	4.89	42.3	14.4	29.4	34	13.5	9.2	201	7.66	0.83	398	339		278.9	0.54	138	4.04	98.2				87	33		0.53	22.2	31.8	21	67	107	70	26.9896	No
389	alive	70	M	70	172	10.42	81.3	13.9	3.8	0.1	0.3	8.47	1.45	0.4	0.01	0.03	5.19	45.2	15.2	29.3	33.6	14.5	10.5	268	5.84138	0.86	616	359		295.3		137	4.11	99.5		93			34	40	0.68	20.4	29.2	22	83	120	70	23.6614	No
390	alive	70	M	68	168	10.18	92.7	4.2	3.1	0	0	9.43	0.43	0.32	0	0	4.59	37.1	12.9	28.1	34.8	13.4	10.7	261	21.9302	1.75	790	369		239.2		132	4.21	103.4	7.7	185		386	132	107	1.78	14.2	21.6	18	101	135	73	24.093	No
391	dead	70	M	60	163	2.69	58.3	24.9	16	0	0.4	1.57	0.67	0.43	0	0.01	4.87	47.1	15.5	31.8	32.9	13.2	10.3	136	2.34328	0.87	2144	647	1579	107.4	1.26	138	4.37	101	8				39	93	0.49	19.1	27.5	18	88	157	86	22.5827	No
392	alive	72	M	70	170	5.31	71	17.1	11.9	0	0	3.77	0.91	0.63	0	0	6.54	58	20.1	30.7	34.7	18.1	9.3	120	4.14286	1.32	1170	499	589.4	57		137	4.75	104.2		147		88	17	45	0.4	18.9	30.2	18	85	138	75	24.2215	No
393	alive	70	M	74	165	8.4	80.4	12.4	6.5	0.1	0.2	6.75	1.04	0.55	0.01	0.02	4.3	37	12.8	29.8	34.6	12.4	10.8	202	6.49038	0.95	714	387		107		134	4.2	102.8		356			20	26	0.69	22.4	32.1	22	109	154	79	27.1809	No
394	dead	70	M	50	175	8.22	85.2	8.9	5.1	0	0.1	7	0.73	0.42	0	0.01	5.43	47.8	15.8	29.1	33.1	13.9	10.5	271	9.58904	1.07	23583	478	684	161.6	206.08	135	4.92	98.9	6.3		2.8		47	76	0.92	20.6	31.2	19	68	151	66	16.3265	No
395	alive	70	M	62	156	6.58	86.2	10	3	0.2	0.6	5.67	0.66	0.2	0.01	0.04	5.3	42.2	15	28.3	35.5	12.1	10.2	154	8.59091	0.77	1330	291		156.5	0.73	131	4.42	89.6		342					0.37	18.6	22.9	19	104	112	59	25.4767	No
396	alive	69	M	85	170	6.06	78.5	11.1	9.9	0	0.2	4.76	0.67	0.6	0	0.01	5.37	42.4	14.8	27.6	34.9	14.1	10.3	199	7.10448	1.02	972	518		96	0.49	128	3.64	98.6	8.3	174			34	60	0.33	14.3	18.9	20	75	124	59	29.4118	No
397	dead	69	M	60	160	9.18	79.9	13	6.2	0	0.2	7.34	1.19	0.57	0	0.02	6	60	19.5	32.5	32.5	12.2	10.4	200	6.16807	0.92	2551	957	1662	96.7	0.28	138	4.04	107.2	7.5				33	60	1.05	18.2	26.5	22	92	100	60	23.4375	No
398	dead	70	M	75	160	7	71.3	15	12.6	0.1	0.6	4.99	1.05	0.88	0.01	0.04	6.63	57.8	19.2	29	33.2	15	8.7	259	4.75238	1.33	620	175		26.5	6.98	138	3.86	104.5	8.1	144			25	21	0.37	20.9	30	18	55	150	67	29.2969	No
399	dead	70	M	59	160	10.34	89.9	7.1	2.5	0	0	9.3	0.73	0.26	0	0	4.62	41.3	13.9	30.1	33.7	13.1	11.9	158	12.7397	1.27	800	370		154	0.33	142	4.36	113.5	7.8	489			31	35	0.33	15.6	25.3	18	91	109	64	23.0469	No
400	dead	71	M	67	160	5.95	67.3	26.4	5.5	0.2	0.3	4	1.57	0.33	0.01	0.02	5.87	51.1	16.9	28.8	33.1	14.5	9.3	341	2.54777	1.17	826	498		18.5		135	4.98	98.1	10.3			129	297	243	0.82	18.2	26	18	88	107	67	26.1719	No
401	dead	71	M	60	160	10.89	82.2	10	2.5	0.3	0.4	8.96	1.09	0.27	0.03	0.04	4.32	40.4	13.8	31.9	34.2	13.9	11	194	8.22018	1.53	65285	1107		203		123	5.1	82	7.6	167	3	210	368	440	1.22	23	55	20	105	96	75	23.4375	No
402	alive	69	M	70	168	10.05	82.1	10	7.3	0	0.1	8.26	1	0.73	0	0.01	5.66	48.1	16.2	28.6	33.7	14	10.2	251	8.26	1.93	2475	656		117.3		137	5.96	97.3					84	81	0.65	21	33.3	22	133	116	62	24.8016	No
403	dead	69	M	75	165	6.73	76.6	6.4	16.5	0	0.1	5.15	0.43	1.11	0	0.01	4.85	38.7	12.4	25.6	32	14.8	10.6	216	11.9767	2.41	430	291		104.8		133	4.95	96	8.6				14	20	0.28	22.5	32.5	23	85	113	58	27.5482	No
404	dead	71	M	80	175	27.5	92.9	2.3	3.7	0	0.2	25.58	0.62	1.01	0	0.05	5.94	46.7	17.1	28.8	36.6	14.2	9.7	503	41.2581	1.16	756	240		120.5	17.21	135	3.46	95.9	7.1	152			37	25	0.87	19.3	26.5	18	111	125	78	26.1224	No
405	alive	69	M	58	158	12.67	73.4	14.9	11	0.5	0.2	9.3	1.89	1.39	0.06	0.03	4.69	40.3	13.5	28.8	33.5	13.8	10.6	171	4.92063	1.13	14610	290	1365	103.9		138	3.93	109.5					17	23	0.76	23.8	31.1	18	136	132	102	23.2335	No
406	dead	70	M	74	170	22.88	94.2	3.1	1.7	0	0.2	21.54	0.71	0.39	0.01	0.04	5.4	47.3	16.3	30.2	34.5	14.4	10	348	30.338	1.57	591	374	777	427.6	1.53	141	3.8	97.5	7.9		2.4		60	59	0.91	23.3	31.5	19	80	128	73	25.6055	No
407	dead	69	M	63	160	6.73	73.3	13.1	13.2	0	0.4	4.93	0.88	0.89	0	0.03	6.54	59.2	20.4	31.2	34.5	15.2	9.1	261	5.60227	1.11	931	586		186.9		132	5.15	102.6	8.2	133						19.2	29.6	24	126	70	47	24.6094	No
408	alive	68	M	89	163	4.11	61.3	26.3	12.2	0	0.2	2.52	1.08	0.5	0	0.01	6.17	51.5	16.3	26.4	31.7	13.5	9.6	138	2.33333	0.98	270	373		129	0.18	138	4.21	101.8	8.1	131		93	36	42	0.46	21.5	31.4	22	95	117	77	33.4977	No
409	alive	70	M	62	155	7.51	79.3	13.8	6.1	0.1	0.3	5.95	1.04	0.46	0.01	0.02	4.9	40.8	13.6	27.8	33.3	14.3	8.9	349	5.72115	1.07	1493	347		146		134	3.8	97.2		112			21	39	0.45	19.3	29.5	18	96	195	91	25.8065	No
410	alive	69	M	68	162	9.06	90.9	5.4	3.6	0.1	0	8.23	0.49	0.33	0.01	0	5.11	42.9	13.9	27.2	32.4	15.4	9.9	206	16.7959	0.99	860	392		266.9	0.94	144	4.91	108.1	8.1			132	22	29	0.38	17.2	26.8	28	90	114	65	25.9107	No
411	alive	71	M	68	167	11.23	89.8	7.7	2.4	0	0.1	10.09	0.86	0.27	0	0.01	4.08	34.9	12	29.4	34.4	13.9	9.5	207	11.7326	0.99	2950	452		312.4	0.58	141	3.84	106.4	7.7				44	37	0.52	20.7	27.4	20	88	104	64	24.3824	No
412	dead	71	M	55	170	5.81	77.6	10.7	11.7	0	0	4.51	0.62	0.68	0	0	5.75	53.1	17.7	30.8	33.3	15.9	9.7	168	7.27419	0.79	600	423		75.7	1.82	135	6.68		7.3			178	1987	3064	1.15	20.2	29	35	125	110	60	19.0311	No
413	alive	68	M	98	165	9.22	81.2	12.7	4.8	0.3	1	7.49	1.17	0.44	0.03	0.09	6.84	60.4	19.7	28.8	32.6	16.3	10.3	216	6.40171	0.74	11806	371		179.6		142	4.22	99.4	9				16	15	0.86	25.8	35.4	18	108	135	78	35.9963	No
414	alive	69	M	74	162	9.14	90.2	6.5	3	0	0	8.25	0.59	0.27	0	0	4.47	39.1	13.3	29.8	34	12.9	10.7	234	13.9831	1.17	907	408	1342	269.3		145	5.89	105.9	8	126			35	39	1.3	21.7	32.6	26	112	115	66	28.1969	No
415	dead	71	M	80	165	7.57	78	14	7	0	0.1	5.9	1.06	0.53	0	0.01	3.8	35.6	11.2	29.5	31.5	13.4	11.1	176	5.56604	8.67	1773	502		76.5	2.5	135	4.46	96.6	8.4	157			15	36	0.4	21.5	38.2	18	82	90	52	29.3848	No
416	dead	70	M	110	170	16.78	84.6	10.5	4.1	0	0.1	14.2	1.76	0.69	0	0.02	5.75	51.7	17.1	29.7	33.1	14	11.4	313	8.06818	0.93	846	384		122.2	0.87	135	5.22	98.4	8.7				68	48	0.78	20.7	28.3	20	102	144	78	38.0623	No
417	dead	69	M	60	165	11.58	86.5	9.4	3	0	0.2	10.02	1.09	0.35	0	0.02	4.06	36	12.3	30.3	34.2	12.9	10.5	306	9.19266	14.13	2235	812		66	4.32	140	4.47	97.5	7.7	366		133	137	201	0.31	13.4	22.9	18	98	130	53	22.0386	No
418	dead	69	M	81	165	19	89.4	5.6	4.6	0.1	0.3	16.99	1.07	0.87	0.02	0.05	6.5	53.1	17.4	26.8	32.8	15.9	10.3	177	15.8785	0.93	785	486		164.7	7.11	133	4.77	98.4	8.2	107			59	54	0.48	20	29	18	86	112	71	29.7521	No
419	alive	69	M	70	172	14.58	83.3	6.2	3.4	0.2	0.6	12.14	0.9	0.5	0.03	0.09	5.55	47.5	15.8	28.5	33.3	14.6	9.6	645	13.4889	1.45	3513	498		343.5	0.57	129	4.8	88.9	8.2	151			74	76	1.4	29.6	72	18	82	126	60	23.6614	No
420	alive	69	M	67	165	7.28	88	7.8	3.7	0	0.1	6.4	0.57	0.27	0	0.01	5.07	45.5	16.2	32	35.6	12.5	10.1	165	11.2281	0.95	1417	638		126.2		136	4.58	101.4							0.53	17.3	24	23	97	128	70	24.6097	No
421	dead	68	M	90	170	7.64	81.5	11.1	6.8	0	0.1	6.22	0.85	0.52	0	0.01	6.65	53.5	18	27.1	33.6	14.4	11.8	118	7.31765	1.29	5332	564		105.3		134	5.14	97.9	7.8				22	46	0.64	17.5	26.9	20	97	148	65	31.1419	No
422	dead	68	M	78	162	12.32	94.1	2.4	1.5	0	0.1	11.6	0.29	0.19	0	0.01	4.29	38.7	13.3	31	34.4	13.7	10.8	153	40	1.13	994	578		254.2	0.6	137	4.42	104.4	8.1				73	105	1.01	18.6	26.3	20	60	117	67	29.7211	No
423	alive	68	M	75	168	11.01	77.3	14.6	3.6	1.6	0.5	8.51	1.61	0.4	0.18	0.05	5.16	45.3	14.7	28.5	32.5	13.7	9.5	386	5.28571	0.97	5481	312		43.8		143	4.63	106.4		117			71	77	0.7	22.7	30.4	20	92	111	65	26.5731	No
424	alive	68	M	75	168	7.9	86.9	8.6	4.1	0.1	0.3	6.87	0.68	0.32	0.01	0.02	5.23	49.3	18	34.4	36.5	13.8	10.4	203	10.1029	0.81	2938	470		93.2		138	4.63	104.3					41	33	0.83	20.1	28.3	30	62	109	69	26.5731	No
425	dead	68	M	65	160	21.15	89.5	3.4	3.3	0	0.4	18.93	0.72	0.69	0	0.09	5.22	46.2	15.8	30.3	34.2	13.2	11.7	117	26.2917	1.64	29841	1955		191.2		137	5.48	100.3	7.1				2076	1922	1.1	12.6	19.3	20	100	124	80	25.3906	No
426	dead	68	M	70	160	6.37	80.4	14.6	4.3	0	0.2	4.91	0.89	0.26	0	0.01	5.48	51.9	18.1	33	34.9	12.8	10.6	144	5.51685	1.52	1445	449		295.1	0.81	135	4.02	99.2	7.5				58	97	0.55	15	23.8	20	92	119	69	27.3438	No
427	dead	68	M	65	165	11.35	91	4.1	4.9	0	0	10.33	0.46	0.56	0	0	5.04	45.9	15.6	31	34	13.1	11.1	109	22.4565	1.19	1806	522		179	0.31	137	3.96	100	8.6			153	66	30	0.74	19.3	24.7	20	80	166	79	23.8751	No
428	dead	70	M	87	173	12.47	87.6	6.4	5.1	0	0.1	10.92	0.8	0.64	0	0.01	5.9	53.9	18.1	30.7	33.6	13.5	10.4	166	13.65	1	2191	515	2202	109.9	85.74	138	4.93	103.3	7.7	120	2.5	125	96	80	0.61	20.3	29.2	20	68	120	61	29.0688	No
429	dead	68	M	70	160	14.9	92.7	4	2.8	0	0.1	13.8	0.6	0.42	0	0.02	5.09	43.8	15.4	30.3	35.2	12.2	9.7	206	23	0.88	841	522	1271	111.1	0.11	142	4.71	108.3	7.8	120	2.5		16	30	0.82	17.9	25.8	18	82	118	72	27.3438	No
430	dead	71	M	68	160	5.95	87	9.7	3	0	0	5.17	0.58	0.18	0	0	5.33	45.5	15.1	28.3	33.2	12.4	9.6	181	8.91379	1.09	1009	578	731.8	213.8		136	4.06	99.8	8.2	129		114	49	156	1.04	19.1	28.4	20	110	114	76	26.5625	No
431	alive	68	M	68	167	11.06	90.6	3.4	5.2	0	0.2	10.01	0.38	0.58	0	0.02	5.76	51.4	16.9	29.3	32.9	13.1	10.3	151	26.3421	1.19	345	441		11		139	4.62						32	31	0.85	20.2	32	23	114	136	63	24.3824	No
432	alive	68	M	65	166	10.81	90.2	4	5.1	0	0.1	9.75	0.43	0.55	0	0.01	4.95	43.6	15.6	31.5	35.8	12.9	11.2	246	22.6744	0.9	1397	419		224.4		138	4.77	104.1				545	68	88	3	18.6	23.9	19	78	119	71	23.5883	No
433	alive	68	M	75	170	8.35	73.8	18.4	6.1	0.1	0.2	6.15	1.54	0.51	0.01	0.02	5.59	47.5	15.8	28.3	33.3	13.2	10.9	151	3.99351	1.07	1134	400		124.9		133	3.67	100.7	7.3	160			24	36	0.64	20.8	30.1	19	68	112	61	25.9516	No
434	dead	68	M	83	165	4.66	81.1	13.3	5.6	0	0	3.78	0.62	0.26	0	0	4.64	40.6	14	30.2	34.5	13.4	8.4	77	6.09677	1.14	890	400		137.1		138	4.28	104.2	7.2				30	55	0.91	20.7	29.2	14	98	114	62	30.4867	No
435	alive	69	M	70	160	10.77	86	5.8	6	1.2	0.4	9.26	0.63	0.65	0.13	0.04	5.89	49.4	16.7	28.4	33.8	13.7	10.6	398	14.6984	0.96	886	419	743	464.2		134	4.83	96.6					53	51	1.16	19.7	30.7	20	85	106	59	27.3438	No
436	dead	68	M	68	167	12.51	91.1	5.3	2.9	0	0.1	11.41	0.66	0.36	0	0.01	5.5	46.2	15.4	28	33.3	14.1	9.6	238	17.2879	1.06	287	684		274.2	1.05	137	4.11	103.9	7.4	114		146	47	50	0.46	27.3	61.3	20	92	110	70	24.3824	No
437	alive	70	M	82	170	15.22	86.8	5.4	6.9	0.1	0.3	13.23	0.82	1.05	0.01	0.04	5.09	43.4	14.3	28.1	32.9	14	8.8	227	16.1341	1.01	599	419		304	0.28	135	3.54	97.6	7.6	134			127	57	1.33	22.2	31.3	23	87	132	78	28.3737	No
438	dead	68	M	106	160	12.92	78.1	11.5	7	0.1	0.4	10.1	1.48	0.9	0.01	0.05	7.04	56.8	18.6	26.4	32.7	14.6	12.1	169	6.82432	1.14	804	472	1517	189.4	0.63	137	4.57	100.6	7.6	165	2.7		24	49	0.5	24.6	43.5	20	114	123	66	41.4062	No
439	alive	67	M	85	168	10.5	83.7	7.9	7.6	0	0.2	8.79	0.83	0.8	0	0.02	5.24	45.8	15.5	29.6	33.8	14.4	11.7	253	10.5904	1.06	1366	650		135.8		142	4.1	101.6	7.4	124			92	101	1.45	17.5	23.5	20	54	125	65	30.1162	No
440	dead	69	M	70	158	2.42	77.3	17.4	4.5	0	0	1.87	0.42	0.11	0	0	3.22	28	9.1	28.3	32.5	14.7	9.9	125	4.45238	11.41	3837	275		267.1	2.86	140	3.98	97.8	8				13	22	0.29	21.1	30.1	19	85	101	53	28.0404	No
441	alive	68	M	60	160	8.72	88	10.1	1.4	0	0.2	7.67	0.88	0.12	0	0.02	5.2	44.8	15.3	29.4	34.2	13.8	10.1	204	8.71591	1.17	1073	575		265.5	0.12	139	4.63	102.1	8.3				19	40	0.51	19.8	32.4	30	114	138	73	23.4375	No
442	alive	67	M	65	160	12.99	88.8	5.9	3.2	0.2	0.4	11.53	0.77	0.42	0.03	0.05	5.74	48.4	17.6	30.7	36.4	14.1	9.4	303	14.974	0.92	831	478		381.4		135	5.27	98.3		80			52	45	0.54	19.6	30.3	20	83	158	94	25.3906	No
443	dead	71	M	55	155	1.3	39.9	47.7	5.4	0.8	0	0.52	0.62	0.07	0.01	0	2.97	24.7	7.8	26.3	31.6	17.7	10.3	97	0.83871	2.03	575	434		56.6		143	3.46	112.6	7	116			22	40	0.34	22.6	36.1	24	86	96	49	22.8928	No
444	alive	67	M	86	167	11.44	86.3	5.8	1.9	0.9	0.8	9.88	0.66	0.22	0.1	0.09	5.1	44	14.9	29.2	33.9	15	9.7	260	14.9697	0.88	56266	498		263.1	0.27	141	4.51	109.2					59	49	0.88	19.5	27.4	16	95	158	94	30.8365	No
445	dead	68	M	68	170	5.24	70	19.1	9.7	0	0.2	3.67	1	0.51	0	0.01	5.13	44.3	15.2	29.6	34.3	12.9	10.2	167	3.67	1.6	564	547	1622	96.9		134	4.18	97.9	7.6				64	110	0.53	18	28.9	18	78	120	60	23.5294	No
446	alive	68	M	72	160	10.52	86.8	8.7	4.3	0.1	0.1	9.13	0.92	0.45	0.01	0.01	4.29	40.1	13.1	30.5	32.7	14.2	10.1	324	9.92391	1.06	5.11	314		69.9		142	4.31	107.5				62	18	29		18.6	24.9	20	53	138	67	28.125	No
447	alive	68	M	67	164	12.11	91.3	4.8	2.6	0	0.2	11.06	0.58	0.32	0	0.02	4.89	43.7	14.7	30.1	33.6	13.1	9.9	260	19.069	1.43	1529	631		477.4	0.99	135	5.75	98	7.9	636			39	39	0.76	14.9	23	19	88	95	63	24.9108	yes
448	alive	68	M	80	170	6.58	86.1	7.9	4.9	0	0	5.67	0.52	0.32	0	0	3.21	28.3	9.1	28.3	32.2	12.6	9.8	230	10.9038	2.92	1085	402		68.6	0.17	139	4.15	99.3	7.5	51			51	65	0.36	25.3	40.7	18	66	143	67	27.6817	No
449	alive	67	M	80	170	19.91	90.9	4.3	3.1	0	0.2	18.11	0.86	0.62	0	0.03	5.4	50.9	17.7	32.8	34.8	12.8	11.9	227	21.0581	1.27	2025	758		214.2	1.74	136	4.21	99.3	8.5				70	127	0.55	18	25.2	22	72	137	72	27.6817	No
450	dead	67	M	70	167	3.77	80.8	11.7	6.9	0	0.3	3.05	0.44	0.26	0	0.01	5.41	47.9	16.5	30.5	34.4	12.9	8.9	177	6.93182	1.06	1137	505		105.6		135	4.61	98.4					34	95	0.29	18.2	26.1	18	77	134	88	25.0995	No
451	alive	69	M	72	163	17.73	94.4	2.7	1.9	0	0.1	16.74	0.48	0.33	0	0.02	5.59	50.2	17	30.4	33.9	14	10.4	199	34.875	0.77	2065	513		342.6	2.29	158	2.87	78.9	7.7			109	68	53	1.06	21.7	31	18	94	136	63	27.0993	No
452	dead	67	M	68	181	5.5	68.8	14.5	15.8	0.7	0.2	3.78	0.8	0.87	0.04	0.01	4.32	38.4	12.7	29.4	33.1	14.5	8.8	267	4.725	1.67	1470	274		158.4		138	5.08	80.4		101			20	28	0.91	17.4	24	18	80	127	72	20.7564	No
453	alive	68	M	84	166	9.87	78.1	9.4	6.8	0.8	0.6	7.71	0.93	0.67	0.08	0.06	6.58	59.9	20.1	30.5	33.6	16.2	9.8	193	8.29032	1.22	15255	384		59.1		137	4.8	104.3		127			40	28	0.48	20	30.7	18	118	174	95	30.4834	No
454	dead	67	M	80	175	12.94	89.1	7.5	3.2	0.1	0.1	11.53	0.97	0.42	0.01	0.01	5.23	46	15.5	29.6	33.7	13.9	9.3	204	11.8866	1.47	376	504		52	0.18	144	5.44	104	7.9			53	42	48	0.6	20.6	27.7	21	80	101	55	26.1224	No
455	dead	67	M	84	170	7.25	81.9	11.6	5.8	0.3	0.4	5.94	0.84	0.42	0.02	0.03	4.45	40.2	13.2	29.7	32.8	17.6	10	180	7.07143	12.86	630	441		301.8		136	5.86	92.1	7.6			83	27	60	0.3	14.9	21.2	18	70	99	55	29.0657	No
456	dead	67	M	70	165	12.34	87.8	8.8	3.2	0	0.2	10.84	1.09	0.39	0	0.02	4.54	41.8	14	30.8	33.5	14.9	11.6	144	9.94495	2.25	649	668		125.2	1.79	135	6.12	104.4	10.4				89	183	1.48	14.6	18.1	24	55	112	58	25.7117	No
457	dead	67	M	90	170	16.3	86.8	6.8	4	0.1	0.2	14.13	1.11	0.66	0.01	0.04	5.21	45.7	15.3	29.4	33.5	13.7	10.1	311	12.7297	0.97	8014	668		96.2	0.16	131	5.3	94.2	7			81	36	60	0.53	22	31	32	112	163	91	31.1419	No
458	dead	67	M	53	161	12.01	86.5	7.2	5.9	0.2	0.2	10.37	0.87	0.71	0.03	0.03	4.92	40.2	12.8	26	31.8	18.2	11.8	303	11.9195	5.37	650	418		280.4	34.85	137	5.43	99.2					12	38	1.06	20.2	24	18	76	90	60	20.4467	No
459	alive	67	M	55	163	14.91	82.8	8	5.2	0.5	0.6	12.36	1.19	0.77	0.07	0.09	5.57	49.1	15.7	28.2	32	17	11.1	348	10.3866	1.76	46850	666		201.4	11.82	140	5.91	104.9	9.1				35	35	0.62	19.5	29.6	20	81	76	52	20.7008	No
460	dead	68	M	73	165	7.23	81.1	12.9	5.9	0	0.1	5.86	0.93	0.43	0	0.01	5.32	45.3	15	28.2	33.1	14.7	10.4	227	6.30108	0.96	620	484		92.8	0.46	147	4.31	105.9		117		60	92	137	0.79	17.9	25.6	25	115	166	73	26.8136	No
461	alive	67	M	68	165	10.23	89.7	7.3	2.1	0	0.2	9.18	0.75	0.21	0	0.02	5.36	47.9	16.2	30.2	33.8	13.4	10.3	240	12.24	0.99	748	390		278.3		130	4.8	92.7		128			49	49	0.65	18.9	27.7	21	102	156	78	24.977	No
462	alive	67	M	70	169	14.59	92.5	4.3	2.5	0	0.1	13.49	0.63	0.36	0	0.02	4.64	42.4	15.3	33	36.1	11.9	9.8	273	21.4127	0.74	787	543		116.6		134	4.19	104.1		245			128	164	0.95	16.6	25.6	18	86	139	86	24.5089	No
463	alive	67	M	74	170	5.9	74.4	17.5	7.1	0.3	0.2	4.39	1.03	0.42	0.02	0.01	5.79	52.4	18.2	31.4	34.7	13.7	12.2	173	4.26214	1.12	3895	942		126.5	0.09	137	3.81	99.8	8.1	97			118	171	0.7	20.7	29.9	18	63	112	65	25.6055	No
464	alive	67	M	65	173	9.09	84.8	10.7	4	0	0.1	7.71	0.97	0.36	0	0.01	5.57	46.5	16.2	29.1	34.8	13	9.7	258	7.94845	1.5	661	396		114.4	0.1	133	5.17	101.8	8.3	120			16	28	0.44	17.6	24.9	20	94	125	65	21.7181	No
465	dead	66	M	68	170	8.87	85.1	9.8	4.8	0	0.3	7.54	0.87	0.43	0	0.03	5.4	47.3	16	29.6	33.8	13.4	10.1	266	8.66667	1.19	832	422		102.1		142	4.54	103	7.9				37	55	0.35	16.3	26.6	18	97	106	58	23.5294	No
466	dead	66	M	78	168	11.82	88.9	6.4	3.8	0	0.1	10.5	0.76	0.45	0	0.01	5.04	44.1	15.3	30.4	34.7	12.7	9.7	208	13.8158	0.88	965	471		253	0.15	138	3.83	102.3	8.1	126			20	31	0.84	23.1	33.6	20	95	107	70	27.6361	No
467	dead	67	M	65	162	10.47	86.5	9.7	2.6	0	0.1	9.05	1.02	0.27	0	0.01	4.25	38.6	12.9	30.4	33.4	14.6	10.1	296	8.87255	1.49	7606	568		126.4	0.68	137	4.66	103.8	7.7	274			41	38	0.76	14.2	19.8	20	70	135	80	24.7676	No
468	dead	67	M	68	162	3.51	90.5	4.6	4.3	0	0	3.18	0.16	0.15	0	0	5.09	43.8	15.2	29.9	34.7	13.3	11.4	105	19.875	0.95	1469	381		52.2	0.07	140	3.93	107.3	7.7	177			112	87	0.45	15.8	24	26	76	178	90	25.9107	No
469	dead	67	M	77	163	10.26	90.7	4	4.5	0	0.1	9.31	0.41	0.46	0	0.01	4.53	38.9	13.2	29.1	33.9	12.7	11.6	211	22.7073	1.81	419	412		221	0.81	135	4.31	99.8	6.6	265		105	82	57	0.46	19.1	26.5	22	103	112	64	28.9811	No
470	dead	67	M	70	165	4.59	83	10.9	5.7	0	0	3.81	0.5	0.26	0	0	5.05	44.5	15.5	30.7	34.8	12.6	10.3	215	7.62	0.81	2080	593		162.1	0.44	127	4.91	95.6	7.5				27	46	0.41	18.7	28.4	18	91	160	77	25.7117	No
471	alive	66	M	60	158	15.54	85.3	8	6.6	0.1	0	13.27	1.24	1.02	0.01	0	6.99	57.6	20.2	28.9	35.1	14.9	10.2	359	10.7016	1.16	4750	290		21		142	4.98	96.1	8.5	624					0.59	4.6	11.5	28	130	134	82	24.0346	No
472	dead	87	M	70	170	11.5	92.3	4.5	2.6	0	0.1	10.61	0.52	0.3	0	0.01	4.3	32.8	10.8	25.1	32.9	16.1	8.7	217	20.4038	1.25	1475	333		224.2		140	3.61	110.3					15	32	0.67	19.3	27.2	21	67	105	58	24.2215	No
473	alive	67	M	116	173	13.37	88.7	5.5	4.8	0.1	0.2	11.85	0.74	0.64	0.01	0.03	6.58	56.1	19.3	29.3	34.4	13.5	11.5	196	16.0135	0.77	1009	541		87.2	0.69	137	5.12	106.8	8.2				25	51	0.64	17.4	26.4	20	121	133	73	38.7584	No
474	dead	67	M	58	160	7.5	85	8.7	5.7	0	0.1	6.37	0.65	0.43	0	0.01	4.74	41.2	14.5	30.6	35.2	12	9.5	280	9.8	0.85	1006	496		199.2	0.6	125	4.18	107.3	7.6				49	47	0.79	19.5	24.4	20	80	132	78	22.6562	No
475	alive	66	M	60	170	15.67	82.8	10	4.7	0.1	0.2	12.98	1.56	0.74	0.01	0.03	4.51	40.1	13.4	29.7	33.4	15.7	13.1	101	8.32051	1.02	1928	248		165.3		139	4.23	103.3	7.7			175	42	48	0.54	20.1	28.9	22	88	100	70	20.7612	No
476	alive	63	M	82	164	5.42	80.8	13.5	5.5	0.2	0	4.38	0.73	0.3	0.01	0	5.32	43.8	14.9	28	34	13.9	9.1	122	6	0.9	280	539		143.8		138	3.99	99.8								20.4	30	20	100	128	62	30.4878	No
477	alive	63	M	75	174	10.92	83.3	8.6	3	1.1	0.2	9.09	0.94	0.33	0.12	0.02	5.1	44.6	14.5	28.4	32.5	14.5	8.4	511	9.67021	1.2	12723	431		246		140	5.33	102.3	8.6			153	82	29	0.42	20.7	28.2	20	99	160	93	24.7721	No
478	alive	63	M	94	170	7.22	74	17.7	7.6	0	0.1	5.34	1.28	0.55	0	0.01	5.41	48.7	16.3	30.1	33.5	14.6	10.5	297	4.17188	0.86	691	435	399	133.9	0.25	137	5.55	98.2	8.5	108			35	31	0.51	22.3	30.5	20	73	138	68	32.526	No
479	alive	65	M	80	160	10.49	78.5	9.1	6	0	0.5	8.24	0.95	0.63	0	0.05	5.34	47.9	15.9	29.8	33.2	14.2	9.4	260	8.67368	1.92	1068	785	1535	267	0.68	141	4.47	99.3	7.4	143	2.8	302	57	69	0.67	22.3	31.8	16	84	122	54	31.25	No
480	dead	67	M	80	170	5.34	79.2	8.6	9.2	2.4	0.6	4.23	0.46	0.49	0.13	0.03	3.38	34.9	10.7	31.7	30.7	16.6	10.6	131	9.19565	9.39	370	306		42.6	55.33	140	4.71	102.8	8.7	148		96	13	19	0.54	21.7	34.6	18	82	133	82	27.6817	No
481	dead	67	M	77	168	12.24	89.9	6.6	2.9	0	0.2	11	0.81	0.35	0	0.03	5.39	46.1	15.1	28	32.8	14.4	8.9	244	13.5802	1.08	462	468	1445	310.9	1.41	136	4.52	96.7	7.6				23	33	0.89	20.3	31.2	18	93	100	67	27.2817	No
482	alive	64	M	82	168	5.93	75.3	15.2	7.4	1.2	0.2	4.47	0.9	0.44	0.07	0.01	5.53	47.9	16.7	30.2	34.9	12.9	9.8	227	4.96667	0.93	3692	448		133.2		141	4.75	105.2					68	43	1.17	19.6	26.9	18	100	137	72	29.0533	No
483	alive	64	M	80	168	13.3	89.9	5	4	0	0.1	11.97	0.66	0.53	0	0.01	5.9	52.8	18.1	30.7	34.3	13.1	10.5	168	18.1364	1.64	1175	556	1190	297.3	0.33	142	4.21	112.3	9.1				36	53	1.34	22.1	35.6	19	86	104	68	28.3447	No
484	alive	66	M	70	175	12.55	91	6.4	1.9	0	0.1	11.43	0.8	0.24	0	0.01	5	44.1	14	28	31.7	14	9.5	229	14.2875	1.53	1450	358		261.5	0.79	142	3.86	107.1					49	58	0.55	20.2	31.3	18	65	132	78	22.8571	No
485	dead	66	M	65	163	11.75	90.7	6.6	2.4	0.2	0.1	10.66	0.78	0.28	0.02	0.01	5.21	50.2	17.2	33	34.3	13.7	11.3	172	13.6667	1.27	14090	677	6211	161.3	0.25	144	4.35	115.4	7.8				101	39	2.03	14.7	20.9	25	132	161	90	24.4646	No
486	dead	63	M	70	162	7.45	79.9	10.6	8.7	0	0.3	5.95	0.79	0.65	0	0.02	5.28	45.8	15.8	29.9	34.5	14.1	10.3	223	7.53165	1.01	792	769		286.8	0.36	137	5.32	104.3	7.7				69	104	0.45	21	32.2	22	95	127	68	26.6728	No
487	dead	66	M	78	170	19.84	92.5	4.6	1	0	0.5	18.35	0.92	0.2	0	0.09	4.48	40.4	13.8	30.8	34.2	13.1	10	221	19.9457	2	1507	404	1180	243	9.99	138	5.59	103.8	7.3	190		119	26	46	0.56	18.9	30.1	18	87	138	69	26.9896	No
488	alive	66	M	79	167	10.6	91.8	3.4	3.1	0	0.1	9.73	0.36	0.33	0	0.01	4.81	43.7	14	29.1	32	14.7	10.5	189	27.0278	0.95	1603	564	1043	34.1	0.33	141	6.08	105.6	7.4	173	2.5		29	41	0.43	23.3	35.2	16	68	136	80	28.3266	No
489	dead	66	M	64	166	13.17	86.6	8.3	3	0	0.3	11.4	1.09	0.4	0	0.04	5.71	51.9	17.2	30.1	33.1	13.2	12.3	188	10.4587	1.04	547	551		214.5	0.2	138	7.56	102.3	8.8	221			39	48	0.65	18.8	28.3	19	79	124	70	23.2254	No
490	dead	64	M	65	160	7.55	80.5	14.7	4.4	0	0.1	6.08	1.11	0.33	0	0.01	5.65	48.1	15.9	28.1	33.1	13.7	9.1	213	5.47748	0.68	528	294	1562	162.1	0.42	136	4.79	100.2	7.6			92	28	33	0.35	21	28.7	19	87	128	74	25.3906	No
491	dead	65	M	72	168	17.86	86.8	9.4	3.7	0	0.1	15.51	1.68	0.66	0	0.01	5.01	45.2	15.3	30.5	33.8	13.5	10.8	244	9.23214	1.36	1428	323		103.3	1.57	140	5.3	102	8.1				109	69	0.6	13.4	21	35	139	198	93	25.5102	No
492	alive	64	M	75	175	13.72	90.7	3.4	1.2	0	0.3	12.45	0.47	0.16	0	0.04	5.42	47.2	16.3	30.1	34.5	13.4	11.1	143	26.4894	1.13	105612	1126		181.6	1.38	136	4.29	102.3	7.9	129			33	46	1.11	15.2	20.1	16	97	83	57	24.4898	No
493	alive	65	M	72	165	8.04	77	8.6	13.3	1	0.1	6.19	0.69	1.07	0.08	0.01	4.68	39.5	13.5	28.8	34.2	14.7	8.7	540	8.97101	0.99	2090	345		296.9		138	4.2	104.5							0.31	17	25.1	23	113	145	76	26.4463	No
494	dead	65	M	60	170	9.77	81	12.9	5.9	0.1	0.1	7.91	1.26	0.58	0.01	0.01	3.59	33.7	11.1	30.9	32.9	13	9.3	291	6.27778	10.69	1028	459		350.7		138	5.87	98.2					17	18	0.5	18.8	31.1	19	90	131	87	20.7612	No
495	dead	65	M	70	167	15.03	86.6	4.5	2.6	0	0.3	13.02	0.67	0.39	0	0.05	4.63	41.9	13.8	29.8	32.9	13.3	10.2	184	19.4328	1.37	25383	1086	9614	300.6	7.75	127	4.57	93.1	7.4		2.7		146	225	0.69	20	51.7	18	56	100	60	25.0995	No
496	dead	66	M	76	160	8.97	86.2	8.7	4.1	0.2	0.2	7.73	0.78	0.37	0.02	0.02	6.42	55.9	18.1	28.2	32.4	15.9	10.7	164	9.91026	1.9	291	302	445	158.8	0.07	139	4.1	100.9	8.3				17	25	0.55	24.3	40.4	20	68	104	56	29.6875	No
497	dead	65	M	70	170	5.59	83.6	10.2	5.5	0	0	4.67	0.57	0.31	0	0	4.99	47.4	16.7	33.5	35.2	11.3	10.1	100	8.19298	0.98	493	310		205.7	0.4	136	4.65	96.6	7.6	308			24	48	0.75	15.7	23.5	20	107	106	74	24.2215	No
498	dead	63	M	80	163	10.29	79.5	8.9	10.6	0.1	0.2	8.18	0.92	1.09	0.01	0.02	5.91	53	17.7	29.9	33.4	13.6	10.7	354	8.8913	1.05	1545	474		97.5	0.72	137	5.24	100.6	8.6				32	43	0.9	10.1	19.3	17	78	153	90	30.1103	No
499	alive	65	M	72	166	13.16	82.6	8.1	7.4	0.2	0.3	10.87	1.07	0.98	0.02	0.04	5.61	47.6	15.9	28.3	33.4	13.3	9.7	352	10.1589	1.42	887	568		174	0.58	139	4.84	106.3	8.1				100	105	0.55	18	27.2	20	86	132	78	26.1286	No
500	alive	66	M	72	160	6.4	80	13.6	6.1	0.3	0	5.12	0.87	0.39	0.02	0	5.12	47.8	15.9	31.1	33.3	13.9	11.1	312	5.88506	1.4	1430	607	2420	349.9		142	4.41	106.5	8.3				38	81	2.11	20.3	29.5	20	72	112	90	28.125	No
501	alive	64	M	60	160	5.71	75.4	17.2	7.4	0	0	4.31	0.98	0.42	0	0	5.52	44.3	15.5	28.1	35	14.5	10.4	195	4.39796	0.77	612	404		191.2	0.28	137	3.67	102.4	8.4	127			87	76	1.08	18	25.1	19	85	110	60	23.4375	No
502	alive	66	M	65	168	5.64	84.3	2	5.7	0	0.2	4.76	0.11	0.32	0	0.01	2.08	17.5	6	28.8	34.3	17.5	11.8	114	43.2727	0.6	5524	239		122.9	0.32	135	3.41	100.5	7.4	33			76	115	0.38	22	28.3	20	85	121	65	23.03	No
503	alive	64	M	65	180	4.96	91.8	5	3.2	0	0	4.55	0.25	0.16	0	0	2.72	24.4	8.1	29.8	33.2	13.3	10.7	140	18.2	3.97	4400	463	3312	82	2.16	144	3.58	112.9		157			25	40	0.66	15.7	26.7	18	89	144	74	20.0617	No
504	dead	63	M	75	170	8.6	64.7	26	7.2	1.2	0.6	5.56	2.24	0.62	0.1	0.05	4.86	40.1	13.9	28.6	34.7	12.7	11.1	223	2.48214	1.08	3757	613		445	0.59	142	4.26	104.3	8.9	104		641	129	165	0.76	22.6	34.8	18	65	112	75	25.9516	yes
505	dead	64	M	75	168	4.76	83.6	10.1	5.7	0	0.2	3.98	0.48	0.27	0	0.01	5.56	47	15.7	28.2	33.4	14.7	11.6	211	8.29167	1.11	1296	650		159.1	0.26	139	4.6	106.8	7.7	122			53	54	0.37	19.1	33.7	18	81	134	77	26.5731	No
506	alive	64	M	68	180	16.85	77.6	9.8	10.1	0.1	0.4	13.07	1.65	1.71	0.02	0.06	5.69	53.9	18.2	32	33.8	12.4	10	436	7.92121	0.69	14690	353		97.8	0.18	134	4.42	97.7	8.2			79	81	62	1.52	19.3	30.1	25	110	136	92	20.9877	No
507	alive	66	M	78	162	9.07	89.8	6.2	3.6	0	0	8.14	0.56	0.33	0	0	5.04	44.5	15.4	30.6	34.6	13.6	11.1	151	14.5357	1.12	1115	326		194.5		139	4.92	103.9	8.4	127			34	44	0.8	18.1	27.2	35	90	108	72	29.7211	No
508	alive	64	M	72	180	13.73	19.4	78.2	1.7	0	0.3	2.65	10.74	0.24	0	0.04	4.33	37	11.6	26.8	31.4	13.4	10	153	0.246741	1.21	2391	318	141	120.2		140	5.02	106.5	9.1	106	3.2		11	40	0.44	23	33.1	24	113	111	73	22.2222	No
509	dead	63	M	84	170	11.78	90.3	6.2	2.7	0	0.1	10.64	0.73	0.32	0	0.01	6.34	56.9	19.4	30.6	34.1	13.6	10.7	252	14.5753	1.03	1521	907	4363	339.9	0.3	134	5.31	97.9	8		2.1		156	160		16.7	25.9	22	104	122	68	29.0657	No
510	dead	64	M	70	168	1.81	77.3	19.9	1.1	0	0	1.4	0.36	0.02	0	0	2.32	25.1	8	34.5	31.9	16.1	12.8	57	3.88889	0.86	55944	217		250.1	40.23	134	4	104.9	7.7				14	27		19.7	27.5	20	87	157	84	24.8016	No
511	dead	66	M	78	170	6.71	84.6	9.1	4.2	2.1	0	5.68	0.61	0.28	0.14	0	5.34	47.4	16.1	30.1	34	13	10.7	241	9.31148	0.68	4619	552		296.2	0.67	139	4.74	100.9	8.1	221			32	140	0.42	18.4	27.4	20	84	149	90	26.9896	yes
512	dead	61	M	63	160	8.14	76.2	15.1	8.5	0	0.2	6.2	1.23	0.69	0	0.02	5.89	51.2	17.5	29.7	34.2	13	11.8	186	5.04065	0.99	550	366		484.2	10.97	132	3.63	97.8	8.1				41	57	1.08	19.1	26.8	18	102	135	71	24.6094	No
513	dead	63	M	76	161	19.72	92.8	2.3	3.7	0	0.1	18.3	0.46	0.73	0	0.02	5.04	35.1	11.3	22.4	32.2	18	11.7	151	39.7826	1.52	490	549		240.1	53.77	122	3.85	86.9	8.3	120			16	32	0.56	15.4	24.5	20	74	100	60	29.3199	No
514	alive	63	M	70	170	9.62	80.3	11.4	8	0	0.3	7.72	1.1	0.77	0	0.03	4.59	41.5	14.4	31.4	34.7	14	9.6	427	7.01818	0.84	1100	628		92.2		142	4.2									17.2	23.9	18	85	135	79	24.2215	No
515	dead	62	M	71	164	15.48	91.1	2.6	5.8	0.5	0	14.09	0.41	0.9	0.08	0	5.27	47.3	16	30.4	33.8	13.4	9.6	342	34.3659	1.04	1250	425		167.9	0.11	142	4.93	107	6.8	93					0.53	19.7	27.9	20	105	146	73	26.398	No
516	dead	64	M	80	170	12.79	85.8	4.8	9.2	0	0.2	10.98	0.61	1.18	0	0.02	5.35	47.7	16.3	30.5	34.2	14.2	13.2	150	18	0.88	1460	467	1698	164.5		143	5.42						38	46	1.12	23.6	34	24	114	112	68	27.6817	No
517	alive	64	M	60	160	17.66	80.7	13.5	5.5	0.1	0.2	14.26	2.38	0.98	0.01	0.03	4.74	42.6	14.5	30.6	34	15.8	11.9	62	5.9916	1.57	70400	582		66.7	0.76	136	5.39	103.5	7.7	147		194	150	165	1.57	13.7	21.9	20	83	107	79	23.4375	No
518	dead	62	M	84	165	9.08	91	6.4	2	0	0.2	8.26	0.58	0.18	0	0.02	5.13	47.4	16.2	31.6	34.2	13.5	11.3	204	14.2414	1.29	1082	999		246.9	35.5	128	4.05	91	7.9	245			44	88	0.36	12.8	18.9	20	90	107	68	30.854	No
519	alive	66	M	86	168	6.74	76.1	15.9	7.6	0	0.1	5.13	1.07	0.51	0	0.01	5.56	51	16.8	30.2	32.9	14	10.1	169	4.79439	0.96	1254	621	897	163		140	5.12	105.7		104			70	126	0.9	20.3	32.1	22	100	127	78	30.4705	No
520	dead	64	M	85	165	8.76	86.7	8.3	4.7	0.1	0.2	7.59	0.73	0.41	0.01	0.02	5.64	46.9	16	28.4	34.1	12.8	11.5	221	10.3973	1.04	902	468		107.9		136	4.36	98.8	8.9	115					0.37	21.6	33.4	18	86	115	82	31.2213	No
521	dead	64	M	80	165	10.69	84.2	11	4.7	0	0.1	9	1.18	0.5	0	0.01	5.96	49	16.4	27.5	33.5	13.7	10.1	261	7.62712	0.86	582	363		71.7	0.57	135	4.17	100.7	7.3			76	51	43	0.49	20.9	29	18	100	132	79	29.3848	No
522	dead	65	M	74	170	21.1	83	6.3	9.7	0	0.2	17.49	1.33	2.05	0.01	0.05	4.67	40.3	13.7	29.3	34	13.2	10.4	382	13.1504	1.54	795	587		253	2.55	133	4.21	98.2	7.9			71	39	61	0.72	19	28.4	20	81	78	54	25.6055	No
523	dead	63	M	80	170	10.52	90.8	4.1	4.1	0	0.2	9.56	0.43	0.43	0	0.02	5.17	45.1	15.3	29.6	33.9	14.5	12.2	173	22.2326	1.04	879	545	1625	235.8		132	3.66	94.4					70	83	0.91	21.9	35	22	104	186	74	27.6817	No
524	alive	62	M	90	155	10.3	81.4	12	3.7	0.1	0.4	8.38	1.24	0.38	0.01	0.04	5.21	44.3	15.1	29	34.1	13.6	10.1	365	6.75806	1.52	671	654		302.1	1.14	141	4.3	98.3	8.8	126					1.01	23	34	20	123	114	74	37.461	No
525	alive	62	M	75	170	15.26	94.6	3.3	2	0.1	0	14.44	0.5	0.31	0.01	0	3.38	30.1	9.8	29	32.6	15.6	12.6	279	28.88	9.17	327	623		416.4	0.45	137	5.03	91.8								21	30.7	17	106	112	67	25.9516	No
526	alive	63	M	80	169	10.58	92.5	5.3	1.7	0	0.1	9.79	0.56	0.18	0	0.01	5.82	52.9	17	29.2	32.1	13.8	12.3	154	17.4821	0.91	1119	368		219.2		135	4.88	99					51	46	0.53	17.3	24.5	18	102	158	75	28.0102	No
527	alive	65	M	65	160	8.73	88	7.3	3.4	0.1	0.2	7.67	0.64	0.3	0.01	0.02	5.41	44.4	14.7	27.2	33.1	15.3	10.2	323	11.9844	0.78	820	553		190.1		144	4.93	108.8	8.3	105			53	87	0.95	20.5	28.1	20	53	97	60	25.3906	No
528	dead	66	M	70	168	11.33	91.4	2.9	4.8	0	0.2	10.36	0.33	0.54	0	0.02	5.61	51.3	17.5	31.2	34.1	12.5	10.5	240	31.3939	0.89	5402	341	1876	51.7		139	4.48	103.3	7.9	150		135	74	50	5.31	17	22.4	21	91	164	99	24.8016	No
529	dead	61	M	83	170	18.91	91.3	3.6	4.4	0.4	0.3	17.25	0.69	0.84	0.08	0.05	5.8	54.1	17.8	30.7	32.9	14.2	10.4	197	25	0.72	432	358		312.7		146	4.28	105.8	7.5				29	22	1.45	23.6	35.3	21	89	138	82	28.7197	No
530	dead	61	M	80	165	9.09	88.6	7	2.9	0	0.1	8.05	0.64	0.26	0	0.01	5.18	45.2	15.3	29.5	33.8	13.1	11.1	208	12.5781	1.27	710	288		179.1		140	4.27	103.1	8.5				32	25	0.33	19.4	26	24	87	127	88	29.3848	No
531	dead	62	M	80	175	4.46	78.8	12.3	8.5	0	0	3.51	0.55	0.38	0	0	5.73	49	17.2	30	35.1	13.2	9.5	142	6.38182	2.48	774	238		114.8	0.45	139	4.38	104.5	8			87	37	36	0.59	18	27.3	21	80	127	78	26.1224	No
532	alive	65	M	65	170	5.15	75	18.4	5.2	0.4	0.4	3.86	0.95	0.27	0.02	0.02	5.28	44.4	14.7	27.8	33.1	12.7	9.4	205	4.06316	0.93	1339	347		88.7		135	4.03	99.9		241			24	39	0.39	20.7	29	20	107	137	86	22.4913	No
533	dead	63	M	78	160	16.92	89.9	3.2	1.4	0	0.3	15.22	0.54	0.23	0	0.05	5.39	46.4	14.7	27.3	31.7	13.8	9.9	315	28.1852	1.9	1224	382	1691	198.9		139	5.23	102.5	7.9	205			116	55	0.4	23.2	37.3	19	41	147	66	30.4688	No
534	dead	62	M	68	159	12.82	86.8	8	2.5	0.2	0.3	11.14	1.02	0.32	0.02	0.04	4.74	44.5	14	29.5	31.5	14.1	10.3	271	10.9216	1	2370	837		418.2	0.11	144	3.4	108.5	7.2	46		80	41	65	0.49	18.4	30.4	28	82	122	77	26.8977	No
535	alive	61	M	75	165	8	82.8	8.3	7.9	0	0.1	6.63	0.66	0.63	0	0.01	5.16	44.4	14.5	28.1	32.7	13.1	9.4	238	10.0455	0.96	441	409	1405	167.5		142	4.43	107					30	38	0.64	18.5	27	20	78	120	62	27.5482	No
536	alive	62	M	62	162	10.88	74.4	20.8	3.4	0	0.1	8.1	2.26	0.37	0	0.01	4.81	43.8	14	29.1	32	14.9	8.9	323	3.58407	1.16	5188	537		122.4		130	4.79	97.7		78			56	56	0.72	16.8	21.7	20	92	111	69	23.6244	No
537	dead	61	M	85	180	3.59	92	4.7	3.3	0	0	3.3	0.17	0.12	0	0	3.75	32	10.5	28	32.8	15	10.5	182	19.4118	8.97	170	608		233.5	0.65	138	5.57	95.4	7.2				62	54	0.39	19.3	25.3	20	87	128	68	26.2346	No
538	dead	64	M	72	172	6.19	83.8	9	6.1	0	0.5	5.18	0.56	0.38	0	0.03	4.34	36.4	12.4	28.6	34.1	14.6	11.8	197	9.25	9.69	1023	319		170.5	0.75	132	4.64	94.4	8	130			16	40	0.4	20.8	35.4	20	126	114	94	24.3375	No
539	dead	61	M	86	176	8.34	71.9	4.2	6.8	0	0.1	5.99	0.35	0.57	0	0.01	3.43	32	10	29.2	31.3	17.2	9.2	137	17.1143	2.28	25279	553	10415	293.3		140	4.46	103.6	8.3	237			55	82	0.57	17.8	30.8	26	50	85	48	27.7634	No
540	alive	61	M	80	164	10.46	78.2	14.9	4.4	0	0.2	8.18	1.56	0.46	0	0.02	4.72	47.9	15.9	33.7	33.2	13.1	10.6	187	5.24359	0.95	16622	713	1467	135.9	0.06	136	5.03	105.2	8.6	67			105	111	0.69	18.2	25.3	24	61	135	77	29.7442	No
541	dead	60	M	74	179	2.95	78.7	14.2	6.8	0	0	2.32	0.42	0.2	0	0	3.29	30.1	10.1	30.7	33.6	12.5	10	161	5.52381	6.61	312	396		126.3	0.94	136	4.39	93.6	7.8	260			21	22	0.41	21.6	33.9	20	76	187	84	23.0954	No
542	dead	61	M	78	157	9.03	93.1	4.1	0.9	0	0.2	8.41	0.37	0.08	0	0.02	4.24	34.3	12.5	29.5	36.4	12	10.9	143	22.7297	1.67	1162	477		274.7	4.98	127	5.22	93.9	7.4	83			19	37	0.67	15.1	24.5	19	86	158	88	31.6443	No
543	dead	63	M	50	150	8.66	88.3	4.7	6.9	0	0.1	7.5	0.4	0.59	0	0.01	5.17	48.4	16.4	31.7	33.9	13.1	11.2	144	18.75	0.99	124384	346		22		147	4.52	118.8	6.5				21	43	0.44	20.6	29.7	20	72	125	63	22.2222	No
544	alive	61	M	60	170	7.97	89	7.8	1.8	0	0.1	7.1	0.62	0.14	0	0.01	5.31	45.3	14.8	27.9	32.7	13.1	9.4	199	11.4516	0.95	20661	761	1373	161.4	0.24	135	4.46	101.4		129			138	195	1.01	21.9	32.7	20	71	110	70	20.7612	No
545	dead	63	M	75	170	4.31	76.4	14.6	8.1	0	0	3.29	0.63	0.35	0	0	6.48	52.9	17.2	26.5	32.5	15.7	11.4	185	5.22222	2.32	1151	928		141.5	0.13	140	3.97	104.6	8	161			34	54	0.5	18.3	27.2	20	114	99	64	25.9516	No
546	dead	65	M	74	174	20.02	89.1	4.8	3.8	0.1	0.2	17.82	0.97	0.76	0.02	0.05	4.96	44.8	15	30.2	33.5	13.3	11.2	285	18.3711	1.01	707	491	1435	274.7		141	3.94	103.4	6.9				44	45	0.68	20.1	30	20	79	122	64	24.4418	No
547	alive	49	M	140	179	13.7	73.3	12.4	8	0	1.1	10.05	1.7	1.09	0	0.15	5.86	53.9	17.9	30.5	33.2	14	10.1	236	5.91176	1.28	4280	708		41.5	3.94	143	4.9	102.6	8.7	315			115	84	0.78	18.5	30	20	89	105	64	43.694	No
548	dead	61	M	73	175	9.93	87.5	7.4	4.2	0	0.2	8.69	0.73	0.42	0	0.02	5.01	45.1	14.7	29.3	32.6	12.7	10.4	220	11.9041	1.18	674	500	2965	165.1		140	4.69	105.1					99	61	0.72	20.2	29.5	20	72	113	63	23.8367	No
549	alive	61	M	75	170	8.45	74.8	16.1	8.3	0	0.2	6.32	1.36	0.7	0	0.02	5.15	46.7	15.4	29.9	33	13.1	10.3	240	4.64706	1.46	1168	495		234.2	0.47	140	5.42	102.2	7.8				58	48	0.55	22.5	39.3	24	108	141	77	25.9516	No
550	alive	61	M	78	180	4.89	72.6	19.2	8.2	0	0	3.55	0.94	0.4	0	0	6.06	50.5	17.6	29	34.9	14.3	11.1	154	3.7766	0.97	710	520	1211	149.5		146	4.43	112	7.6	145	2.5	35	23	46	0.45	18.9	28.3	18	75	150	65	24.0741	No
551	alive	64	M	75	160	9.95	85.3	9.4	3.6	0	0.4	8.48	0.94	0.36	0	0.04	4.26	34.3	11.8	27.7	34.4	14.9	9.9	318	9.02128	0.68	2555	294		332.8		121	4.17	90.2	8.8	247			28	43	0.27	15.2	24.8	19	107	120	72	29.2969	No
552	alive	62	M	70	176	8.66	89	8.1	2.2	0	0.1	7.71	0.7	0.19	0	0.01	4.55	46.9	15.9	34.9	33.9	11.8	8.7	276	11.0143	0.81	767	396		109.2	0.1	140	3.41	101.6	8.2			91	33	48	0.61	27.8	45.7	19	60	128	72	22.5981	No
553	dead	60	M	91	188	8.63	84.8	9	4.9	0	0	7.32	0.78	0.42	0	0	5.6	50.9	16.9	30.2	33.2	13.5	9.3	170	9.38462	0.88	713	481	1884	90.6		135	3.99	98.3	8.2	108	2.1	143	45	75	0.37	23.5	38.9	20	85	106	56	25.7469	No
554	dead	65	M	75	168	4.18	72.5	14.4	12.9	0	0.2	3.03	0.6	0.54	0	0.01	4.54	40.2	14.1	31.1	35.1	12.9	9.8	165	5.05	0.7	800	578	1643	34.6		138	5.07	102	7.8		3.1		94	139	0.47	23.2	33.8	22	91	131	63	26.5731	No
555	alive	68	M	75	165	6	78.7	13.5	7.8	0	0	4.72	0.81	0.47	0	0	5.52	46.8	15.3	27.7	32.7	15.1	10.6	216	5.82716	1.58	380	338		80.3		136	5.92	102.1		123		38	27	29	0.46	19.9	31.2	18	86	127	69	27.5482	No
556	dead	61	M	90	160	10.02	84.3	10.5	3.8	0	0.2	8.45	1.05	0.38	0	0.02	5.33	48.5	15.8	29.6	32.6	14.1	11	217	8.04762	1.16	1512	546		53.5	1.57	146	4.8	111.8	7.5	134		319	71	69	0.88	20.3	28.5	18	93	111	69	35.1562	No
557	alive	61	M	82	162	8.14	72.4	17.1	4.8	1.8	0.2	5.89	1.39	0.39	0.15	0.02	4.89	42.6	14.3	29.2	33.6	14.6	10	437	4.23741	0.84	48707	605		223.3	0.42	139	3.58	100.3	7.3	209			92	106	0.68	20.4	25.8	22	72	120	67	31.2452	No
558	dead	61	M	80	160	9.59	85.6	5.2	8.2	0	0.3	8.2	0.5	0.79	0	0.03	3.36	28.6	9.9	29.5	34.6	13.2	11.4	177	16.4	13.88	5228	324		280.3	31.8	125	4.98	84	6.5			104	20	26	0.71	17.4	29.7	22	127	146	93	31.25	No
559	alive	60	M	106	182	8.53	83.9	13.2	2.8	0	0.1	7.15	1.13	0.24	0	0.01	4.99	45	15	30.1	33.3	13.7	10	214	6.32743	1.05	640	670	2713	349.4	0.26	134	3.98	94.2	7.7	402			41	73		24.3	34	24	93	134	73	32.001	No
560	alive	61	M	78	175	10.17	87.4	8.2	4.2	0	0.2	8.89	0.83	0.43	0	0.02	5.9	51.1	18.3	31	35.8	12	11	395	10.7108	0.84	401	479		136.9		141	5.05	104.3					294	73	1.26	20.3	28.3	19	108	148	86	25.4694	No
561	alive	60	M	80	167	14.06	85.5	7	6.2	0.1	0.4	12.04	0.98	0.87	0.01	0.05	4.81	38.7	12.3	25.6	31.8	17.8	8.4	309	12.2857	7.38	1703	448		248.4		132	3.41	94.4	8.1	189			25	36	0.6	17.3	26.4	18	100	146	78	28.6851	No
562	alive	60	M	69	161	14.5	89.4	5.4	4.6	0.3	0.3	12.98	0.78	0.66	0.04	0.04	4.93	44.3	15.3	31	34.5	13.3	10.5	208	16.641	1.46	775	457		550.3	5.73	139	4.4	103.5	8.4				22	30	1.42	19.7	29.2	20	108	111	56	26.6193	No
563	dead	63	M	70	170	8.4	92.1	3.2	3.8	0.8	0.1	7.73	0.27	0.32	0.07	0.01	5.04	46.9	16	31.7	34.1	15.4	11.3	149	28.6296	1.29	1720	666	5329	185.9		146	3.55	107.2		127			124	130	1.09	18.4	29.1	18	78	120	83	24.2215	No
564	alive	69	M	55	170	10.39	88.6	6.6	4.4	0.2	0.2	9.2	0.69	0.46	0.02	0.02	5.44	51.1	17.1	31.4	33.5	15.5	9.5	222	13.3333	8.81	2431	285		383		134	5.86	93.3	5.8	66			11	7	0.36	17	28.8	17	69	92	64	19.0311	No
565	alive	60	M	85	180	18.9	94.4	1.5	2.8	0	0.1	17.85	0.28	0.52	0	0.02	5.94	49.8	16.5	27.8	33.1	14.2	11.2	88	63.75	0.84	162	318		83	0.44	139	3.82	100.9	7.7	358			21	13	0.71	22.4	33.5	24	138	147	94	26.2346	No
566	dead	60	M	84	169	6.84	76.6	18.4	4.5	0	0.1	5.23	1.26	0.31	0	0.01	2.85	26.3	8.2	28.8	31.2	17.4	10.7	192	4.15079	1.51	424	473		164.7		140	3.85	108.2					15	29	0.74	14	22.7	21	43	55	36	29.4107	No
567	dead	62	M	60	165	13.45	83.4	11.7	4.8	0	0.1	11.2	1.58	0.65	0	0.02	6.09	50.9	16.6	27.3	32.6	15.5	11.3	288	7.08861	0.96	564	528		249.8	0.34	134	4.82	97.5	8.4				45	81	0.57	20.7	30.8	26	76	114	64	22.0386	No
568	dead	59	M	85	177	7.61	82.5	10.8	5.3	0	0.1	6.28	0.82	0.4	0	0.01	4.89	45.7	14.9	30.5	32.6	13.1	10.3	263	7.65854	1.29	3819	529		191	57.78	133	4.67	99.3	7.8				87	80	2.65	19.5	26.6	20	50	107	75	27.1314	No
569	alive	59	M	85	163	6.39	82.8	11.1	5.3	0	0.2	5.29	0.71	0.34	0	0.01	5.62	48.6	16.2	28.8	33.3	13.2	9.8	239	7.4507	1.19	471	420		213.3		136	4.48	95.9					32	42	0.64	23	34.6	20	113	121	73	31.9922	No
570	alive	66	M	60	160	9.94	90.2	5.9	3.4	0	0.1	8.96	0.59	0.34	0	0.01	4.79	42.7	14.6	30.5	34.2	13.5	10.8	149	15.1864	9.72	1705	357		77.6	7.35	137	5.01	94		67			51	34	0.56	17.6	29	19	84	115	84	23.4375	No
571	alive	61	M	100	180	8.86	84.3	12.5	3.2	0	0	7.47	1.11	0.28	0	0	5.24	45.4	15.7	30	34.6	15	9.7	187	6.72973	1.21	880	558		353.9		137	3.96	98.1		149						19.7	28	23	115	137	86	30.8642	No
572	dead	60	M	82	162	8.66	80.2	8.9	8.5	0	0.3	6.94	0.77	0.74	0	0.03	5.68	50.3	16.7	29.4	33.2	12.4	10	186	9.01299	1.06	903	491	7156	105.5	1.82	136	3.85	95.1	7.2				115	86	0.58	25.4	51.8	12	87	118	71	31.2452	No
573	alive	58	M	80	177	8.53	76	13.8	9.3	0.8	0.1	6.48	1.18	0.79	0.07	0.01	5.74	49.7	16.5	28.7	33.2	14.6	10.2	356	5.49153	1.08	1187	268		134.8	0.08	136	4.31	99.1		102						23.8	34.9	20	82	135	89	25.5354	No
574	dead	59	M	120	170	15.16	86.1	9	4.6	0.1	0.2	13.06	1.37	0.69	0.01	0.03	5.45	47.5	15.9	29.2	33.5	14.6	11.1	238	9.53285	0.94	1341	547		297.9	1.05	127	4.3	90.7	7.8				22	38	0.64	17.8	27.1	18	109	139	80	41.5225	No
575	alive	59	M	79	160	10.02	77.2	14.9	7.2	0	0.1	7.74	1.49	0.72	0	0.01	5.54	47.7	16.2	29.2	34	13.4	10	156	5.19463	1.42	904	240		76.6	0.65	133	4.16	98.1	8.4				54	50	0.82	19.1	28.2	18	120	126	89	30.8594	No
576	dead	62	M	90	170	7.16	88.2	8.8	1.4	0	0.1	6.31	0.63	0.1	0	0.01	5.73	49.7	16.7	29.1	33.6	14.2	9.8	151	10.0159	0.84	1815	873	4474	308.8		146	5.2	105.7	7.8	118			57	88	0.67	24	34.1	22	110	135	79	31.1419	No
577	alive	62	M	70	176	7.51	80.8	14.5	4.4	0	0	6.07	1.09	0.33	0	0	5.36	47.2	16.4	30.6	34.7	12.3	8.8	177	5.56881	0.98	1375	588		147	0.14	134	3.34	97					51	111	0.91	22.2	31.5	18	85	101	57	22.5981	No
578	alive	58	M	92	175	5.79	87.2	8.8	3.5	0	0.5	5.05	0.51	0.2	0	0.03	5.23	42.3	13.6	26	32.2	15.9	11.5	115	9.90196	1.16	490	595		314.1	0.54	140	4.08	103.8	8				52	60	0.55	24	34.2	18	84	127	72	30.0408	No
579	dead	59	M	75	162	10.83	88.9	5.4	4.6	0	0.2	9.63	0.58	0.5	0	0.02	4.61	43.4	14.3	31	32.9	13.4	11.7	182	16.6034	1.15	1017	403	1946	97.8		137	3.87	104.1		131			36	61	0.81	16	23.7	21	86	115	70	28.578	No
580	alive	59	M	67	166	11.16	88.3	7.3	3.3	0.1	0	9.86	0.81	0.37	0.01	0	5.08	44.9	15.9	31.3	35.4	12	9.9	294	12.1728	0.6	568	342		334.2	0.17	132	4.35	94.4		93			87	60	0.54	16.8	24.9	18	118	146	97	24.3141	No
581	dead	58	M	81	175	18.19	87.3	5.8	6.7	0.1	0.1	15.89	1.06	1.22	0.01	0.01	5.29	42.6	14.7	27.8	34.5	13.8	9.5	191	14.9906	1.27	950	164		399.4	0.12	140	3.6	103.6	7.9	129			99	83	0.86	16.6	27.1	20	102	104	52	26.449	No
582	alive	59	M	79	167	7.97	84	8.4	5.4	0	0.1	6.69	0.67	0.43	0	0.01	5.86	50.6	17	29	33.6	13.9	10.3	266	9.98507	0.84	712	470		172.9	0.47	139	5.08	98.6	7.5	125			48	43	0.69	21.6	29.9	25	106	119	72	28.3266	No
583	dead	60	M	83	163	15.12	91	5.5	3	0	0.1	13.77	0.83	0.45	0	0.01	5.28	46.2	15.2	28.8	32.9	13.9	11	303	16.5904	1.48	492	558	1741	150.2	0.85	144	3.75	104.7	7.8	126		94	59	63	0.53	19.2	27.4	30	116	135	81	31.2394	No
584	alive	58	M	60	167	8.91	86.3	7.1	5.7	0	0.1	7.69	0.63	0.51	0	0.01	5.13	44.7	15.7	30.6	35.1	12.6	8.9	259	12.2063	0.87	552	319	922	237	0.22	137	4.15	98.5					38	48	1.31	21.8	26.9	18	77	119	76	21.5139	No
585	alive	59	M	72	170	14.04	92.4	5.1	2.4	0.1	0	12.98	0.71	0.34	0.01	0	4.84	40.1	14.2	29.3	35.4	12.9	11.7	129	18.2817	0.88	4400	677		331		133	3.6	96.2					83	76	1.1	19.2	26.1	18	81	122	80	24.9135	No
586	dead	88	F	73	154	6.19	66.4	24.9	7.6	1.1	0	4.11	1.54	0.47	0.07	0	4.42	40.4	13.1	29.6	32.4	15.8	9.8	192	2.66883	1.66	2090	263	205	112.7	0.1	137	4.22		8.5				14	24	0.33	23.2	39.1	19	57	117	56	30.7809	No
587	dead	90	F	50	160	6.95	84.4	7.4	7.4	0	0.1	5.84	0.51	0.51	0	0.01	5.12	48.3	16.3	31.8	33.7	13.8	10.2	155	11.451	1.15	839	578	669	107.1		143	4.66	107		143		96	29	97	0.55	17.6	25.5	22	100	94	59	19.5312	No
588	dead	88	F	45	150	10.02	90.6	5.1	3.5	0.6	0.2	9.08	0.51	0.35	0.06	0.02	4.71	40.7	13.6	28.9	33.4	14.3	9.5	288	17.8039	0.5	14270	366		130.2		137	4.03	98.7		135						25.2	32.9	14	114	80	57	20	No
589	dead	90	F	60	150	10.13	88	7	4.7	0.3	0	8.91	0.71	0.48	0.03	0	5.35	50.6	15.7	29.3	31	14.4	10.2	268	12.5493	0.93	3890	538		108		154	5.34	117.6					50	116		22.8	38	20	112	118	63	26.6667	No
590	alive	87	F	65	165	10.59	89.9	5.4	4.1	0.5	0.1	9.53	0.57	0.43	0.05	0.01	4.67	39.1	13.1	28.1	33.5	15.4	9.7	317	16.7193	1.08	950	367		12.3		136	4.04	105.3		108		94	14	31	0.48	18	25.6	19	120	105	52	23.8751	No
591	dead	90	F	70	158	8.52	80.4	12	2.6	0	0.4	6.86	1.02	0.22	0	0.03	3.92	37.2	11.6	29.6	31.2	16.8	11	215	6.72549	2.55	2849	378	359	137.5		146	3.81	107.6	7.9			127	52	68	0.86	19.8	28.1	28	73	118	62	28.0404	No
592	alive	86	F	62	150	9.82	73.3	16.6	7.6	1.7	0.4	7.19	1.63	0.75	0.17	0.04	4.59	44	14.3	31.2	32.5	13.1	9.5	148	4.41104	0.79	8814	249		55.3		135	4.35	96.5	8.5				17	26	0.61	24	36.8	17	80	122	60	27.5556	No
593	alive	90	F	49	154	7.27	74.2	13.5	9.4	0.3	0.4	5.4	0.98	0.68	0.02	0.03	4.06	37.9	12.9	31.8	34	12.9	8.7	302	5.5102	0.52	8595	346		59.4		134	4.34	97.8					12	26	0.52	25.3	36.6	21	78	195	86	20.6612	No
594	dead	88	F	68	168	8.57	87	7.8	4.4	0	0.1	7.45	0.67	0.38	0	0.01	5.38	46.8	15.2	28.3	32.5	13.5	9.9	197	11.1194	0.92	2512	642		154.7		136	4.42	102.4	8.4				24	46	0.64	18.7	27.4	32	105	160	70	24.093	yes
595	alive	83	F	67	155	8.8	85.6	10.7	3.6	0	0.1	7.53	0.94	0.32	0	0.01	2.89	25.8	8.3	28.7	32.2	14	9.7	275	8.01064	0.6	1209	342		143.9		139	2.87	114.1					17	25	0.22	20.9	31	26	80	112	58	27.8876	No
596	alive	87	F	65	148	13.16	84.8	10.2	4.9	0	0.1	11.17	1.34	0.64	0	0.01	3.83	36.1	11.6	30.3	32.1	17.6	8.8	314	8.33582	1.49	2090	566		223.5	1.77	140	3.85	102.6	8.4	127					0.91	17.6	26.5	22	94	115	70	29.6749	No
597	dead	85	F	50	154	5.21	70.4	18.2	10.6	0	0.2	3.67	0.95	0.55	0	0.01	4.85	38.1	11.8	24.3	31	17.2	10.1	300	3.86316	1.83	418	317		74.1		135	4.02	102.9				62	8	18		23.9	34.8	20	47	111	63	21.0828	No
598	dead	83	F	78	165	11.7	90.8	4.8	2.3	0.1	0.2	10.63	0.56	0.27	0.01	0.02	4.16	36.3	12.1	29.1	33.3	13.7	10.7	270	18.9821	1.62	2683	333		264.6	2.09	137	4.87	100.6	7.9				21	42	0.39	14.1	23.2	22	73	94	54	28.6501	No
599	alive	86	F	60	150	7.94	71.2	23	5.7	0	0.1	5.65	1.83	0.45	0	0.01	5.34	42.6	13.5	25.3	31.7	17	12.1	165	3.08743	1.07	5.16	380		46.7		137	4.44	104		181						17.6	35.2	18	75	114	65	26.6667	No
600	alive	88	F	66	160	5.45	87.1	8.8	2.6	0	0.4	4.75	0.48	0.14	0	0.02	4.64	40.5	13.7	29.5	33.8	13.1	11.4	216	9.89583	1.21	3384	440		100.5		148	3.62			118			25	59	0.42	20.8	33	18	79	95	54	25.7812	No
601	dead	90	F	33	150	11.4	88.6	8.6	2	0	0.1	10.1	0.98	0.23	0	0.01	4.76	45.4	13.4	28.2	29.5	16.3	9.2	148	10.3061	0.85	743	488		187.1		149	4.13	113.8	8.6	103			25	102	0.43	23.8	38.2	19	106	133	74	14.6667	No
602	dead	90	F	70	150	6	87.3	6.8	5.2	0	0.2	5.24	0.41	0.31	0	0.01	4.39	40.6	12.8	29.2	31.5	13.2	11	127	12.7805	1.23	1674	433	742	124.3		144	4	110.6	8.4				24	43	0.4	21.5	32.5	18	87	115	56	31.1111	No
603	dead	90	F	65	160	13.66	89.7	7	2.4	0	0.1	12.25	0.96	0.33	0	0.01	3.83	35.5	11.7	30.5	33	14.3	9.9	325	12.7604	0.61	1310	376	857	173.1		139	4.96	102.2		268			16	39	0.51	27.2	40.8	25	18	171	71	25.3906	No
604	dead	83	F	60	160	38.11	64.6	29.5	4.7	0	0.2	24.6	11.24	1.78	0	0.09	3.13	33.3	10.1	32.3	30.3	19.9	12	229	2.18861	2.84	25543	793		248.6	0.96	143	6.63	108.7	8.1	315			18	29	2.18	18.4	57.4	17	101	129	78	23.4375	No
605	alive	83	F	80	150	6.82	76	20.1	3.2	0	0.1	5.18	1.37	0.22	0	0.01	4.64	35.7	11.8	25.4	33.1	15.8	10.3	87	3.78102	0.73	1040	282		39	0.34	137	2.93	96.6	8.6	193		103	62	76	0.31	23.8	34.1	20	77	137	65	35.5556	No
606	alive	85	F	82	165	10.14	85	5.8	7	1	0.2	8.62	0.59	0.71	0.1	0.02	5.05	44.3	14.3	28.3	32.3	14.5	12.3	241	14.6102	0.75	25.77	303		138.1		137	4.23	101.5	8.3	108			33	26		23	34.8	30	97	128	84	30.1194	No
607	dead	87	F	90	165	5.55	88.8	4.5	5.6	0	0.2	4.93	0.25	0.31	0	0.01	4.36	36.9	13.2	30.3	35.8	12.1	8.3	186	19.72	0.62	224	221	479	206.3		122	5.48	86.7	7.6	113			12	33	0.5	24	38	24	70	110	65	33.0579	No
608	dead	84	F	60	150	13.12	94.4	2.6	2.4	0	0.1	12.4	0.34	0.31	0	0.01	4.75	42	14.2	29.9	33.8	14.3	11.4	217	36.4706	0.71	1087	485	953.9	213.1		140	3.71	100	8.3	97			22	45	0.7	22.8	32.9	18	75	120	75	26.6667	No
609	alive	90	F	50	150	11.82	80.2	14.9	4.7	0.1	0.1	9.49	1.76	0.55	0.01	0.01	4.57	39.7	13	28.4	32.7	14.7	11	283	5.39205	0.99	2720	453		115.1		136	4.58	100.8	8.4							22.7	29.7	19	133	136	81	22.2222	No
610	alive	90	F	78	168	9.4	88.8	7.4	3.7	0	0.1	8.34	0.7	0.35	0	0.01	4.39	40.3	13.2	30.1	32.8	13	10.4	211	11.9143	1.46	1827	327		251.6		134	4.07	97.1					17	38		20.1	31.5	22	63	96	46	27.6361	No
611	dead	82	F	48	143	6.5	80.8	8.6	6.9	0	0.3	5.25	0.56	0.45	0	0.02	4.06	35.1	11.8	29.1	33.6	15.9	10.2	236	9.375	1.25	1434	451	2811	170.6		137	2.65	99.2	7.6	105			19	42	0.44	23.2	31.9	19	67	106	72	23.473	No
612	alive	87	F	50	150	16.85	79.3	13.4	5.9	1.2	0.2	13.36	2.25	0.99	0.21	0.04	4.63	43.8	14	30.2	32	14.7	10.2	499	5.93778	1.82	700	281		89.4		164	4.38	123.8					8	15	0.3	22.7	37.6	17	50	101	55	22.2222	No
613	dead	85	F	60	160	5.95	81.5	11.4	6.2	0	0.2	4.85	0.68	0.37	0	0.01	4.06	34.9	12	29.6	34.4	12.5	9.1	168	7.13235	0.73	1829	307	334	68.6	0.16	134	4.29	98.8	7.4				21	39	0.49	22.3	54	20	93	148	98	23.4375	No
614	dead	85	F	65	152	16.24	86.6	4.7	2.6	0.6	0.3	14.07	0.77	0.42	0.09	0.05	4.57	37.7	12.6	27.6	33.4	14.5	9.9	404	18.2727	1.06	1217	491		324.3	1.59	131	4.23	95.9	8.5			76	16	30	0.41	17.7	27.9	21	80	142	73	28.1337	No
615	dead	83	F	55	150	11.31	94.8	2.7	1.5	0	0	10.72	0.31	0.17	0	0	4.38	37.9	12.5	28.5	33	14.6	11	170	34.5806	1.25	1692	535	386	303.6	1.71	152	4.43	114.3	8.3				33	53	0.37	14.2	22.5	18	75	125	75	24.4444	No
616	alive	85	F	80	150	5.47	62.4	17.2	19	0.9	0.5	3.41	0.94	1.04	0.05	0.03	4.53	38.6	13.7	30.2	35.5	13.7	10.2	275	3.62766	0.72	840	168		257.1		137	3.86	103.9					15	16	0.56	20.5	31.6	18	56	193	84	35.5556	No
617	dead	82	F	50	155	11.05	87.4	6.6	2.4	1	0.2	9.66	0.73	0.27	0.11	0.02	4.91	45.7	15	30.5	32.8	13.3	9.2	326	13.2329	0.58	18215	293	1140	174.5		140	4.79	102.3		102			13	21	0.56	21.9	31.5	19	76	145	65	20.8117	No
618	alive	83	F	73	151	5.68	64.4	26.1	8.6	0.2	0.2	3.66	1.48	0.49	0.01	0.01	4.34	37.7	12.4	28.6	32.9	14.4	9.7	188	2.47297	1.15	1422	436		159.7		136	4.91	102.6		179		144	31	50	1.01	19.8	28.8	19	69	116	56	32.0161	No
619	alive	83	F	65	158	9.73	90.6	6	2.4	0	0.1	8.82	0.58	0.23	0	0.01	4.64	35.1	11.5	24.8	32.8	16.8	11.6	247	15.2069	1.04	2384	426		198.5	1.92	138	4.06	96.8	8.2				17	37	0.62	22.6	31.1	18	92	108	61	26.0375	No
620	dead	87	F	60	168	7.33	65	18.6	14.1	1.5	0.8	4.77	1.36	1.03	0.11	0.06	4.64	41.3	14.2	30.6	34.4	14.9	10.1	315	3.50735	0.71	5.21	222	128	67.9	0.09	134	5.02	99.7	8.5	98			10	21	0.84	24.2	40.5	20	118	110	72	21.2585	No
621	dead	82	F	60	150	4.73	86.3	7.6	5.9	0	0.2	4.08	0.36	0.28	0	0.01	4.05	33.6	11.7	28.9	34.8	13	9.1	225	11.3333	1.01	784	739		105.8	0.91	121	5.45	85	7.6			230	36	110	0.84	19.8	35.9	22	101	160	70	26.6667	No
622	dead	84	F	69	167	2.92	55.2	37.7	6.8	0	0.3	1.61	1.1	0.2	0	0.01	4.56	41.6	14.3	31.4	34.4	14	10.9	212	1.46364	0.64	524	381		73.9	0.19	139	4.6	105.3	8.2	190			11	31	0.48	21.6	31.7	20	94	166	72	24.7409	No
623	dead	82	F	47	145	5.88	81.6	14.3	3.9	0	0.2	4.8	0.84	0.23	0	0.01	4.5	39.6	13.9	30.9	35.1	14.2	9	304	5.71429	0.73	3840	441	6440	117.8		135	5.47	94.3	8.9				161	221	0.54	21.8	48.6	19	75	115	60	22.3543	No
624	alive	81	F	60	152	9.78	88.1	9.4	1.8	0.6	0.1	8.61	0.92	0.18	0.06	0.01	3.98	34.4	11.4	28.6	33.1	14.2	10.5	256	9.3587	0.8	2810	692		133.8	3.42	132	3.76	96	8	124		275	121	152	0.73	21.9	28	15	77	150	80	25.9695	No
625	dead	84	F	67	143	6.24	63.1	27.1	9.3	0.2	0.3	3.94	1.69	0.58	0.01	0.02	5.94	59.5	19.1	32.2	32.1	15.5	9.5	192	2.33136	0.76	410	469		63.1		117	5.51	124.4	7.5	160			36	41	0.68	22.9	47.7	26	67	106	71	32.7644	No
626	alive	84	F	57	143	8.29	69.1	25.1	5.3	0	0.1	5.73	2.08	0.44	0	0.01	3.79	36.7	12	31.7	32.7	12.8	10.8	226	2.75481	1.44	2336	298		138.4		135	4.4	101.2								21.6	35.9	21	98	144	63	27.8742	No
627	dead	87	F	52	116	8.26	77	14.2	8.2	0	0.1	6.36	1.17	0.68	0	0.01	4.42	41.4	13.4	30.3	32.4	13	11.1	313	5.4359	0.77	8286	406		59.2		146	3.99	108.3		87			11	16	1.34	21.7	27.4	17	87	148	76	38.6445	No
628	dead	82	F	62	150	4.98	60.5	27.5	11.8	0	0.2	3.01	1.37	0.59	0	0.01	5.01	43.6	15.1	30.1	34.6	13.9	10.4	178	2.19708	0.73	565	403		83.5		137	4.51	95.5	7.7				23	40	0.48	21.5	31.6	20	71	146	65	27.5556	No
629	dead	85	F	45	152	8.62	86.2	9.3	3.7	0	0.1	7.43	0.8	0.32	0	0.01	3.06	21	6.3	20.6	30	25.9	8.7	708	9.2875	1.01	2041	308		218.1		137	4.69						11	25		22.2	36.3	20	58	102	54	19.4771	No
630	alive	85	F	60	150	12.39	86.8	5.5	6.9	0	0.2	10.76	0.68	0.85	0	0.02	4.39	39.3	13.1	29.8	33.3	13.5	10.1	292	15.8235	1.58	764	394		227.6		134	4.63	101.9		156			27	34	0.46	17.7	27	22	78	140	70	26.6667	No
631	dead	81	F	46	154	16.35	93.1	2.9	2.6	0	0.2	15.24	0.47	0.42	0	0.03	3.98	35	11.2	28.1	32	15.3	9.8	456	32.4255	3.59	2589	445		177.5	1.3	132	7.12	102.4	7.2				13	26	0.34	17.4	31.3	21	72	191	67	19.3962	No
632	dead	88	F	80	157	10.24	78.2	14.7	5	0.5	0.3	8.01	1.51	0.51	0.05	0.03	4.29	41.2	13.7	31.9	33.3	13.6	9.1	258	5.30464	0.92	1892	373		242.9	0.09	133	3.85	96.9	8.5	141			25	47	0.58	22.2	32.6	20	70	100	64	32.4557	No
633	alive	90	F	57	148	6.14	78.2	16.6	3.9	0	0.2	4.8	1.02	0.24	0	0.01	4.1	39.1	12.4	30.2	31.7	13.7	10.1	232	4.70588	1.19	680	330		122	0.23	144	4.41	107.6		131		93	28	40	0.53	21.5	31.6	20	61	101	53	26.0226	No
634	dead	82	F	76	140	7.59	76	13.6	10.3	0	0.1	5.77	1.03	0.78	0	0.01	4.72	43.8	14.4	30.5	32.9	15.2	10.3	198	5.60194	1.59	514	341		143.4		140	4.19	114	6.8				28	48	0.49	18.1	30.4	17	76	123	56	38.7755	No
635	dead	81	F	80	155	9.18	91.2	4.6	3.1	0	0.1	8.38	0.42	0.28	0	0.01	4.85	41.1	14.4	29.7	35	14.1	10.9	226	19.9524	0.74	1014	409		131.8	0.13	136	4.68	100.6	8	245			19	37	0.39	25.1	37.9	20	101	153	63	33.2986	No
636	alive	81	F	70	150	7.63	75.6	18.5	4.9	0	0.5	6	1.47	0.39	0	0.04	5.55	50.1	16.2	29.2	32.3	13.4	11.4	134	4.08163	1.01	691	384		75.8		141	4.74	107.9	8.5				41	80	0.45	21	37.1	22	41	126	68	31.1111	No
637	dead	88	F	50	155	10.79	85.4	8.5	3.9	0	0.1	9.21	0.92	0.42	0	0.01	4.71	41.4	14	29.7	33.8	13.2	9.1	177	10.0109	0.78	65333	420		79.8	0.16	148	3.35	111.1					15	28	0.47	22.1	33.5	20	83	108	54	20.8117	No
638	alive	87	F	40	150	3.39	67.8	20.1	11.5	0.3	0.3	2.3	0.68	0.39	0.01	0.01	4.53	39.1	13.3	29.4	34	16.2	12.3	74	3.38235	0.89	1410	484		30.3	1.25	134	3.1			95						18.3	25.9	18	70	163	86	17.7778	No
639	alive	82	F	27	152	10.71	94	3.7	2.1	0.1	0.1	10.07	0.4	0.22	0.01	0.01	3.5	32.5	11	31.4	33.8	13.8	8.2	228	25.175	0.73	3710	371		183.6		145	3.5	112.2		114			39	75	0.58	21.6	33.4	18	78	115	72	11.6863	No
640	dead	85	F	65	167	9.27	77.2	10.6	10.5	1.6	0.1	7.16	0.98	0.97	0.15	0.01	4.43	38.3	12.8	28.9	33.4	16.1	9.4	328	7.30612	0.88	19.83	297	416.1	145.1		137	4.48	103.5				74	25	23	0.54	24.1	33.9	28	97	124	57	23.3067	No
641	alive	81	F	70	160	9.52	69.1	13	8	9.2	0.4	6.57	1.24	0.76	0.88	0.04	4.87	47.2	13.9	28.5	29.4	18.3		149	5.29839	0.67	10.74	285		9.4	0.07	145	4.72	93.2	8.7				12	19	0.9	52.2	102.1	27	84	124	61	27.3438	No
642	alive	80	F	76	150	6.22	82.8	8.7	8.2	0	0.3	5.15	0.54	0.51	0	0.02	5.57	45.8	15.3	27.5	33.4	15.6	9.1	296	9.53704	0.67	260	362		120.6	0.35	137	3.85	101	9				31	32	0.26	18.6	26.8	20	65	110	44	33.7778	No
643	alive	80	F	84	160	6.63	67.7	27.5	4.8	0	0	4.49	1.82	0.32	0	0	4.88	44.8	14.9	30.5	33.3	13.3	9.7	162	2.46703	1.35	3310	390		73.4		137	3.45	101.1	7.7	111		80	33	91	0.36	18	27.8	19	80	130	85	32.8125	No
644	alive	82	F	50	155	6.24	81.3	11.1	5.9	0.3	0.6	5.07	0.69	0.37	0.02	0.04	4.4	36.9	12	27.3	32.5	14.3	10.9	296	7.34783	0.6	1958	305		394.2		146	4.75	109.3	7.9	129			10	24	0.3	22.9	34.6	18	81	102	60	20.8117	No
645	alive	79	F	61	152	7.56	81.5	16	2.4	0	0.1	6.16	1.21	0.18	0	0.01	4.1	36.3	12.2	29.8	33.6	14.6	8.3	302	5.09091	0.96	593	227		214.2		135	4.27	101.9								18.2	24.7	20	91	121	61	26.4024	No
646	dead	83	F	42	138	6.06	86.1	6.1	7.8	0	0	5.22	0.37	0.47	0	0	5.28	42.7	15.1	28.6	35.4	13.3	9.8	228	14.1081	0.61	870	471	1163	66.9		123	5								0.46	22.8	31.4	20	96	140	86	22.0542	No
647	dead	82	F	80	152	5.89	78.8	11.2	9	0	0	4.64	0.66	0.53	0	0	4.77	44.1	14.8	31	33.6	13.1	9.6	203	7.0303	1.43	1013	382		154.4		135	4.49	103.5	7.5	216			22	37	0.46	15.1	24	20	94	107	53	34.626	No
648	dead	80	F	72	152	6.45	73.1	19.8	5.6	0.2	0.5	4.72	1.28	0.36	0.01	0.03	5.6	48.2	16.2	28.9	33.6	13.4	10.4	121	3.6875	1.27	582	290		117.6		133	3.79	101		134			9	26	0.81	17.4	25.7	18	116	146	62	31.1634	No
649	alive	81	F	50	145	6.99	88.8	6.7	4.1	0	0.1	6.2	0.47	0.29	0	0.01	5.24	46.6	15.6	29.8	33.5	13.9	11.2	124	13.1915	1.17	901	499		222.6		138	4.27	96	9.5				19	56	0.48	22.3	32.4	20	89	94	48	23.7812	No
650	dead	83	F	50	150	4.97	74	15.9	9.5	0	0.2	3.68	0.79	0.47	0	0.01	4.28	38.4	12.9	30.1	33.6	13.5	10.9	115	4.65823	0.87	773	281		66.2		140	3.58	104.9	7.7	130			12	28	0.35	21.2	32.3	19	72	110	58	22.2222	No
651	alive	78	F	67	160	5.37	67.4	14	14.5	0.2	0.4	3.62	0.75	0.78	0.01	0.02	4.62	42.9	14.5	31.4	33.8	12.8	9.5	178	4.82667	0.54	896	286		96.7		140	3.99		7.9				37	35	0.39	20.9	31.5	19	74	166	89	26.1719	No
652	dead	79	F	85	150	5.95	85.5	9.6	4	0	0.2	5.09	0.57	0.24	0	0.01	5.04	43.5	14.4	28.6	33.1	13.2	9.6	164	8.92982	0.92	1007	443	916	158.6	0.39	135	4.6	103.2	7.8	142			36	48	0.24	17.4	63.2	18	74	146	54	37.7778	No
653	dead	77	F	95	155	19.67	84.1	2.3	6.7	2.3	0.4	16.53	0.45	1.32	0.46	0.08	5.25	42.9	15.5	29.5	36.1	13	11.9	110	36.7333	1.69	1909	315		372.1	6.19	133	4.15	98.5	8.1	387			26	28	0.51	18.8	29.9	18	76	95	63	39.5421	yes
654	dead	80	F	85	150	13	92.4	4.2	3.4	0	0	12.02	0.54	0.44	0	0	4.89	39.5	12.8	26.2	32.4	16.1	9.4	194	22.2593	0.64	3880	374	655	6.3		131	4.48	95.5								21.2	40	20	97	125	78	37.7778	No
655	dead	83	M	75	155	19.27	76.9	12.9	5	0.1	0.5	14.82	2.49	0.97	0.02	0.09	5.72	47.8	15.3	26.7	32	17.7	9.6	252	5.95181	1.12	36778	590		196.6	0.41	129	4.96	94.5					41	86	0.81	21.3	31.9	23	101	127	83	31.2175	No
656	dead	79	F	50	154	6.68	51.7	33.4	9.6	4.2	1	3.45	2.23	0.64	0.28	0.07	5.3	48.4	15.3	28.9	31.6	14.1	10.3	128	1.54709	1.13	1124	414		4.4	0.05	141	4.61	100.7	8.1	104			10	20	0.4	22.6	37.5	20	65	140	71	21.0828	No
657	alive	78	F	73	145	12.66	93.3	3.8	2.2	0	0.1	11.82	0.48	0.28	0	0.01	5.28	41.2	12.6	23.9	30.6	16.2	9.6	225	24.625	0.93	1216	433		301	0.21	141	3.92	101.6		114			31	47	0.45	22.5	38.2	18	98	155	66	34.7206	No
658	alive	81	F	57	155	8.21	85.1	7.1	7.8	0	0	6.99	0.58	0.64	0	0	4.83	41	14	29	34.1	15.4	10.4	298	12.0517	0.73	3650	590		140.5		138	4.4	100.9					44	58		22.4	33.4	22	85	130	80	23.7253	No
659	alive	77	F	60	158	15.69	79	14.3	4.7	0	0.3	12.4	2.25	0.73	0	0.04	5.47	44.4	14.7	26.9	33.1	15.6	11.8	252	5.51111	0.77	2358	894		91.1	0.46	141	4.67	107.2	8.3				38	66	0.9	14.6	19.8	26	71	161	74	24.0346	No
660	alive	77	F	75	160	10.9	81.7	13.9	3.5	0.1	0.2	8.9	1.52	0.38	0.01	0.02	3.83	32.8	11.2	29.2	34.1	12.7	9.6	179	5.85526	1.45	1473	372		317.7		136	4.61	103.7		207			28	27	0.72	20.9	31.7	24	91	128	58	29.2969	No
661	dead	79	F	50	148	4.29	76.9	15.4	7.7	0	0	3.3	0.66	0.33	0	0	3.89	34.7	11.3	29	32.6	13.3	8.5	241	5	0.53	460	341		46.9	0.06	137	3.86	100.4	7.9				40	25	0.29	26.8	60	19	78	119	69	22.8269	No
662	dead	78	F	80	148	7.31	76.9	16.6	5.6	0.1	0.1	5.62	1.21	0.41	0.01	0.01	5	42.8	14.1	28.2	32.9	15.7	10.4	286	4.64463	0.69	1076	598	558	209.1	0.72	136	5.58	102	9.6	174		69	15	36	0.51	16.1	26.6	19	85	115	74	36.523	No
663	alive	78	F	60	155	10.88	85.4	10.2	3.3	0	0.2	9.29	1.11	0.36	0	0.02	4.18	36.6	12.5	29.9	34.2	13.9	10.2	209	8.36937	1.31	2333	293		205.2		137	5.26	108.2	8.8				67	184	0.42	15.1	23.6	18	89	143	78	24.974	No
664	dead	79	F	70	167	9.56	71.6	15.4	7.5	5	0.2	6.84	1.47	0.72	0.48	0.02	4.05	36.9	11.8	29.1	32	13.2	9.8	331	4.65306	0.95	1364	403		299	0.26	137	4.3	108.2	9.2	111					0.47	23.7	29.1	20	70	110	60	25.0995	No
665	alive	52	F	60	152	15.1	71.7	13.2	6.4	0	0.9	10.82	1.99	0.97	0	0.14	5.26	48.2	15.3	29.1	31.7	14	10.6	316	5.43719	1.27	1529	701	1395	101.6		144	5.14	111.9	9.1	131		295	92	133	0.62	16.1	25.7	19	83	134	77	25.9695	No
666	dead	86	F	60	155	4.38	77.3	16.4	4.8	0.2	0.2	3.38	0.72	0.21	0.01	0.01	4.47	39.2	12.4	27.7	31.6	14.7	10.1	132	4.69444	0.91	3590	458		92.8		144	3.99	102.5		128			15	39	0.54	27.3	35.1	20	83	131	74	24.974	No
667	alive	64	F	62	155	1.25	31.2	28	36.8	0.8	0.8	0.39	0.35	0.46	0.01	0.01	3.52	32.5	11	31.3	33.8	15.9	10.6	23	1.11429	0.65	103137	312		22.2		139	3.43	99	9.1			108	30	29	1.35	22	32.2	20	108	165	94	25.8065	No
668	alive	67	F	65	165	4.6	84.4	13	2.2	0	0.2	3.88	0.6	0.1	0	0.01	5.44	47.3	15.9	29.2	33.6	13.8	11.7	107	6.46667	1.7	5.49	313	298	117.4		141	3.37	106.5					15	32	0.3	17.6	24.8	18	97	147	80	23.8751	No
669	alive	67	F	72	165	9.31	80.3	10.5	5.7	1.7	0.3	7.47	0.98	0.53	0.16	0.03	4.48	39.4	12.5	27.9	31.7	14.9	11.1	192	7.62245	0.44	1768	437		65.2	0.06	144	3.98	110.9	8.6				46	50	0.34	22.7	34.7	20	67	100	70	26.4463	No
670	dead	65	F	80	167	8.23	83	11.1	4.5	0	0.2	6.83	0.91	0.37	0	0.02	4.88	44	15	30.7	34.1	14	10.7	283	7.50549	0.73	1615	526		246.5	0.86	128	5.65	89.9	8.1	205		90	31	31	0.6	23.3	30.5	22	100	164	83	28.6851	No
671	dead	63	F	84	155	4.55	77.5	14.1	7.3	0	0	3.53	0.64	0.33	0	0	4.8	41.7	13.6	28.3	32.6	14.9	8.7	203	5.51562	0.63	1037	576	857	146.1	0.13	137	3.9	111.1	7.9	193			57	56	0.77	20.2	27.4	18	111	121	71	34.9636	No
672	dead	89	F	85	160	10.58	90.1	6.4	2.7	0	0.1	9.53	0.68	0.29	0	0.01	4.16	36.3	12.1	29.1	33.3	14.3	12.2	82	14.0147	2.03	1712	396		64.8		133	4.17	102.8	8	159			38	54	0.34	14.9	26.6	24	59	133	79	33.2031	No
673	alive	83	F	50	155	6.41	87.5	6.6	5.9	0	0	5.61	0.42	0.38	0	0	4.35	36.8	12.7	29.2	34.5	14.9	9.6	328	13.3571	0.64	1250	518	599	213.6		135	4.52			109		190	37	41	0.4	19.9	28.7	19	85	109	75	20.8117	No
674	alive	55	F	60	160	9.04	84.3	11	3.9	0	0.1	7.63	0.99	0.35	0	0.01	5.01	43.3	14.7	29.3	33.9	11.9	10.6	168	7.70707	0.75	1010	472		226.3		137	3.31	99.9	8.6	111			22	37	0.34	24.7	32.5	19	89	108	74	23.4375	No
675	dead	75	F	70	160	9.57	83	9.6	6	0	0.1	7.95	0.92	0.57	0	0.01	5.89	52	17.7	30.1	34	13.8	9.1	270	8.6413	0.61	2615	769	1465	52.2		140	4.99	104.7	8.4	128			38	38	0.84	21.9	30.6	23	82	144	77	27.3438	No
676	alive	90	F	45	150	10.44	81.2	10.8	6	1.6	0.4	8.47	1.13	0.63	0.17	0.04	3.93	35.9	12	30.5	33.4	12.6	8.9	390	7.49558	0.4	325	140		54.4	0.11	147	3.14			144			12	16		24.5	37.4	20	74	110	74	20	No
677	alive	75	F	58	144	9.01	70.3	20.4	6.4	0	0.2	6.33	1.84	0.58	0	0.02	4.32	42.6	14.7	34	34.5	13.6	9.6	257	3.44022	1.51	1157	442		40.9	0.18	138	4.81	103.2	7.9				36	56	0.53	17.1	27.1	20	84	125	72	27.9707	No
678	alive	85	M	65	173	7.45	85.5	5.8	7.8	0	0	6.37	0.43	0.58	0	0	5.61	47.5	15.4	27.5	32.4	14.5	9.3	202	14.814	1.29	676	387		204		139	4.81	101.5	8.1	141			20	42	0.85	19.9	29.1	21	110	119	60	21.7181	No
679	dead	84	F	61	155	14.51	79.9	12.1	6.6	0.3	0.1	11.58	1.76	0.96	0.05	0.02	4.59	39.4	12.9	28.1	32.7	14.1	11	304	6.57955	1.01	10581	533		145.8		142	4.22	104.8					23	38	1.21	18.3	27.3	25	78	105	67	25.3902	No
680	alive	82	F	60	150	12.82	85.9	9	3.6	0.1	0.2	11.02	1.16	0.46	0.01	0.02	5.3	45.9	15	28.3	32.7	13.1	9.1	400	9.5	1.56	1042	365		288.8		142	5.5	107.9					56	58	0.44	20.4	32.4	20	58	147	65	26.6667	No
681	dead	81	F	67	147	1.81	69	19.3	10.5	0	0.6	1.25	0.35	0.19	0	0.01	3.61	30.9	11.9	33	38.5	15.2	10	108	3.57143	0.48	2256	447	2367	130.6	0.48	114	2.8	79					35	108	0.63	15.6	20.2	18	84	166	78	31.0056	No
682	dead	89	F	60	152	15.62	93.1	2.4	2	0	0.6	14.54	0.38	0.31	0	0.09	4.43	41	13.4	30.2	32.7	15.9	8.6	416	38.2632	2.3	6764	678		272		146	4.54	112.7	7.7	148			18	51	1.06	13.5	26.3	18	82	157	70	25.9695	No
683	alive	72	F	74	152	11.17	86.1	10.3	3	0	0.1	9.62	1.15	0.33	0	0.01	5.39	47.6	15.2	28.2	31.9	13.2	10	188	8.36522	0.82	1153	502	860	224.5	0.22	140	4.13	107.4	8.2	146		96	20	31	0.49	21.6	44.17	19	74	90	53	32.0291	No
684	dead	71	F	80	160	21.4	93.4	1.8	2.1	0	0.1	19.97	0.39	0.45	0	0.03	4.26	37.5	11.7	27.5	31.2	16.1	9.4	293	51.2051	2.01	2549	501	892	152.3	56.19	130	6.14	95.2	8.7				13	5	0.15	17.5	43.3	18	56	129	58	31.25	No
685	alive	66	F	66	153	28.79	92.1	1.8	4.2	0	0.1	26.52	0.51	1.22	0	0.03	4.49	41	13.5	30.1	32.9	13.7	11.1	219	52	4.28	2154	417	836	436.7		140	3.98	97.3	8.8	156	2.2				0.36	12.5	22.8	16	82	85	45	28.1943	No
686	alive	65	F	90	165	9.78	75.3	13.7	10.9	0	0.1	7.36	1.34	1.07	0	0.01	4.92	42.8	14.5	29.5	33.9	14.9	10.9	190	5.49254	0.88	525	253		56.8	0.4	143	3.58	104.5	8.2	110			22	30	0.49	21	23.9	21	85	112	78	33.0579	No
687	dead	80	F	68	160	8.69	94.2	4	1.5	0.1	0.2	8.18	0.35	0.13	0.01	0.02	3.75	33.8	11	29.3	32.5	14.3	10.1	344	23.3714	0.73	1726	429		102.9	0.37	131	4.16	95.1	7.8	118			14	39	0.33	28.5	40.3	20	82	103	71	26.5625	No
688	alive	79	F	50	168	11.85	82.3	6.2	6.6	0.1	0.4	9.75	0.74	0.78	0.01	0.05	5.61	48.5	16.3	29.1	33.6	12.7	9.1	220	13.1757	1.22	6918	483		67.1		140	5.01	103.1	8.7				29	41	1	15.8	23.7	21	123	107	65	17.7154	No
689	alive	77	F	76	160	13.95	83.5	4.9	6.2	0	0.6	11.64	0.69	0.87	0	0.08	4.71	43.7	14.7	31.2	33.6	13.6	9.4	327	16.8696	0.72	22154	504	1144	18		138	4.82	105.5					36	28		19.7	29.3	18	80	134	80	29.6875	No
690	alive	56	F	65	160	10.68	83.8	6.6	4.4	0	0.4	8.96	0.7	0.47	0	0.04	4.94	39.7	13.4	27.1	33.8	15.1	10.7	389	12.8	1.29	6.71	582		128.2	0.12	136	5.06	102.1	8.4	451		119	28	22	0.35	17.7	30	24	107	152	75	25.3906	No
691	alive	78	M	80	160	6.89	84.5	8.6	6.8	0	0.1	5.82	0.59	0.47	0	0.01	5.63	48	15.7	27.9	32.7	14	11	143	9.86441	1.69	2473	454		115.7	0.43	134	4.39	103.1	8.1				15	30	0.87	17.4	27	20	56	85	51	31.25	No
692	alive	80	F	66	150	8.07	85.6	9.3	4.5	0	0.1	6.91	0.75	0.36	0	0.01	4.59	39.9	12.4	27	31.1	14.5	11	193	9.21333	0.94	1384	312	450	187.6		139	5.67	102.6	10.9	187			42	61	0.65	16.1	24.9	20	102	178	77	29.3333	No
693	dead	74	F	96	154	11.79	80.3	15.9	3.2	0.3	0.3	9.47	1.87	0.38	0.03	0.04	4.86	46.1	15.8	32.5	34.3	12.9	10.1	202	5.06417	0.66	552	608		192.3	7.23	138	3.55	103.4	8.3	169			31	65	0.9	21	31.3	21	105	180	86	40.479	No
694	alive	53	F	48	156	6.95	74.8	12.5	10.4	0.4	1	5.2	0.87	0.72	0.03	0.07	3.7	32.2	9.9	26.8	30.7	15.9	10.3	267	5.97701	6.42	1449	346		20	2.33	132	5.08	93.9	9	96			25	42	0.45	22.1	26.6	20	99	198	96	19.7239	No
695	alive	62	F	90	160	9.77	89.2	7.1	2.3	0	0.1	8.72	0.69	0.22	0	0.01	4.48	38.2	12.2	27.2	31.9	14.9	10.9	177	12.6377	0.94	1295	527		30.1	0.61	140	3.32	98	8.3	87			54	81	1.19	26.9	39.9	18	85	99	50	35.1562	No
696	dead	87	F	62	156	7.11	53.4	20.8	25	0	0.1	3.79	1.48	1.78	0	0.01	3.46	36.7	12.5	36.1	34.1	14.9	10.6	184	2.56081	1.27	1394	414		54.5		138	3.83	102.6		133			4	36	0.25	21.8	31.4	16	92	150	74	25.4767	No
697	dead	59	F	70	158	15.04	91.4	5.8	2.6	0.1	0.1	13.76	0.87	0.39	0.01	0.01	4.97	45.4	15.4	31	33.9	13.8	10.2	219	15.8161	0.83	1100	684	3598	145.6		137	4.25	99.7	7.6			87	29	37	0.29	21.2	29.5	19	120	167	87	28.0404	No
698	dead	70	F	75	163	5.93	43.3	49.9	5.6	0.2	0.3	2.57	2.96	0.33	0.01	0.02	3.76	31.2	9.4	25	30.1	16.1	10.9	153	0.868243	1.77	1741	445	381	99.6	0.86	134	5.38	100.9	7.9				54	62	0.78	20.8	35.5	20	93	105	68	28.2284	No
699	dead	71	F	58	160	3.35	68.6	20.3	9.9	0	0.3	2.3	0.68	0.33	0	0.01	3.84	32.8	10.1	26.3	30.8	15.2	10.3	154	3.38235	5.08	896	206		209	2.46	128	4.65	89	8.6	77			17	17	0.39	23	41	22	63	135	88	22.6562	No
700	dead	84	F	70	165	6.15	52.7	30.9	15.9	0.2	0.3	3.24	1.9	0.98	0.01	0.02	5.65	50.4	16.3	28.8	32.3	14.9	10.1	222	1.70526	1.02	700	206		26.5	0.19	139	4.81	98.8	8.6	163		72	13	21	0.33	24.9	38.1	26	90	133	69	25.7117	No
701	alive	64	F	65	160	11.69	84.8	4.4	10.5	0	0.3	9.92	0.51	1.23	0	0.03	7.77	51.7	13.6	17.5	26.3	25.7		317	19.451	1.24	1644	379		102.5	0.27	131	6.91	93.7	8.2	110		165	84	55	1.68	22	58	17	99	135	73	25.3906	No
702	dead	59	F	46	157	12.41	68.3	22.2	7.3	1.3	0.5	8.47	2.76	0.91	0.16	0.06	3.8	32	10.6	27.9	33.1	14.6	10.1	507	3.06884	0.65	299	172		222.3	0.22	140	4.06	101.5	7.7				39	69	0.27	24.7	29.2	20	116	99	65	18.662	No
703	dead	61	M	90	165	8.27	88.2	6	5.7	0	0.1	7.29	0.5	0.47	0	0.01	4.97	42.2	14.8	29.8	35.1	12.4	12	129	14.58	1.02	950	558		86.9	0.42	140	5.79	103.9	6.9				21	69	0.63	19.4	26.5	19	104	120	72	33.0579	No
704	dead	83	F	65	151	7.88	51.9	32.5	12.7	2.3	0.5	4.09	2.56	1	0.18	0.04	4.47	39.4	12.7	28.4	32.2	13.9	9.7	320	1.59766	0.68	1085	155		10.8		136	4.26	97.8		187			9	14	0.35	23.5	34.5	20	63	169	76	28.5075	No
705	dead	67	F	92	155	9.44	78	14.5	7.4	0	0.1	7.36	1.37	0.7	0	0.01	3.7	33.7	11	29.7	32.6	16.3	9.6	248	5.37226	1.43	880	358	230	212.8		139	5.04	104.6	9.1	133			92	84	0.9	17.8	27.5	28	120	123	58	38.2934	No
706	dead	86	F	65	162	15.82	88.1	7.1	3.8	0	0.1	13.93	1.13	0.6	0	0.01	4.8	44.6	14.1	29.4	31.6	14.8	11.1	285	12.3274	4.27	2782	804		136.1		140	5.96	104.3		133			62	82	0.31	11.7	25.2	22	73	114	67	24.7676	No
707	alive	85	F	57	150	13.7	89.1	9.1	1.6	0.1	0.1	12.21	1.24	0.22	0.02	0.01	5.22	44.7	15.2	29.1	34	15.4	11.6	235	9.84677	1.06	1790	423	1053	350		136	4.82	98.4	8.4	125		149	21	54	0.31	19.8	29.5	20	73	91	52	25.3333	No
708	dead	67	F	60	165	7.84	78.2	17.1	4.3	0	0.4	6.13	1.34	0.34	0	0.03	6.04	55.4	17.5	29	31.6	15.8	10.8	197	4.57463	0.81	660	455		174.6	0.05	141	4.59	103.8	8.3			69	32	36	0.94	25	40	28	102	124	71	22.0386	No
709	dead	66	F	83	163	12.57	87	7.7	4.1	0	0.2	10.94	0.97	0.51	0	0.03	5.32	44.8	14.6	27.4	32.6	14.2	10.5	247	11.2784	0.84	932	554	1133	116.4	0.07	141	4.04	106.4	8.7	134		68	40	43	0.89	18.7	26.3	22	78	125	85	31.2394	No
710	alive	62	F	70	165	6.34	80.5	15.6	3.2	0.5	0.2	5.11	0.99	0.2	0.03	0.01	4.92	42.2	13.7	27.8	32.5	14.7	10.5	239	5.16162	0.97	604	356		117.3		144	5.84	107.2	8	131						21.7	33.4	20	91	109	59	25.7117	No
711	dead	63	F	80	158	10.07	81.1	12.8	4	0	0.2	8.17	1.29	0.4	0	0.02	5	43	14.3	28.6	33.3	13.2	8.8	366	6.33333	0.68	129	486	670	149		130	4.19	95.7	7.6	115			26	40	0.33	22.4	52.7	20	85	124	76	32.0461	No
712	alive	68	F	70	156	11	78.7	10.4	7.4	0.3	0.3	8.67	1.14	0.81	0.03	0.03	5.29	45.2	14.9	28.2	33	13.8	9.7	301	7.60526	1.09	21231	463	969	191.7	1.07	135	5.1	100.9	8.4	177			34	32	0.53	15.2	22	30	110	140	75	28.764	No
713	alive	66	F	99	152	13.46	75.3	19.8	3.5	0.1	0.6	10.12	2.67	0.47	0.02	0.08	5.71	53.8	17.4	30.5	32.3	14.4	9.7	336	3.79026	0.65	452	112		101.1		141	4.57	102.4	7.2				9	21	0.48	22.8	36.2	12	52	112	65	42.8497	No
714	dead	47	F	65	157	3.38	70.1	28.1	1.5	0	0	2.37	0.95	0.05	0	0	3.17	27.2	8.1	25.6	29.8	22.3	9	325	2.49474	0.71	735	415		186.7	1.27	141	4.72	108.2	8			99	15	16	0.38	19.1	30.5	21	107	92	61	26.3702	No
715	alive	63	F	59	145	8.01	74.2	19.9	5.2	0.1	0.2	5.94	1.59	0.42	0.01	0.02	4.87	42.7	14.5	29.8	34	13.7	10.4	203	3.73585	0.68	1123	542		129.2	0.3	138	4	106.1	8.5	145			63	71	0.5	18.5	26.3	22	72	122	60	28.0618	No
716	alive	76	F	50	155	7.79	72.7	19.1	7.6	0	0.1	5.66	1.49	0.59	0	0.01	4.65	41.7	14.7	31.6	35.3	13.4	10.1	237	3.79866	1.01	851	403		54.5	0.25	139	3.6	104.5	9.5				24	36	0.52	13.9	24.9	18	103	154	77	20.8117	No
717	alive	63	F	68	158	12.28	88.1	7.9	3	0	0	10.82	0.97	0.37	0	0	5.54	43.4	13.6	24.5	31.3	14.6	11.3	216	11.1546	0.62	732	515		68.9	0.07	142	4.48	106.3	7.5	187			30	29	0.57	24	37.2	19	65	116	67	27.2392	No
718	alive	53	F	56	154	3.67	83.1	11.7	4.9	0	0	3.05	0.43	0.18	0	0	3.57	28.8	9.2	25.8	31.9	16.4	9.9	475	7.09302	0.69	775	263		60.3	1.35	141	4.64	109.1	7.7	110	3.1		21	22	0.22	20.2	28.3	18	79	103	67	23.6128	No
719	dead	76	F	80	168	18.5	87.6	9.3	3	0	0.1	16.22	1.72	0.55	0	0.01	4.66	38.3	13.1	28.1	34.2	14.7	10.8	261	9.43023	0.67	1660	319	521	164	0.36	137	3.8	106.9	8.8				20	27	0.83	19.4	28.7	22	66	128	65	28.3447	No
720	alive	64	F	60	155	8.98	68.8	24.6	5.5	0.7	0.4	6.18	2.21	0.49	0.06	0.04	4.09	36.8	12.3	30.1	33.4	14.4	9.5	433	2.79638	0.64	845	438		117.3	0.04	144	4.82	109.3	7.6	162			29	31	0.52	24	34.5	23	110	115	64	24.974	No
721	dead	67	F	78	150	12.56	85.2	12.4	1.6	0	0.2	10.71	1.56	0.2	0	0.02	4.7	44.3	14.5	30.9	32.7	14	11.1	202	6.86538	1.12	767	517		229.6	0.66	137	4.17	104.6	7.9				20	20	0.63	20.4	26.7	18	87	126	60	34.6667	No
722	dead	69	F	65	155	18.25	92.5	3.9	3.2	0.2	0.2	16.89	0.72	0.58	0.03	0.03	4.02	35.4	11.9	29.6	33.6	14.2	9.7	493	23.4583	4.51	3708	422		108.9	0.84	125	7.12	89.2	8.7	207		159	33	43	0.27	11.9	26.4	20	94	89	53	27.0552	No
723	alive	89	F	70	158	8.88	86.7	4.1	7.4	0.5	0.1	7.7	0.36	0.66	0.04	0.01	4.44	38.4	12.6	28.4	32.8	13.7	9.5	366	21.3889	1.43	2057	280		211.3		131	5.25	97.6	10	53					0.53	21	35.5	24	80	112	59	28.0404	No
724	dead	90	F	65	150	10.04	86.3	8.9	4.8	0	0	8.67	0.89	0.48	0	0	4.55	37.5	12.1	26.6	32.3	17	9.1	340	9.74157	0.9	2110	372		262.6		136	4.15	113.1		162						21.4	31.8	18	81	113	54	28.8889	No
725	dead	90	F	70	150	9.32	71.2	21.4	4.3	2.8	0.3	6.64	1.99	0.4	0.26	0.03	3.85	35	11.3	29.4	32.3	14.1	9.6	204	3.33668	0.96	3330	156		3.4	0.96	143	4.9	106.8	8.8	121		118	25	32	0.72	30	49.5	20	88	168	86	31.1111	No
726	dead	78	F	59	144	8.84	88	5.3	6.7	0	0	7.78	0.47	0.59	0	0	4.39	34.4	11.3	25.7	32.8	18.2	9.5	321	16.5532	2.35	1670	659		316.9		132	4.8	100.4		133		157	21	47	0.26	15.7	26.6	28	71	93	49	28.4529	No
727	alive	58	F	68	164	7.86	78.7	7.9	7.9	0	0.5	6.19	0.62	0.62	0	0.04	5.28	44.8	15.6	29.5	34.8	13.3	8.7	486	9.98387	1.32	2459	416		186		132	3.76					106	70	24	0.46	25.8	35.6	28	82	120	77	25.2826	No
728	alive	81	F	60	170	11.14	86.2	6.8	4.8	0	0.3	9.6	0.76	0.54	0	0.03	4.41	40.6	12.9	29.3	31.8	14.4	11.3	326	12.6316	1.41	2349	503		155.7		134	5.45	97.9		334			44	43	0.52	19.8	31.1	22	85	98	61	20.7612	No
729	dead	90	F	52	164	7.76	83.1	11.9	4.5	0	0.1	6.45	0.92	0.35	0	0.01	4.18	39.3	13.5	32.3	34.4	15.5	9.7	246	7.01087	0.8	1639	438		227.8		153	6.03	113.1		106			25	53	0.42	23.1	33.8	18	76	100	55	19.3337	No
730	alive	81	F	82	155	7.46	73.7	19.2	7.1	0	0	5.5	1.43	0.53	0	0	5.02	42	13.6	27.1	32.4	16	9	280	3.84615	0.73	3810	214	467	99.8		136	4.57	98.7	8.7				59	76	0.67	23.1	36.1	19	82	256	116	34.1311	No
731	dead	77	F	100	154	5.15	75.9	14.6	8.5	0	0	3.91	0.75	0.44	0	0	2.28	23.8	7.5	32.9	31.5	17.9	10.3	73	5.21333	4.53	1268	322		77.8		129	5.32	100.7					22	31	0.78	15.3	39.3	19	83	135	79	42.1656	No
732	dead	86	M	85	170	12.01	93.8	1.2	4.9	0	0.1	11.26	0.15	0.59	0	0.01	4.69	39.9	13.9	29.6	34.8	13.1	9	318	75.0667	0.86	790	280		227	0.31	112	5.33	96.3		170						20.1	34.3	23	78	154	72	29.4118	No
733	alive	87	M	53	168	8.51	80.9	9.5	8.2	0.1	0.2	6.88	0.81	0.7	0.01	0.02	4.86	40.3	13.4	27.6	33.3	14.9	9.8	324	8.49383	1.22	1072	454		182.5		131	4.79	95.9		119			143	195	0.68	17.5	23.9	22	98	140	88	18.7783	No
734	alive	85	F	55	150	7.09	79.2	15.8	4.8	0.1	0.1	5.61	1.12	0.34	0.01	0.01	5.01	42.3	14.2	28.3	33.6	14.9	9.3	206	5.00893	0.78	327	527		207.3		135	5.02	99.3					26	63	0.23	21.3	31.4	22	110	110	65	24.4444	No
735	alive	45	F	100	154	10.82	82.8	13.5	3.3	0.4	0	8.96	1.46	0.36	0.04	0	5.58	46.4	15.6	28	33.6	14.6	9.8	220	6.13699	0.89	1070	571	620.4	169.5		138	3.95	103.3	8.4						0.44	22.1	29.8	20	79	106	65	42.1656	No
736	alive	84	M	68	160	4.86	76.7	21	1.9	0.2	0.2	3.73	1.02	0.09	0.01	0.01	3.98	35.9	11.4	28.6	31.8	14.1	10.2	202	3.65686	0.84	932	391		169.4		136	3.4	96.5	7.3	109			57	90	0.6	27	37	18	72	102	33	26.5625	No
737	alive	84	F	86	155	10.96	90.5	6	3.2	0.1	0.2	9.92	0.66	0.35	0.01	0.02	4.32	41.3	13.3	30.8	32.2	13.3	9.9	306	15.0303	1.11	1204	382		317.4		136	5.29	98.3		123			30	28	0.39	22.4	35.5	19	80	102	78	35.796	No
738	dead	87	F	64	156	5.79	85.2	11.1	2.9	0	0.3	4.93	0.64	0.17	0	0.02	3.96	33.3	11.1	28	33.3	16	10.1	136	7.70312	0.9	1991	773		157.5		126	4.75	92.1	7.5	146			18	51		24.5	33.8	18	107	146	79	26.2985	No
739	dead	76	F	60	160	7.75	90.4	5.9	3.1	0	0.3	7.01	0.46	0.24	0	0.02	4.58	40.7	13.7	29.9	33.7	14.7	11	151	15.2391	0.71	370	341		164.4	2.05	135	4.79	95.2	7.3	301			39	31	0.29	17.9	26.4	20	109	180	81	23.4375	No
740	dead	65	F	80	150	5.37	88.4	6	5	0	0.2	4.75	0.32	0.27	0	0.01	4.83	39	14.1	29.2	36.2	12.9	10.2	193	14.8438	0.74	701	612	771	103.5		117	3.26	76.5	7.6	152	3.4	49	27	50	0.24	24.9	30.4	18	57	82	52	35.5556	No
741	dead	85	M	63	165	6.62	78.9	14.8	3.8	2.3	0.2	5.23	0.98	0.25	0.15	0.01	3.29	28.2	9.8	29.8	34.8	13.6	9.8	242	5.33673	1.79	794	287		116.5		136	4.3						12	27	0.28	20.7	29.7	17	87	112	87	23.1405	No
742	dead	81	M	63	164	3.97	76.5	15.6	7.1	0	0.3	3.04	0.62	0.28	0	0.01	5.28	47.5	16.6	31.4	34.9	14.1	9	178	4.90323	0.93	717	449	2168	115.1		133	4.81	100.4					19	47	0.49	19.3	31.1	24	81	160	78	23.4236	No
743	alive	62	F	68	155	8.56	76.5	18.9	3.9	0.1	0.2	6.55	1.62	0.33	0.01	0.02	4.43	41.5	13.9	31.4	33.5	13	10	218	4.04321	0.77	382	279		106.9		134	4.88	98.9					18	19	0.62	19.5	32	20	57	106	55	28.3039	No
744	alive	55	F	80	164	8.45	86.7	7.5	5.8	0	0	7.33	0.63	0.49	0	0	5.28	44.7	15.1	28.6	33.8	14.7	10.3	232	11.6349	0.84	1630	387	821	48.8		140	4.57	103.7							0.42	23.3	32.8	20	78	127	76	29.7442	No
745	dead	78	F	100	160	14.1	79.2	7.2	6.5	0	0.1	11.18	1.02	0.91	0	0.01	5.25	48.7	15.9	30.3	32.6	14.5	10.7	161	10.9608	2.52	4559	610		131.7	0.92	147	5.49	113.4	9.2	117			19	36	0.59	17.3	27.7	18	75	134	72	39.0625	No
746	alive	49	F	81	150	4.88	71.1	23.2	5.3	0.2	0.2	3.47	1.13	0.26	0.01	0.01	4.35	41.1	13.1	30.1	31.9	13.8	10.1	203	3.0708	0.87	150	370		173.1	0.15	145	3.33	109.3	8.5							20.1	30.3	20	79	134	88	36	No
747	alive	57	F	67	167	13.38	93.4	2.7	3.8	0	0.1	12.49	0.36	0.51	0	0.02	4.88	43.9	14.7	30.1	33.5	12.7	9.6	446	34.6944	0.78	1989	322		178.1	0.12	140	3.8	103.2	8.6	88			39	29	0.63	18.6	24.8	18	101	131	70	24.0238	No
748	alive	62	F	87	150	10.14	87	9.2	3.8	0	0	8.82	0.93	0.39	0	0	4.97	45	14.7	29.6	32.7	14.9	10	180	9.48387	0.89	469	516		106.9		145	4.95	108.3	8			109	43	66		19	29	18	85	123	63	38.6667	No
749	alive	81	F	72	160	8.34	69.3	19.8	8.9	0.4	0.5	5.79	1.65	0.74	0.03	0.04	4.63	43.7	14.2	30.7	32.5	14.2	10.5	311	3.50909	0.75	942	181		10.8		138	4.95	103.8					29	16	0.44	22.8	35.9	23	92	119	76	28.125	No
750	dead	82	M	68	164	11.63	85.2	5.8	7.9	1	0.1	9.9	0.68	0.92	0.12	0.01	4.01	38.9	13.5	33.7	34.7	14.4	9.5	209	14.5588	1.05	3980	883		162.5		132	3.68	106.4	7			102	24	56	1.2	15.1	24.9	20	80	88	80	25.2826	No
751	alive	77	M	75	175	10.96	77.1	15.5	6.1	0.7	0.2	8.45	1.7	0.67	0.08	0.02	5.92	52.9	16.7	28.2	31.6	15.7	8.6	178	4.97059	1.08	967	404	1909	143.9	0.08	141	3.89	106.1	8.3	117			116	230	1.8	20.8	25.6	18	135	126	85	24.4898	yes
752	dead	90	F	70	165	4.3	49.1	37.2	13.3	0	0.2	2.11	1.6	0.57	0	0.01	4.25	34.7	11.5	27.1	33.1	15.3	11.5	122	1.31875	0.73	606	251		69.2		131	4.37	96.8		218			19	29	0.26	20.9	31.7	20	73	136	65	25.7117	No
753	alive	77	F	60	168	7.3	73.8	17	8.2	0.4	0.3	5.39	1.24	0.6	0.03	0.02	4.55	42.4	14	30.8	33	13.5	9.9	379	4.34677	0.76	3587	170		58.2		140	4.73	106.8		148			22	21	0.29	21.4	27.7	30	61	125	66	21.2585	yes
754	dead	90	M	50	165	4.51	74.2	18.6	6.4	0	0.4	3.34	0.84	0.29	0	0.02	3.92	36.3	12.8	32.7	35.3	13.9	9.5	171	3.97619	0.95	3653	155		184.6		139	5.41	103.4	7.9				19	27	1.11	23.5	39.1	19	83	129	65	18.3655	No
755	dead	90	F	50	150	4.79	82.9	12.7	4	0	0.2	3.97	0.61	0.19	0	0.01	6.32	59.5	18.9	29.9	31.8	15.1	12.6	102	6.5082	1.09	826	309		410.8	0.27	137	5.05	95.7	7.1	765		134	17	44	0.27	21.3	37.2	22	78	146	70	22.2222	No
756	dead	84	M	105	170	8.55	94.2	3.6	2.2	0	0	8.05	0.31	0.19	0	0	4.28	32.1	9.8	22.9	30.5	19.8	10.6	218	25.9677	1.42	4530	490		161.2	0.37	143	4.33	105.8		160		144	20	42	0.62	22	32.7	20	92	130	80	36.3322	No
757	dead	83	M	70	160	11.1	26.1	66.5	6.6	0.1	0.3	2.91	7.38	0.73	0.01	0.03	5.47	49.3	16.7	30.5	33.9	14.1	10.5	159	0.394309	1.03	394	479		100.8		135	4.77	100.7		113		209	116	133	0.94	17.5	23.9	23	88	128	73	27.3438	No
758	dead	83	M	100	170	7.92	86	7.8	3.8	1	0.4	6.81	0.62	0.3	0.08	0.03	5.1	42.5	15.3	30	36	13.7	9.5	303	10.9839	1.25	1264	379		194.1		133	5.47	97.3	7.3	128			36	58	0.46	16.5	25.4	20	55	177	87	34.6021	yes
759	dead	66	F	60	155	3.99	76.7	15.5	7	0	0.3	3.06	0.62	0.28	0	0.01	5.42	50.2	16.5	30.4	32.9	14.3	10	167	4.93548	0.7	612	519	1028	28	0.17	138	4.49	103.1	8	130			72	125	0.57	18.1	27.5	18	100	112	67	24.974	No
760	alive	82	F	82	160	6.96	66.9	20	10.1	2.7	0.3	4.66	1.39	0.7	0.19	0.02	4.81	43.5	14.8	30.8	34	12.8	10	292	3.35252	0.74	225	276		15.6	0.44	137	4.14	97.8	8.9	168			34	41	0.77	22.9	30.9	19	78	116	57	32.0312	No
761	alive	70	F	45	150	19.6	88.4	3.4	7.7	0.3	0.2	17.32	0.67	1.51	0.06	0.04	5.79	53.1	16.8	29	31.6	15.2	10.4	385	25.8507	0.8	1318	334		183.3	0.15	146	3.93	110.5	8.1	167			39	49	1.53	23.9	40.9	18	75	100	60	20	No
762	dead	81	F	60	158	10.72	84.3	7.7	7.7	0.3	0	9.03	0.83	0.83	0.03	0	4.48	38.2	13.1	29.2	34.3	14.9	10.9	161	10.8795	0.91	6244	613		257.1		129	5.32	97.8	7.2	95		139	18	62	0.16	23.8	57.4	30	87	122	54	24.0346	No
763	dead	77	F	74	155	12.34	88.9	6.2	3.9	0	0.1	10.97	0.77	0.48	0	0.01	4.67	40.8	13.8	29.6	33.8	13.9	8.7	436	14.2468	0.92	1527	511		234.8	0.18	138	5.16	103.4	7.3				20	33	0.27	20.8	30.3	20	125	137	65	30.8012	No
764	dead	76	M	85	173	7.64	75.7	18.3	5.9	0	0.1	5.78	1.4	0.45	0	0.01	6.35	53.1	18.1	28.5	34.1	14.8	10.9	157	4.12857	1.12	430	492		226.3		134	4.55	99.3	8				21	48	0.53	16.4	25.9	18	95	141	64	28.4005	No
765	dead	79	F	79	152	19.44	92.4	4.4	3	0.1	0.1	17.98	0.85	0.59	0.01	0.01	4.81	41.3	14.2	29.5	34.4	14.3	9.5	261	21.1529	1.13	880	467		246.7		134	3.01	96.9								25.2	34.6	20	63	118	57	34.1932	No
766	alive	80	F	60	150	20.35	93.6	2.5	3.9	0	0	19.03	0.5	0.8	0.01	0.01	5.51	47.5	16.6	30.1	34.9	13.3	11.5	232	38.06	1.32	1120	382		288.9		121	4.44	83.8				113	30	49	0.8	22	36.7	22	98	174	91	26.6667	No
767	dead	71	F	95	166	5.1	57.5	27.8	13.5	0	0.4	2.93	1.42	0.69	0	0.02	6.92	63.1	20.4	29.5	32.3	15.7	10.1	144	2.06338	1.65	6314	439	1309	44.1	0.42	135	4.69	98.9	7.8	100			37	25	0.4	16.8	31.1	18	56	102	80	34.4753	No
768	alive	63	F	87	167	9.16	74.6	13.1	4.1	0.7	0.7	6.84	1.2	0.38	0.06	0.06	5.72	46.5	15.3	26.7	32.9	14.4	9.3	502	5.7	0.74	1789	466		134.9	0.18	138	4.1	97.8	8.7	107			31	35	0.73	21.1	30.4	26	110	173	83	31.1951	No
769	alive	81	F	60	152	11.68	90.2	4.5	3.9	0	0.2	10.53	0.53	0.46	0	0.02	4.74	39	12.5	26.4	32.1	13.5	9.8	220	19.8679	0.59	1855	450		344.5	0.28	139	4.06	107.1	8.6	268			33	34	0.4	25.5	34	19	84	125	64	25.9695	No
770	alive	83	F	50	150	14.19	87.2	4.9	7.4	0	0.1	12.37	0.7	1.05	0	0.01	5.44	45.7	15.5	28.5	33.9	15.3	9.2	514	17.6714	0.74	6268	366		46.7		141	3.41	100.6	8.6	137			19	49	0.62	22	30.1	19	110	114	66	22.2222	No
771	dead	59	F	53	150	9.04	94.5	1.1	4.4	0	0	8.54	0.1	0.4	0	0	2.86	25.5	8.3	29	32.5	14	11.5	376	85.4	3.33	10844	472		155.5	3.06	131	4.97	97.7	8.4	139			12	20	0.18	7.7	16.7	20	92	111	53	23.5556	No
772	dead	82	F	84	154	9.05	68.4	17.5	11	1.7	1.1	6.19	1.58	1	0.15	0.1	4.39	40	13.2	30.1	33	13.7	9.9	280	3.91772	1.38	210	225		38	0.28	138	3.91	100.3	8.1	109			22	26	0.69	24	34.8	18	75	163	100	35.4191	No
773	dead	82	F	80	165	13.33	86.9	7.4	5.3	0	0.4	11.59	0.99	0.7	0	0.05	6.14	55	17.7	28.8	32.2	16	10.3	275	11.7071	1.83	590	930		242.2	1.78	136	4.79	94.4	8.3				103	194	0.51	17.6	31.3	18	89	151	92	29.3848	No
774	dead	79	F	60	158	10.05	85.6	9.1	5.1	0	0.2	8.61	0.91	0.51	0	0.02	4.12	39.5	13.1	31.8	33.2	15	10.6	245	9.46154	1.32	2590	646		147.5	0.68	147	3.97	111.7	8.7	158			72	110	0.5	13.6	21.4	22	67	142	74	24.0346	No
775	alive	59	F	66	145	4.54	63.1	30.6	5.7	0	0.2	2.86	1.39	0.26	0	0.01	5.44	45.2	15.4	28.3	34.1	13.4	9.6	169	2.05755	0.71	340	264	2017	40		138	3.91	101.5					40	47	0.28	19.9	27.9	20	124	129	93	31.3912	No
776	dead	83	F	62	160	9.08	80.8	8.4	9.3	0.1	0.4	7.34	0.76	0.84	0.01	0.04	4.24	24.8	6.7	15.8	27	19.9	9.6	286	9.65789	0.93	1051	315		176.4		134	3.54	99.5	8			43	12	27	0.49	22.1	29.8	19	82	106	70	24.2188	No
777	dead	86	F	70	145	5.68	76.8	14.3	8.5	0	0.4	4.37	0.81	0.48	0	0.02	4.77	45.8	14.4	30.2	31.4	13.2	9.1	256	5.39506	0.71	270	203		27.3		134	4.15	97.4	8.6				3	13	0.36	22	36	20	78	139	61	33.2937	No
778	dead	82	F	65	153	8.97	73.5	12.5	9.6	0	0.7	6.6	1.12	0.86	0	0.06	6.74	56.2	16.9	25.1	30.1	19.9	10.8	162	5.89286	1.41	4532	405		64.6		139	5.15	100	8.8	107			23	65	0.76	22.2	35	18	98	108	64	27.7671	No
779	dead	73	F	80	160	5.78	71.4	24	4.2	0.2	0.2	4.13	1.39	0.24	0.01	0.01	3.31	29.2	9.8	29.6	33.6	14.2	8.8	245	2.97122	0.52	2040	484	609	203.1	1.69	123	3.51	90.8	7.9	95	2.7	82	26	43	0.21	22.4	33.3	20	105	138	93	31.25	No
780	alive	62	F	70	162	6.69	86.6	9.4	4	0	0	5.79	0.63	0.27	0	0	4.36	38.6	13.2	30.3	34.2	13.5	9.8	192	9.19048	0.62	380	327		125		136	4.06	100.3							0.44	21.3	32.5	24	81	117	74	26.6728	No
781	alive	57	F	86	159	9.55	81	12.7	4.4	0	0.1	7.74	1.21	0.42	0	0.01	4.92	39.6	13.2	26.8	33.3	15.5	10.5	460	6.39669	0.62	755	622		197.3	5.93	138	4.74	102.5	8.5				77	114	1	19.9	30.3	18	80	136	65	34.0176	No
782	dead	87	M	55	150	4.23	82.2	8.3	7.6	0	0.2	3.48	0.35	0.32	0	0.01	4.76	40	14.2	29.8	35.5	13.2	10.1	134	9.94286	1.49	1579	259		145.6		131	4.54	102.9		341			67	69	0.41	17.8	27.8	20	80	130	90	24.4444	No
783	dead	60	F	75	165	16.17	91.1	5.3	2.3	0	0.1	14.72	0.86	0.37	0	0.02	4.79	40.8	13.9	29	34.1	14.6	9.2	262	17.1163	0.6	2391	923	1282	274.3	1.37	124	4.29	88.4	7.6				40	49	0.24	19.8	45.9	20	111	125	70	27.5482	No
784	dead	65	F	50	153	7.91	93.8	4.2	1.1	0	0.1	7.42	0.33	0.09	0	0.01	4.93	44.1	14.3	29	32.4	16.1	8.8	292	22.4848	0.77	1155	220		36.4	0.14	137	4.41	103.4	8.6			127	37	20	0.41	22.8	32.2	18	86	106	72	21.3593	No
785	alive	63	F	68	161	8.86	88.5	7.9	3.4	0.1	0.1	7.84	0.7	0.3	0.01	0.01	5.2	46.8	15.5	29.8	33.1	13.7	9.3	239	11.2	0.94	1250	430		51.2		136	4	99.2	8.1			84	41	41	0.31	22.4	31.8	19	85	110	80	26.2336	No
786	dead	87	F	82	172	12.75	91.1	5.2	3.5	0.1	0.1	11.62	0.66	0.45	0.01	0.01	4.91	45.6	16	32.6	35.1	14.2	10.3	205	17.6061	0.99	2160	556	922	226.5		154	5.55	118.9	7.8				87	100	0.84	19	28	33	90	122	71	27.7177	No
787	alive	70	F	60	153	5.78	86.9	8.8	4	0	0	5.02	0.51	0.23	0	0	4.44	36.9	12.8	28.8	34.7	12.2	8.4	257	9.84314	0.64	884	457		159.6		129	4.21	94.5					41	71	0.41	18.9	27.5	20	101	160	78	25.6312	No
788	dead	79	F	65	164	11.58	90.2	5.4	3.9	0	0.2	10.45	0.63	0.45	0	0.02	5.59	49.6	16.3	29.2	32.9	15.7	11.3	162	16.5873	1.26	3796	455		376	20.13	137	5.08	101	8.2	139			19	44	0.5	22.7	38.1	20	85	137	90	24.1672	No
789	alive	75	F	50	158	8.74	91	6.6	2.2	0	0.2	7.95	0.58	0.19	0	0.02	4.24	36.9	12.3	29	33.3	12	10.3	333	13.7069	0.74	5.85	413		166.8	0.14	138	4.05	101.4	8.8	200		72	39	57	0.38	19.8	29.3	20	80	129	70	20.0288	No
790	alive	77	F	60	160	8.35	78.8	15.3	4.8	0.6	0.5	6.58	1.28	0.4	0.05	0.04	5.14	47.6	16.2	31.5	34	14.2	10.8	238	5.14062	1.05	26841	504		187.3		137	4.55	105.3					17	28	0.71	16.9	25	19	72	137	71	23.4375	No
791	alive	63	F	85	165	6.23	83.3	12.5	3.4	0	0	5.19	0.78	0.21	0	0	4.71	43.2	13.6	28.9	31.5	12.6	10.3	283	6.65385	0.94	512	399	588	122.7	0.09	134	3.66	98.8		110			67	58	0.42	20.1	32.6	18	87	102	46	31.2213	No
792	dead	78	F	54	158	13.61	88.6	4.3	5.1	0	0.2	12.06	0.58	0.7	0	0.03	5.54	49.4	16.4	29.6	33.2	13.3	9.1	475	20.7931	0.84	455	522		372.1		137	4.87	93.3					78	88	0.7	24	35.1	18	92	106	55	21.6311	No
793	alive	61	F	58	155	9.53	79.5	13.2	7.1	0.1	0.1	7.57	1.26	0.68	0.01	0.01	5.11	44.8	15.3	29.9	34.2	13	9.7	245	6.00794	0.95	1100	442	899.2	327.3	0.34	138	4.06	98.4	8.1	184		83	27	38	0.82	21.6	29.7	19	74	134	71	24.1415	No
794	alive	70	F	67	160	19.05	90.1	2.8	3.3	0.2	0.2	17.19	0.53	0.63	0.03	0.03	4.99	44.6	14.8	29.7	33.2	13.9	9.3	245	32.434	1.06	1016	553		141.3	0.07	140	4.07	102.3	8.1				54	59	0.51	26.9	35.9	17	100	158	95	26.1719	No
795	alive	62	M	114	168	9.78	88	5.8	5.4	0	0.2	8.6	0.57	0.53	0	0.02	5.35	49.8	16.5	30.8	33.1	11.9	9.7	226	15.0877	1.11	878	409		110.4		135	4.35	97.3		134			23	38	0.37	18.7	25.6	21	74	109	64	40.3912	No
796	alive	70	F	69	150	8.27	76.5	11.5	9.6	0.2	0.4	6.33	0.95	0.79	0.02	0.03	6.17	52.2	17.2	27.9	33	13.8	11.3	240	6.66316	1.44	1224	480		218.1		138	6.3	108.9					19	32	0.6	18.3	30.9	19	89	106	63	30.6667	No
797	dead	79	M	80	173	15.48	74.9	7	8.5	5	1.4	11.6	1.08	1.31	0.77	0.22	5.07	45.5	14.7	29	32.3	14.2	9.3	234	10.7407	1.11	2651	348		151.6		139	4.59	101.4		117			27	18	0.38	20	32.8	18	79	141	65	26.7299	No
798	alive	79	M	75	170	5.85	69.5	22.1	7.2	0	0.2	4.07	1.29	0.42	0	0.01	4.94	43.7	15.2	30.8	34.8	13.9	9.5	292	3.15504	1	2156	235		23.9	0.62	133	3.83	98.3	9.9	105			26	27	0.72	19.6	28.9	19	63	141	80	25.9516	No
799	dead	73	F	62	150	4.76	83	11.1	5.3	0	0.2	3.95	0.53	0.25	0	0.01	5.06	37.2	11.1	21.9	29.8	16.7	10	258	7.45283	0.61	3872	354	52.8	16.2	0.04	138	4.26	105	8.1				13	30		22.1	34.6	21	76	115	67	27.5556	No
800	dead	77	M	65	160	8.81	86.6	5.9	5.4	1.7	0.1	7.62	0.52	0.48	0.15	0.01	4.84	43.4	15	31	34.6	13.6	8.1	298	14.6538	0.72	822	374		230.7		132	4.01	95.2	8				24	34	0.69	19.6	27.4	17	78	138	71	25.3906	No
801	dead	75	M	70	155	5.39	81.7	11.9	5.8	0	0	4.41	0.64	0.31	0	0	5.66	48.5	16.7	29.5	34.4	13.3	9.2	299	6.89062	1.16	877	769		108.3	1.81	134	5.11	100.2	8				38	60	0.47	15	23	18	104	127	58	29.1363	No
802	dead	85	M	64	166	7.7	68.1	12.6	13.1	4.9	0.8	5.24	0.97	1.01	0.38	0.06	4.75	41.1	13.7	28.8	33.3	14.1	10	187	5.40206	1.53	1110	161		57.5		139	4.36	104.4	7.8			113	5	9	0.3	20.6	30.6	17	78	122	62	23.2254	No
803	dead	85	M	50	160	9.72	86.4	7.7	4.2	0	0.1	8.39	0.75	0.41	0	0.01	4	33	11.1	27.8	33.6	15.1	9.4	423	11.1867	0.87	3683	360		235.6		147	3.36	112.8		146			23	34	1	21.3	27.8	22	97	106	69	19.5312	No
804	dead	90	M	65	162	38.29	95.8	1	1.6	0.1	0.2	36.7	0.37	0.6	0.03	0.08	4.49	41	13.1	29.2	32	14.4	10.5	342	99.1892	3.68	2399	319	722	415.3		139	5.25	101.6	8.6	40		73	17	30	0.44	17.3	30.1	18	86	135	65	24.7676	No
805	alive	66	F	82	160	10.46	89.1	6.1	3.2	0	0.1	9.32	0.64	0.33	0	0.01	5.56	48.8	15.7	28.2	32.2	14.4	10.9	224	14.5625	0.86	1449	662	1507	211.4	0.71	142	4.44	103.5	7.7	80			40	41	0.65	21.1	31.3	19	87	140	89	32.0312	No
806	dead	85	M	56	152	12.06	56.7	31.3	11.9	0	0.1	6.83	3.78	1.44	0	0.01	5.04	43.5	15.1	30	34.7	13.8	9.2	289	1.80688	0.98	600	356		95.9		125	4.13	92.6				209	149	101	0.96	19.6	29.7	19	72	139	87	24.2382	No
807	alive	64	F	95	170	6.13	75.3	17.6	5.7	0	0.3	4.61	1.08	0.35	0	0.02	5.47	48.1	15	27.4	31.2	13.2	12.3	156	4.26852	1.19	292	314	651	113.1	0.61	133	4.1	95.5	9.4	386	2.9	120	22	20	0.3	20.8	36.6	18	63	107	56	32.872	No
808	dead	85	M	65	162	5.83	87.3	6.7	5.5	0	0.2	5.09	0.39	0.32	0	0.01	4.88	41.6	14.1	28.9	33.9	16	10.1	154	13.0513	2.56	934	322		191.6	0.73	132	4.85	101.2	8.3	150		69	17	38	0.14	12.9	25.3	20	87	145	80	24.7676	No
809	alive	73	F	49	150	3.12	73.7	15.7	9.6	0	0	2.3	0.49	0.3	0	0	3.77	32.7	10.4	27.6	31.8	17.3	11.3	162	4.69388	0.72	1756	338		104.7		140	4.32		8.2	166			40	52	0.34	16.1	25	20	119	124	62	21.7778	No
810	dead	83	F	58	154	11.96	91.4	4.8	2.3	0	0.1	10.93	0.57	0.28	0	0.01	4.98	45.9	15.3	30.7	33.3	13.2	11.9	168	19.1754	0.99	18915	455		75.1	0.05	145	4.03	108.2	8.3	118		74	26	25	0.37	20.1	30.6	32	99	120	60	24.4561	No
811	alive	84	F	81	157	7.02	82.3	9.8	7.8	0.1	0	5.77	0.69	0.55	0.01	0	4.44	39.5	13.1	29.5	33.2	14.5	8.9	196	8.36232	1.1	1100	240		16.5	0.11	141	3.16	96.3	9.3				83	60	0.64	25.4	37.5	18	97	132	73	32.8614	No
812	dead	78	F	64	158	5.56	89.4	4.5	6.1	0	0	4.97	0.25	0.34	0	0	4.23	38.5	12.9	30.5	33.5	14.9	8.8	271	19.88	0.79	760	607	852	96.1		134	4.63	97	7.3	106						21.4	27.9	18	100	151	66	25.6369	No
813	dead	87	M	70	160	8.55	79.1	12.9	7.3	0	0.2	6.77	1.1	0.62	0	0.02	6.12	54.1	18.1	29.6	33.5	14.5	10	198	6.15455	1.49	860	333		177.6	0.48	139	4.3	102.2	8.4	138			11	25	1.24	20.3	30.2	18	109	154	91	27.3438	No
814	alive	62	F	66	160	7.27	84.2	12.1	2.9	0	0.1	6.12	0.88	0.21	0	0.01	3.16	30.8	9.5	30.1	30.8	16	10.3	389	6.95455	6.6	1076	444		428.7		131	5.62	88.8		437			12	26	0.33	20.5	29.7	18	76	209	89	25.7812	No
815	dead	90	M	90	176	32.6	55.6	41.6	1.3	0	0.2	18.1	13.57	0.42	0	0.07	4.89	42.9	13.6	27.8	31.7	17	10.4	229	1.33382	0.87	851	317		230.8		134	4.45	101.2		268			57	74	0.86	19	31.2	18	95	108	72	29.0548	No
816	dead	80	M	60	170	17.03	83.6	9.3	6.5	0.1	0.5	14.25	1.58	1.11	0.01	0.08	4.68	40.8	13.5	28.8	33.1	14	10.9	394	9.01899	6.43	13316	434		133.6		144	6.13	107.6		86			20	44	0.28	12.4	25.7	18	75	116	66	20.7612	No
817	dead	84	M	62	160	29	95.7	1.1	1.8	0	0.2	27.75	0.33	0.52	0	0.05	4.9	43.8	15.5	31.6	35.4	14	9.6	1038	84.0909	0.95	1224	379		158.9	0.47	123	5.21	92.9	7.7	231			16	28	1.78	16.6	24.6	22	77	180	85	24.2188	No
818	alive	85	M	60	160	3.9	84.9	7.9	7.2	0	0	3.31	0.31	0.28	0	0	3.94	35.7	12.6	32	35.3	12	10.1	125	10.6774	1.59	1881	311		64.4		130	4.3	95.9	8.2	146						19.4	29.5	16	65	132	63	23.4375	No
819	dead	85	M	65	165	8.47	91	4.4	4.4	0.1	0.1	7.71	0.37	0.37	0.01	0.01	5.83	49.4	16.1	27.6	32.6	16.7	10.7	194	20.8378	1.29	4400	399	927	189.2		152	4.92	117.2								19.8	31.5	20	113	125	66	23.8751	No
820	alive	84	M	56	170	26.76	29.7	68.2	1.1	0.1	0.2	7.93	18.25	0.29	0.04	0.05	4.74	41.7	13.9	29.3	33.3	13.6	9.2	241	0.434521	0.81	1529	211		276.6	2.36	134	4.19	98.3		89			34	35	0.47	21.9	31.2	21	89	135	76	19.3772	No
821	alive	64	F	106	167	5.07	75.8	18.5	3.7	0	0	3.84	0.94	0.19	0	0	5.51	44.8	14.7	26.7	32.8	12.9	11	236	4.08511	0.66	680	432		81.5		139	4.62						33	33	0.49	21.7	31.9	20	94	116	68	38.0078	No
822	dead	61	F	50	150	15.01	73.2	13.9	9.1	2.7	0.3	10.99	2.09	1.36	0.41	0.04	2.96	21.8	6.3	21.3	28.9	16.7	8.2	610	5.25837	0.62	2389	168		118.4	2.57	129	5.22	99.3	7.6	231		220	13	28	0.23	19.3	28.1	18	84	97	63	22.2222	No
823	alive	53	F	69	160	6.49	83.9	9.6	5.2	0	0.2	5.45	0.62	0.34	0	0.01	5.24	46.5	15.6	29.8	33.5	13.4	9.4	235	8.79032	0.82	583	707	1181	174.1		146	4.74	105.6	8.5	134			35	50	0.41	19.6	27	20	74	99	51	26.9531	No
824	dead	83	M	80	165	5.58	76.4	12.4	10.6	0	0.2	4.27	0.69	0.59	0	0.01	4.57	40.6	13.9	30.4	34.2	13.4	9.6	167	6.18841	1.24	2092	294		8.8	0.22	131	4.5	97.1	8.3	128			18	34	0.62	18.6	26	18	88	134	64	29.3848	No
825	dead	89	F	40	165	13.39	90.9	3.4	4.3	0	0.2	12.16	0.46	0.58	0	0.03	5.24	48.2	15.6	29.8	32.4	15.4	9.8	314	26.4348	2.66	1739	630	1621	197		139	5.9	98.4		209			48	95	0.22	15.9	30.8	30	35	95	54	14.6924	No
826	dead	79	F	56	152	5.37	82.5	11.4	6.1	0	0	4.43	0.61	0.33	0	0	4.13	34.2	11.2	27.1	32.7	15.4	10.5	185	7.2623	1.5	520	392		66	0.23	134	4.82	99.1	7.6				18	35	0.61	17	26	28	65	134	64	24.2382	No
827	dead	85	M	84	170	4.56	84.5	11.6	3.1	0.4	0.4	3.85	0.53	0.14	0.02	0.02	4.22	35.2	11.8	28	33.5	15.8	10.2	126	7.26415	2.89	1077	511		373.5		137	3.43	97.5		173			48	167	0.42	17	20.4	20	84	92	60	29.0657	No
828	dead	85	M	68	168	4.48	62.8	20.5	15.6	0.4	0.7	2.81	0.92	0.7	0.02	0.03	3.58	28.8	9.6	26.8	33.3	21.1		87	3.05435	3.29	1790	368		166.2		131	6.28	101.3	8.1	232		52	20	35	0.5	16.3	19.5	20	75	110	53	24.093	No
829	dead	51	F	55	154	15.56	86.5	5.2	7.3	0	0.1	13.46	0.81	1.13	0	0.02	3.6	27.3	8.4	23.3	30.8	21.2	9.2	411	16.6173	0.65	1272	289		109.6	0.14	145	4.94	108.1	9.2	218		118	26	24	0.16	23.2	28.1	20	118	101	58	23.1911	No
830	dead	82	M	50	150	5.54	94.9	3.1	1.8	0	0.2	5.26	0.17	0.1	0	0.01	3.87	37.7	13.2	34.1	35	13.6	8.8	120	30.9412	0.86	889	268		326.1	1.04	137	4.45	99.6	7.9						0.48	20.2	27.2	19	86	104	62	22.2222	No
831	alive	70	F	60	158	10.87	90.5	6	2.4	0.2	0.2	9.84	0.65	0.26	0.02	0.02	3.26	29.2	9.7	29.8	33.2	15.2	9.5	336	15.1385	8.1	5077	1018		265	1.47	136	5.26	101.5	4	131			10	27	0.32	11.5	16.5	16	85	147	79	24.0346	No
832	dead	86	M	67	155	8.28	64.2	22.8	8.5	4.5	0	5.32	1.89	0.7	0.37	0	6.75	52.7	16.9	25	32.1	17.7	11.7	217	2.81481	1.46	3050	246		24.7	0.07	139	5.2	109.4	9.2			71	11	13	0.31	12.6	28.2	18	73	151	106	27.8876	No
833	dead	81	F	58	145	11.73	89.2	6.1	4.6	0	0.1	10.47	0.71	0.54	0	0.01	4.94	40.6	13.3	26.9	32.8	16.4	10.3	283	14.7465	1.74	574	411		301.7		142	4.85	105.4	9.3	327						19.4	29.2	20	113	105	80	27.5862	No
834	dead	85	M	90	170	8.16	70	16.4	11.8	1.6	0.2	5.71	1.34	0.96	0.13	0.02	3.96	36.1	11.6	29.3	32.1	17.2	10.7	163	4.26119	2.5	912	374		142.4	0.23	136	5.72						24	47	0.33	20	42.7	22	84	133	74	31.1419	No
835	alive	85	F	60	160	12.21	78.3	15.6	5.5	0.4	0.2	9.56	1.91	0.67	0.05	0.02	4.13	33.6	11.2	27.1	33.3	16	10.7	279	5.00524	1.62	1813	385		215		140	4.34	101.7					34	50		22.8	40.7	18	98	138	72	23.4375	No
836	dead	84	M	60	160	15.06	94.7	1.7	3	0	0.1	14.26	0.26	0.45	0	0.01	4.87	38	12.4	25.5	32.6	16.9	8.8	413	54.8462	0.82	617	481		186.5	0.1	139	5.48	101.2	8.4	157			14	33	0.35	14.5	21.5	25	91	117	74	23.4375	No
837	alive	68	F	66	153	7.77	78	15.1	6	0	0.1	6.06	1.17	0.47	0	0.01	4.37	40.2	13.8	31.6	34.3	12.8	9.6	207	5.17949	1	1000	507	1630	139	0.29	137	5.67	106.2	7.1				47	70	0.42	18.5	29.2	18	85	118	59	28.1943	No
838	dead	59	F	57	163	6.34	82	10.6	6.6	0	0	5.18	0.67	0.42	0	0	3.75	35.8	12.1	32.3	33.8	15.8	10.4	143	7.73134	0.86	982	335		71.2		133	3.16	98	8.2	295			13	23	0.59	19.9	29.7	20	53	126	65	21.4536	No
839	alive	51	F	78	165	12.75	87.1	8.7	4.1	0	0.1	11.11	1.11	0.52	0	0.01	4.77	41.3	13.4	28.1	32.4	14.5	9	341	10.009	0.84	4620	579		176.4	0.23	140	5.39	104	8.2	160			30	45	0.25	24.1	42.6	30	104	107	67	28.6501	No
840	dead	84	M	85	162	8.93	73.5	17.5	7.2	0	0.2	6.57	1.56	0.64	0	0.02	5.22	46.1	15.5	29.7	33.6	13.1	9.4	248	4.21154	0.98	969	386	690	177.8		139	5.45	107.9					28	37	0.82	19	28.7	22	77	117	60	32.3884	No
841	dead	84	M	65	169	5.08	74.4	15	10	0	0	3.78	0.76	0.51	0	0	4.22	35.6	12.3	29.1	34.6	14.5	10.7	137	4.97368	1.12	1068	269		135.3		128	4.3	94.9		147			58	65	0.4	17.8	27.7	17	74	107	62	22.7583	No
842	alive	83	M	72	168	8.3	83.2	8.2	7	0	0.5	6.91	0.68	0.58	0	0.04	5.48	50.9	16.7	30.5	32.8	17.8	10.6	232	10.1618	2.04	1120	527		261.9	0.05	137	4.79	103.5					35	41	2.23	17.3	27.3	20	148	145	86	25.5102	No
843	alive	66	F	54	155.4	6.07	71.9	14	13.7	0.2	0.2	4.37	0.85	0.83	0.01	0.01	5.15	46.4	15.6	30.3	33.6	13.5	9.5	243	5.14118	0.99	630	331		121.9		139	4.41	103.4					39	50		20.8	30.5	14	85	150	89	22.361	No
844	alive	85	M	60	160	11.39	93	3.8	3.1	0	0.1	10.6	0.43	0.35	0	0.01	4.63	41.3	13.6	29.4	32.9	13.8	11	209	24.6512	0.83	1050	282		326.8	0.33	136	4.06	102.1					61	53	0.43	20.1	26.5	18	124	110	59	23.4375	No
845	alive	76	F	60	145	12.14	79.6	11.3	5.4	0.2	0.5	9.66	1.37	0.66	0.02	0.06	5.34	46.6	15.4	28.8	33	14.3	10.5	182	7.05109	0.85	8.82	722		245.6	0.91	135	4.45	99	8.2	164		123	20	46	1.8	20.5	26.7	22	84	121	55	28.5375	yes
846	dead	63	F	94	150	7.16	76.9	14.8	7.7	0.1	0.1	5.5	1.06	0.55	0.01	0.01	4.75	42.9	14.4	30.3	33.6	13.7	12.4	231	5.18868	0.83	864	486		84.9	0.69	137	4.76	101.9	7.5				42	58	0.44	21.2	31.8	20	71	105	56	41.7778	No
847	alive	86	M	59	155	9.07	94.4	2	2.5	0.1	0.2	8.56	0.18	0.23	0.01	0.02	4.52	37.4	12.8	28.3	34.2	13.9	9.4	90	47.5556	1.57	53648	246		76.9	28.12	142	4.7	109		121			27	28	0.76	21.2	29.8	24	142	92	57	24.5578	No
848	dead	84	M	60	165	12.34	92.7	4.8	2.3	0.1	0.1	11.45	0.59	0.28	0.01	0.01	4.9	43.2	13.9	28.4	32.2	14.9	9.9	178	19.4068	1.17	640	213		208.4		138	4.22	101.5	7.4	278		86	36	14	0.57	21.1	28.2	20	94	125	74	22.0386	No
849	dead	84	M	84	180	6.07	74.8	12.9	8.9	2.6	0.5	4.54	0.78	0.54	0.16	0.03	4.21	35.4	10.7	25.4	30.2	15	10.4	214	5.82051	1.24	720	165		2.1		140	4.59									22	41	19	71	147	72	25.9259	yes
850	alive	85	M	72	174	4.94	68.2	17.8	12.8	0.2	0.4	3.37	0.88	0.63	0.01	0.02	5.51	47.2	15.3	27.8	32.4	13.6	12	121	3.82955	0.92	1527	376		153.3	0.95	138	4.7	101.8					24	36	0.36	22.7	33.4	18	88	123	66	23.7812	No
851	alive	83	M	63	170	6.2	83.8	12.3	2.9	0.2	0.2	5.2	0.76	0.18	0.01	0.01	4.59	38.9	13.4	29.2	34.4	16.3	10.1	249	6.84211	1.13	4135	352		220.9		141	4.28	103.5					22	45	0.69	21	31.5	21	90	141	74	21.7993	No
852	dead	86	M	61	168	13.79	87	5	6.6	0.1	0	12.17	0.69	0.91	0.01	0	2.96	25.7	8.4	28.4	32.7	14.1	8.5	506	17.6377	2.13	70400	382		202.1		134	5.22	105.9	7.9				37	28	0.47	14.1	23.9	14	70	119	57	21.6128	No
853	dead	83	M	60	167	5.68	89.4	8.1	1.6	0	0.2	5.08	0.46	0.09	0	0.01	3.04	28.5	8.8	28.9	30.9	15.5	10.7	200	11.0435	1.57	7519	264		273.3	8.96	147	3.31	106.6	7.7	107			27	91		30.2	38.1	18	105	87	47	21.5139	No
854	alive	85	M	58	163	8.14	86.6	9.1	3.2	0.4	0.2	7.05	0.74	0.26	0.03	0.02	3.59	32.7	11.1	30.9	33.9	13.7	11	178	9.52703	2.9	2114	474	5558	251		134	4.26	99.2		121			53	98	0.81	16.4	22	18	68	109	60	21.83	No
855	alive	82	M	62	168	7.6	93.5	5	1.3	0.1	0.1	7.1	0.38	0.1	0.01	0.01	4.5	40.5	13.3	29.6	32.8	15.1	11.3	399	18.6842	0.76	3880	371		24	0.04	138	4.55	106.1		138						22.7	33	21	83	165	76	21.9671	No
856	dead	84	M	40	156	5.08	86.1	10.4	3.5	0	0	4.37	0.53	0.18	0	0	4.44	39.4	12.8	28.8	32.5	13.5	9.7	136	8.24528	0.66	1731	247		159.3		139	4.62			103			15	30	1.18	19.6	25	18	72	109	72	16.4366	No
857	dead	87	M	65	170	10.03	92.6	3.3	3	0	0.1	9.29	0.33	0.3	0	0.01	4.71	42.4	13.8	29.3	32.5	12.5	9.8	177	28.1515	1.26	1830	389	1618	176.3		135	3.64	98.4	8	152			44	88	0.71	23.1	35.4	20	87	118	72	22.4913	No
858	alive	82	M	53	168	8.75	77.1	14.7	7.2	0.5	0.3	6.74	1.29	0.63	0.04	0.03	3.64	34.5	11.2	30.8	32.5	13.4	8.3	535	5.22481	0.81	6181	231		39.6	0.08	134	4.59	101.6	8.9	103			17	14	0.7	21.7	33.5	20	85	147	67	18.7783	No
859	dead	81	M	65	170	9.04	92.3	4.6	3	0	0.1	8.34	0.42	0.27	0	0.01	5.7	35.9	11.6	20.4	32.3	25.3		232	19.8571	1.61	770	428		200.6		142	4.47	104.2								19.7	33.9	21	84	128	82	22.4913	No
860	alive	81	M	80	173	4.69	77	16.6	5.3	0	0.2	3.61	0.78	0.25	0	0.01	3.24	28.6	9.4	29	32.9	15.6	11.5	148	4.62821	7.04	7313	313		205	1.39	136	4.96	98.7					27	39	0.63	22.1	34.2	25	80	171	95	26.7299	No
861	alive	85	M	68	168	8.32	79.6	11.7	8.2	0.4	0.1	6.63	0.97	0.68	0.03	0.01	5.52	52.5	17.5	31.7	33.3	16	9.9	297	6.83505	1.05	990	370		174.8	0.15	155	4.04	122.7								17.6	26.6	18	107	131	89	24.093	No
862	alive	80	M	82	160	7.07	89.8	6.8	3	0.3	0.1	6.35	0.48	0.21	0.02	0.01	5.52	48.1	16.1	29.2	33.5	14.7	10.1	178	13.2292	1.02	1120	304		98.2		132	3.79	106.6	8.9	90						16.6	22.5	30	102	135	82	32.0312	No
863	dead	81	M	75	167	6.96	62.9	33.5	3	0	0.3	4.38	2.33	0.21	0	0.02	5.18	43.4	14.8	28.6	34.1	14.6	10.6	135	1.87983	1.45	1559	296		122.4	0.48	143	4.04	104.4					32	32	1.4	24.1	33.6	19	120	140	78	26.8923	No
864	dead	87	M	63	165	5.09	67.7	19.3	10.2	2	0.2	3.44	0.98	0.52	0.1	0.01	4.21	39.9	13.4	31.8	33.6	19.8	9.4	128	3.5102	1.12	445	378		65.9	0.17	139	4.81	105	7.9				13	33	0.34	20.1	28.7	21	88	117	56	23.1405	No
865	alive	76	M	84	161	5.47	45.5	35.8	16.1	0.4	0.7	2.49	1.96	0.88	0.02	0.04	4.72	44	14.1	29.9	32	13.2	10.9	200	1.27041	1.42	630	211		70.8	0.6	135	4.86	101.1	8.1	125			38	38	0.42	14.7	24.6	18	83	151	73	32.4062	No
866	alive	82	M	70	170	4.26	85.5	8.7	4.9	0	0	3.64	0.37	0.21	0	0	4.34	38.6	13.3	30.6	34.5	12.7	9.8	169	9.83784	0.75	969	400		154		134	3.91	102.9	8.4				37	66	0.48	21.8	28.4	20	79	137	74	24.2215	No
867	dead	83	M	60	158	4.53	81	10.6	8.2	0.2	0	3.67	0.48	0.37	0.01	0	5.33	46.9	16.8	31.5	35.8	13.4	11.3	18	7.64583	0.8	1440	449	2593	208.5	0.73	128	3.65	92.9	7.9	112			98	131	1.46	18.7	26.1	22	107	138	85	24.0346	No
868	alive	82	M	80	170	5.18	77.2	14.7	7.3	0	0.4	4	0.76	0.38	0	0.02	5.6	53.9	17.9	32	33.2	14	9.4	216	5.26316	1.4	1087	419		213.8	0.09	134	4.83	97.7	8.2	123			22	45	0.59	22.4	33.3	20	98	120	80	27.6817	No
869	alive	84	M	73	165	7.52	84.9	9.6	4.9	0	0.1	6.38	0.72	0.37	0	0.01	4.45	40	14.1	31.7	35.3	13	8.3	237	8.86111	0.83	870	330		235.5	0.09	132	4.48	92.8	8.1	102		76	13	30	0.7	20	26	23	70	140	80	26.8136	No
870	dead	82	M	65	160	5.02	79.7	15.7	4.4	0	0.2	4	0.79	0.22	0	0.01	5.36	47.8	15.6	29.1	32.6	14.1	10	158	5.06329	1.34	480	428		98.2		132	5.06	98.5	8.2				28	50	0.3	16.2	25.4	18	66	107	59	25.3906	No
871	dead	90	M	70	170	14	90.8	3.9	4.4	0	0.1	12.71	0.55	0.62	0	0.01	5.1	44.5	14.9	29.2	33.5	14.1	11.9	286	23.1091	1.92	771	368		223		157	4.45	117.8							1.17	13.4	20.1	20	75	121	74	24.2215	No
872	alive	83	M	68	165	5.38	77.9	8.6	12.8	0.7	0	4.19	0.46	0.69	0.04	0	5.06	45.4	14.7	29.1	32.4	13.9	11.4	264	9.1087	1.55	884	406		181.9		152	4.25	112.5								17	25	18	56	173	85	24.977	No
873	alive	85	M	68	168	7.26	78.2	15.4	6.3	0	0.1	5.67	1.12	0.46	0	0.01	4.42	35.3	12.4	28.1	35.1	14	9.8	278	5.0625	1.22	660	417		142		129	3.37	96.1		142		73	31	46		13.6	16.7	20	89	159	72	24.093	No
874	dead	81	M	65	150	6.15	81.6	10.6	6.8	0	0.3	5.02	0.65	0.42	0	0.02	5.38	46.7	16.1	29.9	34.5	14.1	10.1	197	7.72308	1.24	806	516		67.8	10.17	125	4.64	96.1	8.8	158			63	79	0.67	19.2	25.7	20	88	133	68	28.8889	No
875	alive	81	M	60	170	6.25	80.8	10.1	8	0	0.3	5.05	0.63	0.5	0	0.02	4.94	44.8	14.6	29.6	32.6	14.6	10	127	8.01587	1.75	26793	370		100.3		143	4.7	104.8	9.8	130		130	15	39	0.38	19.6	32.1	23	86	104	59	20.7612	No
876	dead	90	M	70	177	4.11	62.8	29.9	7.1	0	0.2	2.58	1.23	0.29	0	0.01	4.91	45.8	15	30.5	32.8	14.6	10.3	82	2.09756	1.91	4810	369		132.8	0.99	160	3.91	131.8								21.2	35.5	16	70	121	58	22.3435	No
877	alive	81	M	65	168	20.75	96.4	1.2	0.9	0	0.1	20	0.24	0.18	0	0.03	4.56	37.7	13	28.5	34.5	14.2	10.2	322	83.3333	2.42	7238	430		430.4	7.3	123	4.26	89.5	8.3				39	75	0.42	16	23.9	18	136	102	71	23.03	No
878	alive	83	M	65	166	12.62	54.6	37.7	3.2	0.1	0.6	6.9	4.76	0.4	0.01	0.07	5.55	48.7	16.2	29.2	33.3	14.6	8.8	362	1.44958	0.89	8272	414		118.3		140	4.52	103.9	9.4	111			51	57	0.95	19.6	29	12	94	112	66	23.5883	No
879	dead	83	M	53	165	29.08	97	1.1	1.9	0	0	28.22	0.32	0.54	0	0	3.06	30.6	9.9	32.4	32.4	13.3	11.5	158	88.1875	2.89	10.19	337		107.8	62.61	140	4.7	114.4		138			88	113	1.14	13.8	25.3	20	120	116	59	19.4674	No
880	dead	82	M	60	150	7.6	87.8	4.9	7.2	0	0.1	6.67	0.37	0.55	0	0.01	3.69	34.1	11.2	30.4	32.8	14.7	10.4	359	18.027	1.64	1437	549		200.8		147	4.24	111	8	130			28	61	0.53	17.1	27.4	20	52	95	52	26.6667	No
881	dead	90	F	50	150	9.07	89.7	3.4	5.6	0	0.1	8.13	0.31	0.51	0	0.01	3.76	31.9	10.3	27.4	32.3	16.4	12.5	206	26.2258	3.9	1549	499		220.5		139	6.83	114	7.5				13	52	0.17	8.3	17.8	16	70	132	58	22.2222	No
882	dead	83	M	66	157	5	81.6	13	4.6	0	0.2	4.08	0.65	0.23	0	0.01	6.06	52.7	18.1	29.9	34.3	13.4	11.6	102	6.27692	1.02	915	479	2246	147.9		139	4.86	104.8	8.3				19	39	1.31	19	28.7	24	113	140	73	26.7759	No
883	alive	81	M	70	167	13.41	82.4	6.8	8.1	0.1	0.4	11.06	0.91	1.09	0.01	0.05	5.27	45.1	14.8	28.1	32.8	14.3	10.6	279	12.1538	2.02	71577	452		307.6		135	5.27	103.3	8.3	136			32	46	0.77	14.1	20.4	26	82	100	60	25.0995	No
884	dead	81	M	94	180	11.39	81.4	11.2	6.2	0.1	0.3	9.28	1.27	0.71	0.01	0.03	5.5	46.6	15.6	28.4	33.5	14.5	8.5	313	7.30709	0.83	828	417		403.9		138	4.33	99.9		128			65	63	0.95	25.5	34.9	18	86	187	83	29.0123	No
885	dead	85	M	65	168	13.59	62.1	10.8	24.5	1	0.2	8.43	1.47	3.33	0.14	0.03	2.57	24.3	7.5	29.2	30.9	16.3	10.3	578	5.73469	2.12	3917	461		185.9		143	3.73	109					14	48		27.1	40.9	18	64	80	42	23.03	No
886	dead	84	M	70	157	13.34	85.8	10.3	3.5	0.3	0.1	11.43	1.38	0.47	0.04	0.02	5.91	54.3	18	30.5	33.1	15.5	11.7	145	8.28261	1.87	84304	842		300.2		136	5.01	98.6				71	22	57	0.67	13.1	20.9	18	60	102	58	28.3987	No
887	alive	60	F	83	165	11.34	81.7	13	4.8	0	0.1	9.27	1.47	0.54	0	0.01	4.85	44.1	14.4	29.7	32.7	12.2	9.3	276	6.30612	0.95	762	334		41.4	0.11	138	4.67	101.7					39	46	0.37	21.1	31.3	22	71	112	63	30.4867	No
888	dead	64	M	70	165	10.42	86.7	7.2	5.8	0	0.3	9.04	0.75	0.6	0	0.03	5.54	48.8	16.9	30.5	34.6	11.9	11.1	305	12.0533	1.01	927	470		306.2		139	4.7	100.4	8.4			183	75	66	0.9	19.2	29.2	24	120	136	78	25.7117	No
889	alive	63	M	65	164	11.65	78.3	15.8	5.4	0	0.1	9.12	1.84	0.63	0	0.01	5.8	53.7	17.9	30.9	33.3	12.4	11	260	4.95652	2.92	455	413		217.5	2.22	132	4.73	96.1	8.4	386			24	39	1.23	20.5	33.7	21	106	92	56	24.1672	No
890	alive	66	M	84	182	8.06	90.3	7.1	2.5	0	0.1	7.28	0.57	0.2	0	0.01	4.8	43.3	15.1	31.5	34.9	13.5	9.7	241	12.7719	1	1210	389	2642	172.1		132	5.67	95		119		67	27	47	0.76	22.4	32	20	95	126	65	25.3593	No
891	alive	76	M	76	178	4.33	50.9	37.6	11.3	0.2	0	2.2	1.63	0.49	0.01	0	5.44	47.7	17	31.3	35.6	13.2	10.4	143	1.34969	0.9	890	315		32.8		127	4.46	90.6								19.7	27.5	20	83	125	76	23.9869	No
892	alive	67	F	64	153	13.71	91.7	5	1.7	0	0.1	12.58	0.68	0.23	0	0.02	4.74	42	13.8	29.1	32.9	15.2	11.5	280	18.5	0.65	1328	352	3375	52.8	0.07	136	4.38	97.8		113					0.57	26	38.9	20	89	120	82	27.3399	No
893	alive	56	M	92	169	13.66	83.9	11.5	4	0.2	0.4	11.46	1.57	0.55	0.03	0.05	5.81	51.8	17	29.3	32.8	14	9.2	221	7.29936	1.35	507	404		196.6	0.04	139	4.35	104.9	8.4				37	31	1.19	20.2	27.7	20	82	126	81	32.2118	No
894	alive	61	F	60	160	8.17	80.2	14.4	3.7	0.4	0.2	6.55	1.18	0.3	0.03	0.02	5.03	42.8	14.5	28.8	33.9	12.7	9.3	391	5.55085	0.64	5183	412		272.3	0.04	140	6.63	105.4					30	27	0.57	19.5	28.5	20	95	110	75	23.4375	No
895	dead	72	M	77	175	4.12	67.3	23.8	8.7	0	0.2	2.77	0.98	0.36	0	0.01	5.57	47.7	16	28.7	33.5	13.8	9.9	129	2.82653	1.01	654	289		99.6	0.93	135	4.37	97.7		141			18	33	0.46	17	24.3	18	101	122	65	25.1429	No
896	alive	71	M	82	172	7.94	91.1	5.3	3	0	0	7.23	0.42	0.24	0	0	5.15	45.2	14.6	28.3	32.3	12.9	10.2	197	17.2143	1.02	434	330		112.2		147	5.46	109.6		169			13	24	0.41	21.8	32.5	20	76	120	80	27.7177	No
897	dead	62	M	85	170	8.86	94.3	3.5	1.6	0	0.1	8.36	0.31	0.14	0	0.01	4.9	43.5	15.3	31.2	35.2	12.3	9.7	236	26.9677	0.75	727	385		188	0.1	138	4.76	102.3	7.5				49	63	0.69	22	29.8	20	121	129	78	29.4118	No
898	alive	58	M	85	165	11.67	91.8	4.8	3	0.1	0.3	10.72	0.56	0.35	0.01	0.03	4.74	41.4	14	29.5	33.8	13.8	10.1	290	19.1429	1.59	510	559		297.1	0.35	134	5.26	99.8	8.3	181			52	61	0.56	16.8	26	40	118	128	72	31.2213	No
899	alive	58	M	68	170	14.73	66.7	18.6	8.1	0.7	0.6	9.82	2.74	1.2	0.1	0.09	4.81	45.3	15	31.2	33.1	14.8	10.5	873	3.58394	1.21	1268	567		233.6	0.22	143	5.86	103	10				237	153	0.52	22.8	37.4	21	91	186	107	23.5294	No
900	alive	80	M	76	165	4.14	49.4	39.1	11.1	0	0.2	2.04	1.62	0.46	0	0.01	5.28	50.3	17.8	33.7	35.4	13.6	9.3	168	1.25926	0.91	647	277		102.5	0.15	128	3.78	90.5		113			22	40	0.59	21.1	29.7	20	78	122	65	27.9155	No
901	alive	72	M	65	159	7.61	76.1	13.1	8.5	1.8	0.5	5.78	1	0.65	0.14	0.04	4.22	35.1	11	26.1	31.3	14.4	7.8	546	5.78	1.4	1470	161		169	3.12	137	5.1	101.9	9.2				6	12	0.5	19.2	27.3	18	85	127	71	25.711	No
902	dead	67	M	98	160	5.79	56.1	30.6	7.4	2.8	2.1	3.25	1.77	0.43	0.16	0.12	8.91	77.3	24.7	27.7	32	20.6	10.3	128	1.83616	0.9	242	283	7023	4.3		141	4.06	103.4	8.2			75	19	17	1.19	26.3	43.3	20	78	143	78	38.2812	No
903	dead	58	F	80	157	7.24	86.8	8.6	4.4	0.1	0.1	6.28	0.62	0.32	0.01	0.01	4.26	36.1	12.6	29.6	34.9	12.9	9.5	311	10.129	1.23	680	591	1252	221.4		131	4.09	94.5	7.9	227		139	22	35	0.57	20	27	25	92	111	56	32.4557	No
904	alive	74	M	55	160	9.5	86.8	5.8	4.6	0.4	0.4	8.24	0.55	0.44	0.04	0.04	4.79	42.7	16.9	35.3	39.6	13.8	8.6	255	14.9818	1.06	4800	336		101.9	1.71	140	4.92	105.2	8	202			21	21	0.58	19.5	25.7	22	108	197	109	21.4844	No
905	alive	60	M	74	173	14.03	93.6	5.1	1.2	0	0.1	13.12	0.72	0.17	0	0.02	4.5	40.1	13.8	30.7	34.4	13.2	10	365	18.2222	0.8	3489	438		272.8	0.3	129	4.52	94.4	8.4				40	24	0.81	18.4	22.7	30	140	117	70	24.7252	No
906	alive	49	M	76	172	6.96	77.5	14.8	7.6	0	0.1	5.39	1.03	0.53	0	0.01	5.35	47.9	17	31.8	35.5	12.3	10.6	196	5.23301	0.74	458	349		15.3		135	4.66	99.7	8.7				48	44	0.84	18	26.7	18	81	107	69	25.6896	No
907	alive	84	M	65	156	9.71	83.9	7.5	7.1	0.3	0.2	8.14	0.73	0.69	0.03	0.02	4.91	43.8	15	30.5	34.2	15	10.5	325	11.1507	1.01	4081	350		173.5		140	4.81	97.6	8.7			81	42	85	1.38	16.7	24.3	21	92	110	57	26.7094	No
908	dead	79	M	67	170	19.78	93.2	2.8	2.3	0	0.2	18.45	0.55	0.46	0	0.03	4.42	41.2	13.9	31.4	33.7	14.1	10.3	505	33.5455	0.86	1987	371	2351	274.4		139	4.96	106		209			25	25	0.88	17.2	25.5	23	110	99	78	23.1834	No
909	dead	74	M	60	165	4.77	77.1	16.6	5.5	0	0.2	3.68	0.79	0.26	0	0.01	4.97	45.7	15.9	32	34.8	14.6	9.6	142	4.65823	1.25	948	319		109.5		140	4.72	104.8					22	47	0.68	16.9	26.5	19	100	140	70	22.0386	No
910	alive	74	M	68	168	13.02	91.3	3.9	4.3	0	0.2	11.89	0.51	0.56	0	0.02	5.76	49.3	16.6	28.8	33.7	14.4	9	198	23.3137	1.4	870	272	816	115.9		139	4.22	104.9	8.7				20	31	0.84	21.6	33.5	18	75	114	65	24.093	No
911	alive	79	M	60	160	8.98	92.9	2.8	3	0	0.1	8.34	0.25	0.27	0	0.01	3.83	31.7	11.3	29.5	35.6	12.8	10	171	33.36	1.53	6787	446		88.2	0.06	132	4.42	101.4		135			20	21	0.27	17.8	26.2	20	67	145	74	23.4375	No
912	dead	69	M	60	170	5.43	72.9	10.3	15.5	0	0.2	3.96	0.56	0.84	0	0.01	5.9	56.1	18.4	31.2	32.8	18.3	10.5	147	7.07143	1.34	1231	1085	8933	65.9		142	4.75	106.4	7.6				40	135	0.65	12.6	23	22	42	96	68	20.7612	No
913	alive	67	M	100	187	8.77	83	8.3	5.8	0.9	0.6	7.28	0.73	0.51	0.08	0.05	4.96	44.7	14.9	30	33.3	12.9	9.8	362	9.9726	0.8	1430	266		170.5		140	4.76	101.4					43	33	0.64	25.1	38.3	32	88	118	72	2.85968	No
914	dead	63	F	62	145	11.77	88	6.7	4.1	0.2	0.2	10.37	0.79	0.48	0.02	0.02	4.9	42.6	14.1	28.8	33.1	14.4	8.9	479	13.1266	1.16	703	635		256.2	0.1	142	4.41	105.5	8.4	135		127	22	51	0.34	19.4	28.5	22	70	113	71	29.4887	No
915	alive	65	F	55	155	9.87	83.4	10.4	4.8	0	0.1	8.23	1.03	0.47	0	0.01	4.52	40.2	12.6	27.9	31.3	13.9	10.6	401	7.99029	0.62	406	303		50.1	0.15	139	3.8	103	7.5				39	32	0.23	19	30.8	20	52	99	48	22.8928	No
916	alive	62	F	60	160	6.77	82.6	12.9	4.4	0.1	0	5.59	0.87	0.3	0.01	0	4.65	39.8	13	28	32.7	14.3	10.2	161	6.42529	0.76	300	327		30.7		149	3.55	108.2	8.4	116						25.9	34.2	18	108	116	64	23.4375	No
917	alive	61	M	70	162	9.89	83.6	9.7	5.4	0.1	0.2	8.27	0.96	0.53	0.01	0.02	5.63	47.1	15.7	27.9	33.3	14.6	11.2	278	8.61458	1.39	1505	478		133.3		134	4.68	99.4					106	121	0.91	18	29.9	20	76	118	74	26.6728	No
918	dead	71	F	63	162	11.18	92.2	3.9	3.8	0	0.1	10.31	0.44	0.42	0	0.01	4.41	39.4	13.5	30.6	34.3	13.9	8.8	235	23.4318	0.81	883	413		185.4	0.25	141	3.84	106.1	8.6	186			65	49	0.4	18.7	25.7	24	104	129	59	24.0055	No
919	dead	61	M	113	168	13.42	90.3	5.8	2.2	0	0.1	12.11	0.78	0.3	0	0.02	6.15	56	18.4	29.9	32.9	15.8	10.3	180	15.5256	1.1	3624	490		226.7	0.78	138	4.4	102.7	6.5	184		322	53	40	2.64	21	34	21	107	181	117	40.0368	No
920	dead	57	M	82	164	29.58	89.5	3.4	1.7	0	0.6	26.46	1.02	0.5	0	0.18	6.35	54.1	17.8	28	32.9	15.5	10.3	208	25.9412	0.76	955	450		199.5	0.13	137	4.52	102.5	7.7				75	34	0.7	21	29.7	28	97	121	72	30.4878	No
921	alive	72	M	82	170	12.83	88	3.9	6.8	0	0.2	11.3	0.5	0.87	0	0.02	6.15	54.7	16.9	27.5	30.9	15.5	10.9	126	22.6	2.01	1076	372		229.5		142	4.94	106.7		125			18	27	0.42	22	38	20	109	155	88	28.3737	No
922	alive	60	M	70	170	7.28	80.3	15.5	3.6	0	0.1	5.84	1.13	0.26	0	0.01	5.42	48.6	16	29.5	32.9	14	10.7	129	5.16814	0.91	1368	715		168.9	0.36	144	4.4	106.6	8.1				37	61	0.48	24.5	36.5	20	100	153	66	24.2215	No
923	dead	63	M	90	166	23.17	92.3	5.4	1.7	0.3	0.3	21.37	1.26	0.4	0.07	0.07	5.72	52.4	17.4	30.4	33.2	16.5	11.9	382	16.9603	1.26	790	819		207.4	1.07	138	4.65	95.5	7.6	142			149	176	0.72	19	26	20	140	150	90	32.6608	No
924	dead	64	M	85	175	10.55	85.9	8.5	5.1	0.2	0.3	9.06	0.9	0.54	0.02	0.03	6.1	52.3	16.7	27.4	31.9	13.7	12.2	196	10.0667	1.28	1832	817		326.9		132	6.22	90.9	8.6	667			79	170	0.85	9.9	17.1	21	105	131	81	27.7551	yes
925	alive	79	M	83	163	3.53	35.2	40.2	23.2	0	0.3	1.24	1.42	0.82	0	0.01	4.35	38.9	13.1	30.1	33.7	15.5		75	0.873239	1.05	1028	384		125.8		138	4.21	96.7					21	31	0.73	23.8	32.2	22	86	145	65	31.2394	No
926	alive	75	M	50	157	4.8	77.9	13.1	9	0	0	3.74	0.63	0.43	0	0	5.22	47.6	15.7	30.1	33	14.2	10.9	205	5.93651	1.1	2273	422		97.8		137	4.77	102.4					70	56	1.1	17.9	26.4	18	68	126	61	20.2848	No
927	alive	83	M	66	162	9.07	91	4	4.2	0	0.2	8.26	0.36	0.38	0	0.02	4.35	38.6	13.9	32	36	13.3	8.5	290	22.9444	0.81	4643	436		252.4		131	4.01	93.1					37	68	0.92	19.6	24.4	22	95	165	64	25.1486	No
928	alive	59	M	85	165	15.72	87.6	6.9	5.2	0	0.3	13.77	1.09	0.82	0	0.04	3.62	32.6	11.3	31.2	34.7	12.6	9.2	647	12.633	1.74	356	152		8.1		134	5.46	100.4					42	14		13.2	23.8	18	115	107	73	31.2213	No
929	alive	71	M	88	178	8.13	82.5	11.2	5.7	0	0.1	6.71	0.91	0.46	0	0.01	4.99	44.4	15.7	31.5	35.4	13	9.8	277	7.37363	1.01	1245	414		173.7	0.48	138	4.41	103.8	8.1				104	82	0.62	17.1	23.5	20	78	110	78	27.7743	No
930	dead	63	M	85	170	13.8	93.2	1.9	4.9	0	0	12.86	0.26	0.68	0	0	5.28	47.4	15.7	29.7	33.1	14.3	8.9	280	49.4615	0.98	1470	367		37.4	0.05	139	4.33	101.7	7.9	348		49	21	25	0.76	17.7	29.3	18	93	159	82	29.4118	No
931	dead	78	M	72	178	3.17	77.9	16.4	5.7	0	0	2.47	0.52	0.18	0	0	4.73	41.3	13.7	29	33.2	13.8	12.3	119	4.75	0.9	570	272		65	0.43	137	4.38	104.5	8.8	140			16	24	0.27	19.8	27.7	19	87	110	62	22.7244	No
932	alive	86	M	65	168	4.54	76.4	17.2	5.1	0.2	0.2	3.47	0.78	0.23	0.01	0.01	3.78	34.4	12	31.7	34.9	11.8	10.5	117	4.44872	1.38	1301	299		18.1		140	5.96						25	24	0.31	19.9	31.7	19	62	131	60	23.03	No
933	alive	64	M	63	165	11.16	83.3	10.5	6	0	0.2	9.3	1.17	0.67	0	0.02	5.59	48.7	17.5	31.3	35.9	13.3	10.1	264	7.94872	0.89	1976	582		445.4		133	4.3	98.7		133			49	60	1.09	15.9	22.7	18	127	109	69	23.1405	No
934	dead	63	M	85	162	13.82	90.8	3.1	5.6	0	0.1	12.54	0.43	0.78	0	0.01	5.06	44.5	14.9	29.4	33.5	12.4	10.3	346	29.1628	1.02	620	315		105.1	0.08	141	5.01	106.2		219			18	30	0.63	21.7	31.6	23	115	155	102	32.3884	No
935	dead	56	M	76	171	15.07	88.5	4.7	5.2	0	0.3	13.33	0.71	0.79	0	0.04	5.69	48.2	16.5	29	34.2	14.1	11.3	226	18.7746	1.31	1399	545	14539	195.2	0.13	143	3.52	103	7.8	98		81	215	53	0.29	24.6	34.4	17	89	120	67	25.9909	No
936	alive	75	F	90	165	10.13	83.3	11.9	4.6	0.1	0.1	8.43	1.21	0.47	0.01	0.01	4.01	34.8	11.6	28.9	33.3	14.9	9.8	303	6.96694	1.12	34090	519		111.7	0.13	138	4.75	105.4	8.4	208			78	63	0.33	12.9	23.5	18	95	134	86	33.0579	No
937	alive	61	M	98	169	27.75	94.7	2.1	0.9	0.3	0.2	26.27	0.59	0.26	0.07	0.06	5.18	43	13.7	26.4	31.9	14	9.8	270	44.5254	2.91	1293	302		467.6	55.76	132	4.77	99.3	8.4	114			54	31	0.96	12.9	21	20	79	120	67	34.3125	No
938	alive	66	M	76	171	7.59	80.4	10.5	8	0	0.3	6.1	0.8	0.61	0	0.02	4.95	45.3	15.2	30.7	33.6	13.3	10.4	207	7.625	1.38	502	300		22.6		139	4.06			108		71	27	47	0.69	20.5	28.7	20	108	121	81	25.9909	No
939	alive	84	M	87	190	16.6	93.4	3.3	1.6	0	0.1	15.5	0.54	0.27	0	0.02	4.66	38.7	13.5	29	34.9	13.3	9.4	296	28.7037	1.53	1786	615		72.3		130	4.09	95.9	8.2	83			42	57	1.42	18.7	26.6	20	61	134	64	24.0997	No
940	alive	83	M	73	163	5.91	76.4	14.6	9	0	0	4.52	0.86	0.53	0	0	6.78	58.8	19.3	28.5	32.8	18.7	11.4	155	5.25581	1.17	1007	276		72		135	4.34	99	8.5	102		82	40	46	0.87	16.6	24.1	20	52	151	72	27.4756	No
941	alive	79	M	70	162	5.27	72.8	19	7	0.4	0.4	3.84	1	0.37	0.02	0.02	5.4	43.8	14.3	26.5	32.6	14.7	10.6	28	3.84	0.92	898	300	399	39.5		142	5.43	107.8					10	17	0.7	23	36.2	20	68	111	61	26.6728	No
942	alive	78	M	72	155	7.6	65.4	26.8	7.4	0.3	0.1	4.97	2.04	0.56	0.02	0.01	5.54	46.6	16.9	30.5	36.3	13.2	10.9	183	2.43627	0.92	2146	333		9.7		126	3.13	87.7	8.2	143						22.3	27.8	16	110	134	98	29.9688	No
943	alive	76	M	75	165	9.69	76.4	17	6.5	0.1	0	7.4	1.65	0.63	0.01	0	5.72	48.9	16.6	29	33.9	13.6	9.5	157	4.48485	1.09	480	455		335.3		136	4.54	98.3		117		112	112	96	0.5	20.8	29.4	20	76	136	77	27.5482	No
944	dead	74	M	50	182	12.85	90.1	4.9	2.7	0	0.2	11.58	0.63	0.35	0	0.02	2.28	25.8	8.6	37.7	33.3	15.5	10.6	51	18.381	1.33	2642	681		346.3		146	3.7	106.4		316			12	48	1.1	17.4	26	20	93	129	65	15.0948	No
945	dead	90	M	50	159	11.14	91.2	5.5	2.7	0	0.1	10.16	0.61	0.3	0	0.01	5.28	46	16	30.3	34.8	14.5	10.6	212	16.6557	2.02	1945	682	972	278.9	3.36	150	4.24	113.4					37	95	0.75	19.4	28.9	20	71	117	60	19.7777	No
946	alive	49	F	68	166	15.69	93.6	3.3	3.1	0	0	14.7	0.51	0.48	0	0	4.73	41.5	14.2	30	34.2	14.8	10.9	315	28.8235	0.89	410	343	364.3	146.5		143	4.1	101.3					20	20	0.3	24	32	19	80	138	60	24.677	No
947	alive	85	M	80	165	9.07	89.2	7.4	3.3	0	0.1	8.09	0.67	0.3	0	0.01	4.77	40.2	13.8	28.9	34.3	13.1	10	346	12.0746	1.32	4435	369		252.1		133	5.36		9.5				40	51	0.42	17.2	26	20	107	121	63	29.3848	No
948	dead	83	M	60	160	3.83	74.6	16.7	7.6	0	0.3	2.86	0.64	0.29	0	0.01	3.86	30.9	9.6	24.9	31.1	18.4	11.9	149	4.46875	1.14	793	202	231	51.7		134	4.02	111.2					16	18	0.55	18.3	26.7	18	74	104	57	23.4375	No
949	dead	83	M	70	165	16.29	90.2	3	3.3	0.6	0.4	14.7	0.49	0.54	0.09	0.07	6.06	56	18.7	30.9	33.4	13.5	9.5	213	30	2.15	1200	506	3032	305.8		147	8.65	107					25	69	1.27	16.6	24.6	19	87	119	79	25.7117	No
950	dead	61	M	82	178	2.91	35.1	40.5	19.6	3.1	1	1.02	1.18	0.57	0.09	0.03	5.29	45.2	13.8	26.1	30.5	15.9	9.7	191	0.864407	1.07	1078	232	83.9	83.2		138	4.44	100.9		133			29	35	0.27	19.8	30.7	18	79	111	75	25.8806	No
951	alive	72	M	80	170	4.82	67.5	23	8.9	0	0.2	3.25	1.11	0.43	0	0.01	6.21	58.5	19.6	31.6	33.5	12.3	10.4	157	2.92793	1.19	692	395		25.1		135	4.62	99.4					44	51	0.92	20.3	33.1	18	96	160	84	27.6817	No
952	dead	67	F	77	164	7.15	84.1	8.7	6.3	0	0.1	6.01	0.62	0.45	0	0.01	4.55	40.7	13.9	30.5	34.2	13.5	10.5	206	9.69355	0.94	1184	695	2947	85.8		126	4.57	90	7.6				53	70	0.56	22.5	32.6	25	97	138	80	28.6288	No
953	alive	65	F	82	163	21.81	92.7	2.6	4.7	0	0	20.2	0.57	1.03	0.01	0	5.12	46.7	15.7	30.7	33.6	14.6	12	161	35.4386	1.14	619	383		325.5		144	4.23	107.6	8.6							18.9	29.5	32	74	110	58	30.863	No
954	alive	65	F	70	165	7.99	85.3	8.6	5.5	0	0.1	6.81	0.69	0.44	0	0.01	4.74	40.5	13.7	28.9	33.8	13.6	11.4	148	9.86957	1.1	344	359		51.4	0.23	131	4.42	97.2	8.7	138		94	36	53	0.49	18.9	29.5	19	87	112	65	25.7117	No
955	dead	64	F	50	150	6.27	86.7	11.3	1.1	0.2	0.2	5.44	0.71	0.07	0.01	0.01	3.45	33.8	11	31.9	32.5	13.4	10.3	194	7.66197	2	2140	620	2888	170.9	0.69	136	3.11	103	7.4	114		187	24	49	0.96	19	23.3	16	76	100	60	22.2222	No
956	dead	69	F	70	150	5.47	86.8	10.6	1.5	0	0	4.75	0.58	0.08	0	0	5.09	38.8	12	23.6	30.9	19.2	8.7	214	8.18966	1.2	1338	505	478	160.1		141	6.45	101.7	8	186		81	36	47	0.47	15.9	26.7	19	113	120	75	31.1111	No
957	dead	68	F	54	144	7.31	74.7	16.6	8.2	0	0.1	5.46	1.21	0.6	0	0.01	5.11	43.8	14.9	29.2	34	12.9	12.6	100	4.5124	0.91	1433	442	1685	138.5		132	4.88	94.8	8	489			29	49	0.48	17.1	31.2	18	90	114	74	26.0417	No
958	dead	67	F	90	157	8.47	90.7	4.5	3.5	0	0.8	7.68	0.38	0.3	0	0.07	7.9	68.8	22.5	28.5	32.7	18.2		38	20.2105	1.48	4653	491		52.9	1.05	134	4.97	96.2	7.6				26	63	0.94	22.2	35.1	20	78	130	62	36.5126	No
959	dead	65	F	63	158	18.84	90.4	3.1	3.3	0	0.4	17.04	0.58	0.62	0	0.07	5.51	46.2	15.2	27.6	32.9	13.5	10.2	504	29.3793	1.27	1210	710		167.2		132	5.48	92.5	8.1				20	44		16.8	23	18	121	124	60	25.2363	No
960	alive	66	F	65	150	6.72	80.4	14	5.5	0	0.1	5.4	0.94	0.37	0	0.01	4.49	38.4	13	29	33.9	13.2	10.3	147	5.74468	0.75	281	437		206.2		145	3.93	103.9	7.9				22	21	0.45	22.2	28.7	21	105	139	78	28.8889	No
961	dead	66	F	80	160	8.54	86.3	6.7	6.4	0	0.1	7.37	0.57	0.55	0	0.01	4.81	45.3	14.2	29.5	31.3	14.2	10.1	175	12.9298	0.8	1000	391	705	86.8		134	4.42	98.7	7.7	178			21	54	0.45	20.3	30.4	26	75	100	75	31.25	No
962	alive	61	F	92	164	10.49	79.6	15	3.1	0.1	0.2	8.36	1.57	0.32	0.01	0.02	5.25	43	13.8	26.3	32.1	14.7	10.4	337	5.32484	0.84	2707	666	998	279.3	0.06	133	4.67	98.4	7.9	129			40	46	1.82	17.1	25.6	19	96	137	76	34.2058	No
963	dead	63	F	88	157	14.14	84.7	4.7	5.9	0.1	0.4	11.97	0.67	0.84	0.01	0.05	5.81	49.3	16.1	27.7	32.7	13.6	11.1	285	17.8657	0.67	1693	494	1279	198.1	0.36	138	4.54	102.5	8.1			115	77	51	1.11	22	32.8	21	88	112	53	35.7012	No
964	alive	59	F	90	160	17.85	90.8	5.2	2.7	0	0.2	16.2	0.93	0.49	0	0.03	4.62	41.5	14.1	30.5	34	13	11.8	240	17.4194	0.65	380	262		301.5		141	4.48	109.5	8.4	168			15	11	0.64	17.5	24	20	62	109	52	35.1562	No
965	dead	59	F	67	159	11.38	90.6	3.8	4	0	0.1	10.32	0.43	0.45	0	0.01	3.77	34.5	11.7	31	33.9	13.7	10.8	275	24	4.35	1463	443		294.7	9.07	140	4.51	93	7.5				16	29	0.55	26.9	33.7	20	88	100	60	26.5021	No
966	dead	65	F	45	132	7.91	93.3	3.3	3	0	0.1	7.38	0.26	0.24	0	0.01	5.08	27.4	7.4	14.6	27	24.2	8.2	375	28.3846	0.4	584	269		139.5	0.21	125	4.04	90.1	8.4	112					0.37	20.6	35.3	21	102	153	96	25.8264	No
967	alive	60	F	72	160	19.26	90.9	3.2	5.1	0	0.1	17.51	0.61	0.98	0	0.02	4.78	43.4	13.6	28.5	31.3	13.4	10.1	234	28.7049	1.29	841	369		33.5	0.07	142	4.71	106.1	8.2				73	38	0.2	22.1	36.3	21	78	106	60	28.125	No
968	alive	62	F	95	157	4.89	54	28.8	16.8	0.2	0.2	2.64	1.41	0.82	0.01	0.01	5.23	46.1	15.3	29.3	33.2	15.3	9	196	1.87234	0.6	360	462		62.4	0.08	138	3.67	99.3	8.2							24.1	36.3	19	119	132	69	38.5411	No
969	alive	68	F	100	150	8.43	79.4	12.6	7.2	0	0.1	6.69	1.06	0.61	0	0.01	5.47	49.2	15.5	28.3	31.5	15.5	9.7	474	6.31132	1.11	1161	307		25.5		141	5.59	108.5					10	16	0.26	21.9	36.5	26	75	140	90	44.4444	No
970	dead	63	F	62	155	19.11	88	9.2	2.3	0.3	0.2	16.81	1.76	0.44	0.06	0.04	5.36	46.5	15.8	29.5	34	12.4	8.8	306	9.55114	0.59	804	380		323.8	0.98	134	4.33	97.8	8.3				15	22	0.59	20.6	30.3	20	89	147	67	25.8065	No
971	dead	66	F	80	168	8.86	94.1	3.4	2.3	0.1	0.1	8.34	0.3	0.2	0.01	0.01	5.03	39.4	14.2	28.2	36	14	8.4	307	27.8	0.72	720	690	5825	127.4		134	4.17	100.4		141		348	259	334	0.61	22.5	34.7	16	76	114	62	28.3447	No
972	alive	66	F	53	150	6.6	67.8	19.7	8.2	1.7	0.6	4.48	1.3	0.54	0.11	0.04	3.26	33.7	11.7	35.9	34.7	14.1	10.9	318	3.44615	10.04	1164	445	2927	149.1		139	3.06	97.3								24.9	28.7	19	67	123	87	23.5556	No
973	alive	61	F	75	160	4.79	71.6	11.1	11.9	0	0.2	3.43	0.53	0.57	0	0.01	4.49	40.8	14.1	31.4	34.6	12.5	9.1	300	6.4717	0.74	2255	502	675	26.1		140	4.62	107	8	317					0.6	15.8	21.8	19	95	151	87	29.2969	No
974	dead	61	F	90	178	8.06	89.9	6.6	2.7	0	0.1	7.24	0.53	0.22	0	0.01	4.76	41.4	14	29.4	33.8	14.2	10.4	240	13.6604	0.76	1455	436		346.2	2.37	135	4.57	100.3	7.6	337			21	30	0.68	16.7	24.5	23	109	106	62	28.4055	No
975	dead	65	F	57	155	8.79	92.2	5.3	1.4	0.1	0.3	8.1	0.47	0.12	0.01	0.03	3.45	38	12.3	35.7	32.4	15.9	10.8	182	17.234	2.51	1108	572		202.5	10.79	137	4.54	97.7	7.9	98		131	44	156	0.34	26.6	36.2	22	86	179	113	23.7253	No
976	alive	62	F	80	155	7.56	69.2	22.2	7.4	0	0.1	5.23	1.68	0.56	0	0.01	4.1	37.8	12.2	29.8	32.3	15.5	10	238	3.1131	0.63	392	488	2295	159.6	0.09	134	3.8	98.5	8.9	157			35	51	0.42	22.2	34.3	18	89	128	73	33.2986	No
977	dead	90	M	56	156	9.64	67.5	21.3	7.6	2.4	0.4	6.52	2.06	0.73	0.23	0.04	4.48	43.9	13.2	29.5	30.1	22.7	12.9	47	3.16505	2.46	8.36	531		296.2		157	4.44	120.7		71						18.3	29.8	20	90	90	60	23.0112	No
978	alive	55	F	75	150	8.22	64.3	27.3	6.6	0	0.2	5.29	2.24	0.54	0	0.02	4.59	43.7	14.1	30.7	32.3	14	9.8	203	2.36161	0.91	1153	712		218	1.44	128	4.45	92.7	8.1			99	109	151	0.64	27.9	39	32	112	98	58	33.3333	No
979	alive	62	F	106	167	7.18	76.6	18	5.2	0.1	0.1	5.5	1.29	0.37	0.01	0.01	4.69	38.8	12.6	26.9	32.5	16.1	9.4	298	4.26357	0.61	300	250		129.3		136	4.72	99	8.9				16	22	0.34	16.1	27.6	21	77	121	64	38.0078	No
980	alive	64	F	110	170	4.22	74.4	16.4	8.5	0	0.5	3.14	0.69	0.36	0	0.02	3.78	34.7	11.7	31	33.7	12.8	9.9	189	4.55072	4.78	1889	462		197.9		134	3.8	93.1	8.1	111			28	54	0.58	25.7	35.4	20	59	174	74	38.0623	No
981	alive	67	F	52	160	9.05	86.2	7.7	5.3	0	0.2	7.8	0.7	0.48	0	0.02	4.74	40.7	14.5	30.6	35.6	11.9	11	281	11.1429	0.5	790	293		81		134	4.69	101.6					21	28	0.38	16	23.9	18	97	119	74	20.3125	No
982	dead	69	F	88	160	8.41	69.4	20.7	7.4	0	0.4	5.84	1.74	0.62	0	0.03	5.05	45.8	15	29.7	32.8	14.5	12.6	160	3.35632	1.4	956	354		59.9	0.21	135	5.53	102.6	8.4	152			113	157	0.57	20.6	40.3	16	80	99	66	34.375	No
983	alive	64	M	85	169	11.64	90.9	5.5	3	0	0.1	10.58	0.64	0.35	0	0.01	5.46	45.2	14.8	27.1	32.7	13.9	11.3	233	16.5312	0.96	961	524		155.4	0.33	138	5.05	100.6	8.6			76	20	27	0.29	20.2	30.8	16	75	160	75	29.7609	No
984	alive	61	F	82	147	4.35	75.5	19.3	3.7	0.2	0.2	3.28	0.84	0.16	0.01	0.01	4.55	42.9	14.2	31.2	33.1	12.7	10	277	3.90476	0.7	4224	442	1436	76.4		140	4.21	105.1					52	71	0.69	25.6	35.8	18	61	126	54	37.9472	No
985	alive	63	F	60	148	5.53	72.6	20.1	7.1	0	0.2	4.02	1.11	0.39	0	0.01	4.55	38.5	13.6	29.9	35.3	14.3	9.6	221	3.62162	0.71	380	430	733	63.3		141	3.34						55	60	0.69	22.4	32.6	22	81	109	80	27.3923	No
986	alive	38	F	60	155	3.34	71.5	17.7	9	0	0	2.39	0.59	0.3	0	0	4.86	44.3	14.6	30	33	12.5	8.8	177	4.05085	0.67	641	417	1609	163.1	0.3	149	4.45	114.9	7.8			104	30	40	0.86	17.5	27.9	20	116	137	91	24.974	No
987	alive	73	F	68	168	22.05	90.9	6.3	1.7	0	0.1	20.03	1.38	0.38	0	0.03	4.13	38.1	13.2	32	34.6	12.3	10.8	277	14.5145	0.57	1084	388		372.1	1	145	4.32	107.8	8.7	175			60	58	0.62	17.8	22.4	20	88	98	52	24.093	No
988	alive	69	F	54	167	5.74	76.1	15.9	4.9	0	0.3	4.37	0.91	0.28	0	0.02	4.66	42.3	14.5	31.1	34.3	13.4	10.8	189	4.8022	0.51	928	462		66.2		141	4.66	101.5	8.9						0.34	21.3	28.3	20	90	100	58	19.3625	No
989	alive	49	F	60	157	10.16	83.3	8.8	4.7	0.4	0.2	8.47	0.89	0.48	0.04	0.02	4.8	43.7	14.8	30.8	33.9	12.3	10.7	293	9.51685	0.56	2482	689	313	43.3	0.05	141	4.26			107			116	86	0.45	21.2	29.5	18	71	125	68	24.3418	No
990	alive	63	F	77	155	10.03	80.8	14	4.6	0.4	0.2	8.11	1.4	0.46	0.04	0.02	4.8	40.1	13.1	27.3	32.7	12.2	9.7	319	5.79286	0.52	325	315		301.4		134	3.99	97.9	8.7	250			25	32	0.31	22.6	33	23	86	126	59	32.0499	No
991	alive	62	M	65	165	10.54	80.2	12.5	6.5	0.2	0.6	8.46	1.32	0.68	0.02	0.06	5.43	49.7	17.2	31.7	34.6	11.7	10	368	6.40909	1.04	586	419		1.6		142	3.96	110.2					116	47	1.53	23.6	32	20	86	118	77	23.8751	No
992	dead	90	M	50	157	4.13	88.9	5.3	5.8	0	0	3.67	0.22	0.24	0	0	4.5	37.8	12.9	28.7	34.1	16.3	10.9	185	16.6818	1.29	1400	336		73.2		129	3.73	97.7	7.8						0.25	18.1	25.9	25	80	130	80	20.2848	No
993	alive	49	M	70	160	10.14	78.1	12.5	5.2	0	0.3	7.91	1.27	0.53	0	0.03	4.97	39.3	12.5	25.2	31.8	17	9.7	449	6.22835	1.32	1075	606	292	315.3	0.3	132	4.71	106.3					54	37	1.17	19	24.5	17	82	109	70	27.3438	No
994	alive	82	M	70	168	5.98	88.3	7.7	3	0.8	0.2	5.28	0.46	0.18	0.05	0.01	4.77	41	14.2	29.8	34.6	13.7	10.3	147	11.4783	1.03	1560	430		100.6	0.11	140	4.53	104.8		151						18.3	27.9	19	74	134	60	24.8016	No
995	dead	81	M	60	162	8.87	88.9	5.4	4.3	0	0.2	7.88	0.48	0.38	0	0.02	5.07	43.7	14.8	29.2	33.9	13.8	10.4	248	16.4167	1.26	896	377		207.5		132	4.53	98.1		125		148	112	47	0.46	20.5	28.6	18	86	91	56	22.8624	No
996	dead	68	M	70	170	10	87	9.4	2.4	0.2	0.2	8.7	0.94	0.24	0.02	0.02	4.08	40.8	14.9	36.5	36.5	13	10.1	160	9.25532	1.13	1285	890		183.2	1.61	135	4.18	96.7	7.9	102		126	128	107	1.58	22.2	29.6	22	77	112	85	24.2215	No
997	alive	89	M	40	145	21.1	87.7	4.9	5.9	0.6	0.2	18.49	1.04	1.25	0.12	0.05	4.21	43.3	13.2	31.4	30.5	13.7	13.5	183	17.7788	2.73	1387	320		110.4	0.08	154	5.9	114.9	8.7	86		150	14	18	0.48	25.4	38.2	20	134	129	74	19.025	No
998	dead	83	M	65	165	6.05	86.3	6.6	5.6	0	0.2	5.22	0.4	0.34	0	0.01	4.82	44.7	14.2	29.5	31.8	13.6	10.5	123	13.05	1.33	38204	734		93.3	0.55	138	4.13	104	8.7				132	122		20.5	25.7	26	76	145	56	23.8751	No
999	dead	82	M	65	165	5.49	78.8	14.4	6.6	0	0	4.33	0.79	0.36	0	0	4.83	43.4	14.5	30	33.4	14.9	10	131	5.48101	0.85	499	179		174.1	0.07	133	4.13	98	8.7				28	33	0.56	23.1	33.3	20	105	113	75	23.8751	No
1000	alive	90	M	60	163	6.42	67.6	17.9	10.7	1.6	1.4	4.34	1.15	0.69	0.1	0.09	4.8	41.8	14.5	30.2	34.7	15.5	10	360	3.77391	0.81	2043	239		41.5	0.08	138	3.56	102.9					15	28	1.99	20.2	28.1	21	68	110	62	22.5827	No
1001	alive	61	F	65	160	11.34	89.8	4	6	0	0.2	10.19	0.45	0.68	0	0.02	5.19	42.5	14.7	28.3	34.6	14.3	9.6	258	22.6444	1.48	1400	307	854	84		129	5.05	93.2	8.7	475			29	30	0.28	5.8	16.9	17	101	143	65	25.3906	No
1002	alive	59	F	68	168	1.53	28	43.8	21.6	0	0.7	0.43	0.67	0.33	0	0.01	4.25	38.7	12.9	30.4	33.3	16.5	9.7	88	0.641791	0.66	1850	292		31.4	0.08	131	3.44	94.8	8.4				57	44	0.34	24.4	36.2	17	83	89	47	24.093	No
1003	alive	59	F	100	160	12.71	82.7	9.3	4.7	0	0.5	10.52	1.18	0.6	0	0.06	4.25	38.4	11.6	27.3	30.2	15.3	10.6	197	8.91525	0.92	17087	523	3775	186.7		146	4.14	102.7	8.6				58	47	0.54	29.8	47.1	21	82	130	78	39.0625	No
1004	dead	69	F	58	158	8.62	87.6	10	1.6	0	0.2	7.55	0.86	0.14	0	0.02	4.94	47.9	15.4	31.2	32.2	13.2	9.7	225	8.77907	1.71	913	546	3745	286.1	0.72	138	4.66	109.6	8	106			23	49	0.29	14.7	25.1	20	89	100	60	23.2335	No
1005	alive	57	F	56	150	3.67	83.7	12.5	3.3	0	0.5	3.07	0.46	0.12	0	0.02	4.39	38.2	12.6	28.7	33	13.9	10.9	326	6.67391	0.5	2840	457	935	259.1	0.15	140	4.92									21.1	29.6	19	87	102	50	24.8889	No
1006	dead	54	F	67	153	16.44	95.3	3	1.6	0	0.1	15.66	0.5	0.27	0	0.01	4.99	42.7	14.8	29.7	34.7	13.9	10.2	304	31.32	0.85	571	463		128.9	0.58	131	3.58	90.7	8	179			42	46	0.59	22.3	29.2	20	97	119	75	28.6215	No
1007	dead	54	F	67	152	6.22	85.7	9.8	4	0	0	5.33	0.61	0.25	0	0	6.04	52.8	17.4	28.8	33	12	9.5	183	8.7377	0.56	851	436	1862	144.1		133	5.18	92.8	8.8	435			32	31	0.23	13.5	22.8	20	103	117	70	28.9993	No
1008	dead	58	F	82	160	28.04	85.2	6.1	4.9	0	0.2	23.86	1.72	1.37	0	0.07	4.93	43.7	14.1	28.6	32.3	15.6	13	259	13.8721	1.61	3641	980		253.7	10.8	138	5.35	94.6	8				109	134	0.56	7.4	15.7	18	89	94	56	32.0312	yes
1009	dead	62	F	80	147	16.17	88	8.2	3.3	0.1	0.4	14.23	1.33	0.53	0.01	0.07	5.33	47.5	16	30	33.7	15.4	11.4	248	10.6992	0.69	56961	494		15.2	0.3	140	4.25	105.8	7.9				20	32	0.49	19.5	27.5	24	89	132	87	37.0216	No
1010	alive	76	F	60	152	4.44	47.1	11.7	40.1	0	0.2	2.09	0.52	1.78	0	0.01	4.75	40.9	14.5	30.5	35.5	12.9	11.7	43	4.01923	0.71	240	157		84.8		137	3.03	96.5	8.3	96			12	15	0.87	19	27	18	121	136	63	25.9695	No
1011	alive	61	F	77	147	9.5	85	8.8	5.8	0	0.1	8.07	0.84	0.55	0	0.01	5.55	47	16.1	29	34.3	13.4	11.1	183	9.60714	1.58	1107	287		42.4	0.42	141	3.9	102.6	6.9	163		77	29	23	1.39	24.7	44	20	75	124	68	35.6333	No
1012	dead	65	F	60	160	19.32	90	6.3	2.1	0	0.2	17.4	1.22	0.4	0	0.03	4.51	40.8	13.6	30.2	33.3	13.7	9.8	312	14.2623	0.94	1147	317	860	50	0.07	143	3.99	110.3	8.3		2.9		31	24	0.41	23.8	37.3	20	78	122	77	23.4375	No
1013	dead	58	F	108	157	7.8	88.9	6.3	3.8	0	0.1	6.93	0.49	0.3	0	0.01	4.43	40.1	12.2	27.5	30.4	17.7	11.1	252	14.1429	8.79	4208	520		352.6	12.11	139	4.74	94.1	8.2	127		148	28	33	0.33	25.7	37.6	19	82	145	67	43.8152	No
1014	alive	59	F	60	155	4.32	77.6	13.7	7.6	0	0.2	3.35	0.59	0.33	0	0.01	5.04	43.4	14.7	29.2	33.9	12.5	8.7	271	5.67797	0.55	959	607		116.1		139	3.83	103.3	8.1				25	47	0.43	23	32.1	20	82	131	72	24.974	No
1015	dead	51	F	48.3	140	9.9	86.1	9.6	2.5	0.1	1.4	8.52	0.95	0.25	0.01	0.14	2.54	25.9	7.3	28.7	28.2	16.3	9.4	405	8.96842	7.22	4913	661		571		135	5.72	93.6	7.5							18.5	31.4	19	67	146	67	24.6429	No
1016	alive	53	F	112	172	7.86	75.2	19.1	3.4	0.3	0.1	5.91	1.5	0.27	0.02	0.01	5.79	45.6	14.5	25	31.8	20.7	9.3	208	3.94	0.87	1720	579	412	137.4		143	4.47	107.6	8.3	88			56	58	0.24	18.8	28.7	20	55	172	87	37.8583	No
1017	alive	51	F	55	145	14.74	82.5	9.2	4.1	0	0.4	12.16	1.36	0.6	0	0.06	5.52	49.9	17	30.8	34.1	12.2	10.6	235	8.94118	0.92	749	493		95.6		137	4.54	100.6					87	78	0.48	20.9	27.8	20	83	91	63	26.1593	yes
1018	dead	48	F	78	155	4.73	72.1	20.1	5.5	0.4	0.4	3.41	0.95	0.26	0.02	0.02	1.74	20.3	5.3	30.5	26.1	19.7	10.3	158	3.58947	0.61	543	399		143.8	0.33	141	3.49	105.3	8.6	77		127	12	24	3.92	20.7	31.9	18	86	102	58	32.4662	No
1019	alive	58	F	90	156	5.57	75.7	18	5.2	0.7	0.4	4.22	1	0.29	0.04	0.02	5.37	46.1	14.7	27.4	31.9	13.3	12	183	4.22	0.82	1240	410		92		143	4.4	101.1	8.6	113			55	64	0.48	22.1	34.6	23	86	111	58	36.9822	No
1020	alive	57	F	44	169	10.96	93.1	4.7	1.6	0	0.1	10.2	0.51	0.18	0	0.01	4.18	37.3	12.6	30.1	33.8	13	8.9	227	20	0.67	515	494		326.7		134	4.66	99.6	8	189			50	48	0.43	19.6	28.7	19	76	112	65	15.4056	No
1021	alive	57	F	78	158	6.63	75.1	16.9	7.8	0	0.2	4.98	1.12	0.52	0	0.01	4.51	40	13.2	29.3	33	12.7	8.4	445	4.44643	0.67	1500	293		119.4		143	4.24	105.7		132						20.7	28	18	74	111	65	31.245	No
1022	alive	56	F	70	155	9.89	89.7	5.9	4.3	0	0.1	8.87	0.58	0.43	0	0.01	3.92	39.9	13.9	35.5	34.8	12.2	8.8	229	15.2931	0.9	635	340		99.3		137	4.81						31	40	0.43	22	28	22	105	134	63	29.1363	No
1023	alive	56	F	60	150	12.74	90.8	6.4	2.5	0.1	0.2	11.58	0.81	0.32	0.01	0.02	4.79	43.6	14.3	29.9	32.8	13.3	11.1	259	14.2963	0.53	1486	301		414.6		140	4.8									24.4	34.1	22	109	105	60	26.6667	No
1024	dead	57	F	50	160	19.47	76.1	12.4	10.1	0.2	0.4	14.84	2.42	1.96	0.03	0.07	2.9	26.2	8	27.6	30.5	16.9	11.7	422	6.13223	3.36	4151	1450	875	518.9		136	4.13	93.4	8.4		2.3				0.27	23.9	28.6	24	103	119	70	19.5312	No
1025	alive	55	F	79	162	16.79	91.5	7.1	1.4	0	0	15.35	1.2	0.24	0	0	5.27	44	14.4	27.3	32.7	15.3	10.9	159	12.7917	0.79	770	401		147.1	1.5	139	3.63	103.7	7.4	101		69	46	47	0.48	19.7	28.5	24	94	133	80	30.1021	No
1026	dead	58	F	85	155	3.8	76.8	17.9	3.7	0	0.3	2.92	0.68	0.14	0	0.01	3.83	31.8	10.6	27.7	33.3	15.2	11.1	166	4.29412	1.17	2538	568		146.5	1.16	131	3.83	99.4	7.6	495			35	68	0.79	21	33.3	20	74	111	54	35.3798	No
1027	alive	50	F	55	147	12.78	89.6	6.7	3.2	0	0.1	11.46	0.85	0.41	0	0.01	4.46	39.8	13.6	30.5	34.2	13.1	10.5	295	13.4824	0.61	400	295		451.8	25.99	140	3.9	98.5	8.7	139			57	42	0.47	22.7	31.4	20	58	121	55	25.4524	No
1028	alive	49	F	89	168	7.92	83.4	13.3	3	0	0.3	6.61	1.05	0.24	0	0.02	5.1	45	15.3	30	34	13.6	10.3	223	6.29524	0.91	965	774		215.8	1.87	143	4.95	106.2	7.9				96	87	0.64	17.2	23.7	21	101	90	51	31.5334	No
1029	dead	53	F	65	155	9.75	84.5	8.6	4.8	0	0.2	8.23	0.84	0.47	0	0.02	5.45	48.2	15.7	28.8	32.6	13.9	9.9	269	9.79762	0.67	734	492	1268	88.5	0.06	138	4.5	99.3	8.6				54	32	0.35	24.8	35.3	23	83	133	79	27.0552	No
1030	alive	58	F	72	170	10.28	84.8	10.9	4.1	0.1	0.1	8.72	1.12	0.42	0.01	0.01	3.39	31.5	15	44.2	47.6		10	272	7.78571	0.86	8300	982	1627	111.2		132	5.26	99.4					37	58	0.87	20.2	28.3	20	56	130	59	24.9135	No
1031	dead	62	F	96	156	11.98	79.5	10.3	9.8	0.1	0.3	9.53	1.23	1.18	0.01	0.03	4.36	40.3	13	29.8	32.3	15.3	12.3	396	7.74797	19.63	540	721	677	78.6	0.56	141	6.73	89.6	6.9	371			22	36	0.39	24	38.8	32	58	196	90	39.4477	No
1032	alive	54	F	70	160	8.33	76.1	18.2	4.7	0.1	0.2	6.33	1.52	0.39	0.01	0.02	4.71	41.2	13.3	28.2	32.3	13.6	10.9	322	4.16447	0.93	510	510		152.4		143	4.73			124			55	55	0.21	24.5	38.1	20	84	116	66	27.3438	No
1033	dead	77	M	60	165	5.54	69.4	25.5	4.2	0	0.2	3.85	1.41	0.23	0	0.01	4.79	44.2	15.4	32.2	34.8	12.8	9.9	226	2.7305	1.28	671	434		188.7	0.13	138	4.67	102.9	8.1	126			22	49	0.69	16	25.4	21	72	112	76	22.0386	No
1034	alive	82	M	85	168	6.07	73.2	12.4	10.9	2.5	0.3	4.45	0.75	0.66	0.15	0.02	5.86	51.2	16.8	28.7	32.8	14.8	9.9	106	5.93333	1.44	1081	178		165.2		141	4.58						20	25	0.67	19.4	31.8	20	110	161	79	30.1162	No
1035	alive	78	M	90	173	7.71	91.4	7.1	1.4	0	0.1	7.04	0.55	0.11	0	0.01	5.27	46.5	15	28.5	32.3	13.8	10.3	318	12.8	1.42	1717	615		310.7		138	5.25	107.4	8.7	215			32	47	0.86	15.6	27.7	20	90	137	79	30.0712	No
1036	alive	60	M	85	167	7.45	81.7	10.6	7.2	0	0.1	6.08	0.79	0.54	0	0.01	4.42	38.1	13.3	30.1	34.9	13	10.9	210	7.6962	0.76	991	379		117.8		130	3.88	98.2	8.6				30	70	0.36	23.3	29.8	18	78	110	70	30.478	No
1037	alive	54	M	80	170	21.17	96	2.5	1.5	0	0	20.3	0.53	0.32	0.01	0.01	5.02	43.2	15	29.9	34.7	13.7	10.5	204	38.3019	1.78	980	307	1142	422.9	3.77	140	4.26	104.1	7.9				55	39	0.85	19.9	28.9	25	101	101	54	27.6817	No
1038	alive	61	M	68	165	5.2	80.2	10.2	9.4	0	0.2	4.17	0.53	0.49	0	0.01	4.55	41.1	14.4	31.6	35	12.9	10.6	217	7.86792	1.04	4060	493		80.5		135	5.12								0.63	15.4	20.4	21	67	132	62	24.977	No
1039	alive	56	M	68	168	14.35	96.1	2.2	1.3	0.1	0.3	13.79	0.32	0.19	0.01	0.04	5.61	48.8	16.9	30.1	34.6	14	10.9	256	43.0938	1.19	1404	1133		362		138	6.41	99.5	7.6			89	305	277	0.91	10.5	25.2	21	85	114	79	24.093	No
1040	dead	70	M	74	170	12.73	80.9	12.4	6.1	0.2	0.4	10.29	1.58	0.78	0.03	0.05	4.93	45.5	15.7	31.8	34.5	12.1	9.3	273	6.51266	1.02	230	267		110.7	14.79	137	4.53	103.1					21	33		18	24	18	80	161	68	25.6055	No
1041	dead	85	M	92	170	12.6	88.6	5.7	4.3	0	0.2	11.17	0.72	0.54	0	0.02	4.07	38.5	13.5	33.2	35.1	13.4	9.9	254	15.5139	1.4	4150	804		215.1	1.6	126	4.95	89.6	8.4	206			48	138	0.63	13.8	31.5	18	90	102	79	31.8339	No
1042	alive	58	M	85	184	10.61	90.3	4.4	5.1	0	0.2	9.58	0.47	0.54	0	0.02	5.02	44	15.9	31.7	36.1	13.2	9.3	203	20.383	1.01	900	270		162.7		137	4.54	102.9				193	162	84	0.54	21.4	26.4	19	98	145	89	25.1063	No
1043	dead	78	M	70	160	10.2	94.3	3	1.4	0	0.1	9.62	0.31	0.14	0	0.01	4.64	40.8	14	30.2	34.3	12.9	10.7	157	31.0323	1.02	1964	438		117.2	0.27	146	4.96	112.3	8.6	223		134	54	43	0.44	20	29	24	71	143	63	27.3438	No
1044	alive	75	M	54	164	4.81	80	9.8	9.8	0	0.2	3.85	0.47	0.47	0	0.01	5.32	49.3	15.7	29.5	31.8	14.8	11.2	104	8.19149	1.28	505	261		55.6	0.4	139	4.49	104.4					32	44	1.2	16.5	27.1	19	96	148	93	20.0773	No
1045	dead	75	M	78	175	10.65	85.4	11.6	2.8	0	0.2	9.09	1.24	0.3	0	0.02	5.56	50.4	16.2	29.1	32.1	14.5	11.1	251	7.33065	1.51	559	629		261.6	0.5	142	4.43	99.8	7.9	167			88	152		21	30.4	21	76	110	76	25.4694	No
1046	alive	61	M	85	170	12.04	71.9	17.4	9.3	0.4	0.6	8.65	2.1	1.12	0.05	0.07	4.52	39.4	13.3	29.4	33.8	12.5	8.6	537	4.11905	0.73	3910	216		73.6		139	4.08						60	21	0.59	21	31.9	20	76	129	75	29.4118	yes
1047	alive	81	M	70	170	9.21	74.8	15.3	7.5	0.1	0.1	6.89	1.41	0.69	0.01	0.01	3.06	27.6	11.4	37.3	41.3	13.8	10.6	265	4.88652	1.57	1105	432	1054	153.7		137	3.81	104.5		175			105	92	1.11	11.1	16.7	20	83	100	59	24.2215	No
1048	alive	73	M	100	163	9.6	84.1	7.9	7.1	0	0.2	8.07	0.76	0.68	0	0.02	6.03	50.3	16.2	26.9	32.2	14.6	10.7	218	10.6184	1.41	359	359		211.5	0.23	142	4.89	109.3	9.7	211			25	38	1.26	17.9	26.2	18	111	179	79	37.6378	No
1049	alive	70	M	68	171	7.4	86.7	8.4	4.5	0	0	6.42	0.62	0.33	0	0	4.14	32.4	11.6	28	35.8	12.8	9.8	276	10.3548	5.43	4311	333		137.7	0.06	133	4.93	106.8		230		121	39	56	0.23	10.2	18.5	18	68	130	80	23.255	No
1050	dead	80	F	65	155	16.36	88	5.6	4.9	0	0.2	14.4	0.91	0.8	0	0.04	5.68	51.8	16.8	29.6	32.4	14.7	12.4	120	15.8242	2.53	126487	444		23.1		145	4.86	115.2		162			35	38	0.86	16.1	29.3	22	116	115	70	27.0552	No
1051	dead	79	F	67	157	3.36	62.5	31.8	4.8	0	0.3	2.1	1.07	0.16	0	0.01	4.75	41.2	14.4	30.3	35	12.8	9.9	145	1.96262	0.56	357	397	1320	67.4	0.27	125	3.55	92.1	7.3				168	169	0.33	19.1	27.1	20	67	123	58	27.1816	No
1052	dead	77	F	80	153	9.91	79.7	9.5	8	1.9	0.2	7.9	0.94	0.79	0.19	0.02	4.19	41.8	12.9	30.8	30.9	14.7	10.6	266	8.40426	1.48	1539	261		267.8	2.45	140	4.64	106.6	7.8				16	33	0.29	22.9	39	20	80	95	61	34.1749	No
1053	dead	79	F	65	160	9.18	85.4	9.7	4.2	0	0.1	7.66	0.87	0.38	0	0.01	4.48	41	13.4	29.9	32.7	14.1	13.4	98	8.8046	0.91	537	285		14.5	3.39	138	3.79	99.1	7.8				21	53	1.31	25.5	37.1	22	104	106	78	25.3906	No
1054	dead	76	F	45	150	5.96	87.1	9.9	2.3	0	0.2	5.19	0.59	0.14	0	0.01	4.56	38.3	12.7	27.9	33.2	13.4	11.1	208	8.79661	1.11	128	367	2334	162.1	0.86	136	3.45	107.5	7	161			22	41	1.1	20	30.1	18	102	130	80	20	No
1055	dead	78	F	49	140	52.6	84.5	4.7	5.9	1.2	0.3	44.48	2.47	3.1	0.62	0.16	7.84	63.6	20.1	25.6	31.6	21.7	10.5	657	18.0081	1.18	800	532		105.2	0.25	137	5.21	102.6	9.6	101			16	20	1.43	22.4	34.3	21	80	127	63	25	No
1056	dead	77	F	92	158	12.96	87	7.4	3.6	0.2	0.1	11.28	0.96	0.47	0.02	0.01	5.13	45.3	14.6	28.5	32.2	13.3	9.3	251	11.75	1.25	17369	458	1037	26	0.25	138	4.52	106.7	7.5	187		157	123	58	0.55	20.4	31.5	18	74	134	61	36.8531	No
1057	alive	79	F	74	164	15.02	93.9	2.2	1.3	0	0.1	14.1	0.33	0.2	0	0.02	5.15	46.4	15.7	30.5	33.8	13.1	10.1	275	42.7273	1.24	2492	497		148.5	0.56	139	4.17	101	8.7	223			14	30	0.5	24.4	40.2	19	73	120	56	27.5134	No
1058	alive	77	F	60	160	4.72	90.9	2.1	3.2	1.5	0.2	4.29	0.1	0.15	0.07	0.01	4.47	42.6	13.7	30.6	32.2	16.4	8.7	269	42.9	0.75	7302	443	630	237.1		139	4.1	99	8.9	112					1.25	25.2	33	20	81	113	59	23.4375	No
1059	dead	77	F	65	154	8.32	75.4	18.5	5.4	0.5	0.2	6.27	1.54	0.45	0.04	0.02	3.29	30.2	10	30.4	33.1	16	10.7	179	4.07143	3.01	3679	392		118.4	0.47	136	4.62	104.6					23	51		14.7	25.6	18	86	126	63	27.4077	No
1060	dead	77	F	65	160	8.39	78.3	13.6	7	0	0.6	6.57	1.14	0.59	0	0.05	5.83	47.9	15.3	26.2	31.9	15.2	11.2	177	5.76316	1.4	6598	439		145.7	5.53	133	4.29	96.7		76			41	108	0.46	19.1	26.8	16	100	135	62	25.3906	No
1061	alive	79	F	65	167	4.24	84	8.7	5.2	0.2	0.2	3.56	0.37	0.22	0.01	0.01	3.09	33.6	11.6	37.5	34.5	15	12.4	32	9.62162	1.25	7257	587		62.2		135	4.13	108.7	7.6			207	45	95	3.87	18.1	24	19	78	134	78	23.3067	No
1062	alive	77	F	62	160	14.68	85.6	9.5	4.2	0	0.2	12.56	1.4	0.62	0	0.03	4.06	39	13	32	33.3	12.7	11.7	213	8.97143	1.36	1375	367		320.4		134	4.42	97.4					22	54	0.58	21.6	29.9	20	85	116	67	24.2188	No
1063	alive	75	F	66	145	14.1	77.5	8.1	7.9	0.2	0.6	10.93	1.14	1.11	0.03	0.08	5.16	41.1	14.5	28.1	35.3	14.3	9.5	663	9.58772	0.54	7.59	394		144.4	0.16	133	5.35	97.8		120			38	44	0.6	18.9	25.8	20	100	100	60	31.3912	No
1064	dead	76	F	68	155	7.47	82.3	11	6	0	0	6.15	0.82	0.45	0	0	4.47	42.8	14.1	31.5	32.9	14.1	8.7	247	7.5	1.09	3621	300		110.2	0.08	143	4.77	103.3	9.6	99		58	12	20	0.32	22.4	32.4	20	73	139	57	28.3039	No
1065	alive	76	F	65	158	8.65	83.3	11.4	5.2	0	0.1	7.2	0.99	0.45	0	0.01	5.25	45.2	15.4	29.3	34.1	14.4	8.9	184	7.27273	0.84	1102	362		166.2	0.07	135	4.25	101.5	8.5				9	28	0.51	20.4	32	20	95	110	59	26.0375	No
1066	dead	78	F	70	138	7.14	78.4	10.6	10.5	0	0.1	5.59	0.76	0.75	0	0.01	5.15	45.9	14.4	28	31.4	12.9	10.4	143	7.35526	0.71	657	341	1370	120.9	0.25	140	4.67	106.8	8.3				22	52	0.44	28.9	52.5	20	119	171	110	36.757	yes
1067	dead	84	F	67	160	5.94	86.3	8.1	5.4	0.2	0	5.13	0.48	0.32	0.01	0	4.15	31.3	9.3	22.4	29.7	19.8	10.5	173	10.6875	1.6	4149	429		99.1		137	4.18	104.3		150			12	47	0.9	18.7	34.1	28	93	137	97	26.1719	No
1068	dead	81	F	80	160	11.99	87.2	8.8	2.8	0	0.1	10.45	1.06	0.34	0	0.01	4.28	39.5	13.2	30.8	33.4	14.7	10.5	320	9.85849	1.1	4738	563		205.3	0.41	140	4.3	104.9	11.7	125			57	83	0.34	21	35.9	21	87	137	87	31.25	No
1069	dead	77	F	67	155	9.31	92.2	4.2	2.3	0	0.3	8.59	0.39	0.21	0	0.03	4.89	44.9	14.1	28.8	31.4	12.7	11.8	143	22.0256	1.54	3726	279	126	136.3		136	5.59	102.1		338			20	22	0.36	16.6	35.5	17	100	130	68	27.8876	No
1070	alive	75	F	70	160	17.58	83.2	8.7	5.3	0.2	0.4	14.63	1.53	0.94	0.03	0.07	4.37	39.3	12.7	29.1	32.3	13.9	9.9	486	9.56209	1.02	1210	506		325.1	0.85	134	3.85	96.8	6.8				100	107		13.4	30.1	20	70	159	88	27.3438	No
1071	dead	90	F	78	156	9.48	62.3	21.2	15.4	0.6	0.5	5.9	2.01	1.46	0.06	0.05	4.63	41.9	13.7	29.6	32.7	14.7	10.1	251	2.93532	0.76	919	193		34.1		138	5.1	99.5					20	30	0.26	25.2	37.8	20	97	124	69	32.0513	No
1072	dead	74	F	65	140	7.36	80.4	7.1	12	0	0.5	5.92	0.52	0.88	0	0.04	4.25	41.1	13.5	31.8	32.8	14.5	9.3	239	11.3846	0.94	1788	339		79.8	0.77	133	3.95	95.3	7.2			91	21	27	0.8	20.3	32.2	20	114	111	76	33.1633	No
1073	dead	75	F	60	150	6.63	76	19	4.8	0	0.2	5.04	1.26	0.32	0	0.01	5.72	51.2	16.5	28.8	32.2	14.4	9.9	157	4	0.97	607	787		216.8	0.24	140	5.27	107	8.2	138			89	119	0.46	19.1	34.6	18	72	98	55	26.6667	No
1074	alive	57	M	77	163	12.07	87.2	7	5.7	0	0.1	10.53	0.84	0.69	0	0.01	5.51	50.3	16.8	30.5	33.4	13.6	10.4	219	12.5357	0.98	340	351		156.7		143	5.29									18.5	25	18	115	113	78	28.9811	No
1075	dead	85	F	75	144	6.28	84.1	8.8	2.5	0	0.6	5.28	0.55	0.16	0	0.04	5.38	51	16.2	30.1	31.8	13.7	9.8	176	9.6	0.86	3797	768	6297	253.3		136	4.88	98.7	8.3	207		286	65	101	1.51	17	25.2	28	66	106	59	36.169	No
1076	alive	74	F	50	153	7.19	71.3	21	6.3	0	0.3	5.13	1.51	0.45	0	0.02	5.92	46.9	15.7	26.5	33.5	14	9	281	3.39735	0.75	6741	616		86.5		139	4.43	106.7		119			32	62	0.56	20.4	28.8	24	86	141	72	21.3593	No
1077	alive	76	F	75	150	13.21	95.5	2.6	1.8	0	0.1	12.62	0.34	0.24	0	0.01	4.62	38.5	12.9	27.9	33.5	14.9	10.2	237	37.1176	1.9	865	447		289.3		142	4.3	105.9	8.2	185		97	34	27	0.74	17.5	25.6	14	52	104	74	33.3333	No
1078	alive	74	F	62	154	13.12	87.5	8.8	3	0.1	0.6	11.49	1.15	0.39	0.01	0.08	5.66	47.6	16.4	29	34.5	13.5	10.8	410	9.9913	0.62	6006	295		11.4		138	4.03	101.9					80	32	0.69	22.9	33.6	17	57	127	66	26.1427	No
1079	alive	78	F	87	160	4.6	73.5	19.6	6.3	0	0.2	3.38	0.9	0.29	0	0.01	5.28	47.5	15.3	29	32.2	14.2	9.9	159	3.75556	1	640	332		50		136	4.36	99.7	8.5				26	48	0.61	22.8	34.5	18	20	120	66	33.9844	No
1080	alive	75	F	72	155	13.47	92	4.2	3	0	0.1	12.39	0.56	0.41	0	0.02	4.95	43.3	14.2	28.7	32.8	13.6	10.1	254	22.125	0.85	1312	380	464	320.6	2.91	131	3.92	97.2	8	103	1.9		30	41	0.68	28.1	53.9	18	78	110	70	29.9688	No
1081	alive	76	F	68	160	7.84	74.3	18.9	6.3	0	0.1	5.83	1.48	0.49	0	0.01	5.21	44.4	14.6	28	32.9	14.9	12	128	3.93919	0.63	753	385	648	66.2		137	3.67	104.9	7.9	50			24	33	0.54	18.9	30.8	18	79	131	63	26.5625	No
1082	dead	77	F	47	150	1.92	54.6	31.3	12	0	0.5	1.05	0.6	0.23	0	0.01	4.75	38.1	12.6	26.5	33.1	18.6		60	1.75	1.01	21284	1152		255.6		134	4.36	107.2	6.5				59	171	1.17	16	22.7	20	106	118	67	20.8889	No
1083	dead	75	F	85	155	4.97	72.2	17.7	9.7	0.2	0.2	3.59	0.88	0.48	0.01	0.01	4.76	37.1	12.3	25.8	33.2	17	9.3	182	4.07955	0.9	280	409		30.6		133	4.1	102.8	8.2	117		40	27	29	0.21	22.6	36	22	75	120	70	35.3798	No
1084	dead	74	F	78	160	7.01	80.8	14.3	4.4	0	0.1	5.66	1	0.31	0	0.01	4.53	40.8	14.1	31.1	34.6	14.1	9.5	316	5.66	0.93	1201	541		154.2	0.29	136	5.42	104.4	8	114			82	135	1.29	18.6	27.1	18	83	105	52	30.4688	No
1085	alive	80	F	56	165	13.37	88	8.9	2.3	0	0.1	11.77	1.19	0.31	0	0.01	4.25	38.3	13.2	31.1	34.5	13	11.4	157	9.89076	0.91	1703	494		254	0.14	132	4.54	94.6					29	41	0.53	26.1	32.8	20	80	114	71	20.5693	No
1086	dead	74	F	62	152	13.13	89	6.9	2.9	0.2	0.2	11.69	0.91	0.38	0.02	0.02	5.23	44	14.7	28.1	33.4	13.4	11.3	226	12.8462	1.74	1200	402		334.7		134	5.24	101.8	8	286			18	29	0.53	16.1	24.6	20	98	150	92	26.8352	No
1087	alive	76	F	65	163	16.72	83.6	8.7	6.8	0	0.2	13.98	1.45	1.13	0	0.04	4.56	40.4	13.5	29.6	33.4	13.1	9.9	292	9.64138	0.87	713	344		301.8	0.36	141	4.2	100.6	8.3	143		403	32	83	0.78	24	32.6	18	72	132	77	24.4646	No
1088	alive	74	F	70	150	10.18	90.5	6.5	2.4	0	0.2	9.22	0.66	0.24	0	0.02	4.13	30.5	9.4	22.8	30.8	18	8.5	501	13.9697	0.82	957	342		199.4		142	4.32					132	16	30	0.27	16.1	26.1	20	76	114	52	31.1111	No
1089	dead	74	F	80	160	4.69	76.3	16.8	5.8	0	0.2	3.58	0.79	0.27	0	0.01	5.42	44.1	15.1	27.9	34.2	12.3	9.5	181	4.53165	0.74	639	374	1179	117.3	0.58	138	3.14	103.2	8			375	96	59	0.67	22	29.2	18	76	100	50	31.25	No
1090	dead	75	F	82	163	10.27	75.7	17.4	6.1	0	0.2	7.77	1.79	0.63	0	0.02	5.06	46.3	15.3	30.2	33	13.9	9.5	211	4.34078	1.31	1090	336		118.1		136	4.58	101.3	8.6	176			75	59	0.62	17.2	26.3	19	76	115	55	30.863	No
1091	dead	75	F	78	165	6.89	92.6	4.5	1.9	0	0.3	6.38	0.31	0.13	0	0.02	3.2	32.5	10.7	33.4	32.9	16.5	9.8	277	20.5806	2.15	1958	574		296.7	21.09	140	5.32	105.5	7.8				44	75	0.59	18.6	26.6	20	80	73	43	28.6501	No
1092	dead	74	F	72	154	1.35	63.8	24.4	11.1	0	0	0.86	0.33	0.15	0	0	2.94	26.9	8.3	28.2	30.9	22.3	11.8	113	2.60606	1.14	1477	401	277	82.3		137	3.95	103.4		142			26	60	0.67	19.4	26.5	24	101	115	55	30.3593	No
1093	dead	73	F	77	150	7.78	55.7	31.2	12.2	0	0.4	4.33	2.43	0.95	0	0.03	4.96	44.5	14.8	29.8	33.3	13.9	9.7	153	1.78189	0.85	548	217	277	29.2		136	4.34	99.4	7.6	112			31	38	0.6	17	23.8	20	118	93	55	34.2222	No
1094	dead	73	F	76	150	12.46	85	11.6	3.2	0	0.2	10.6	1.44	0.4	0	0.02	5.64	49.4	16.7	29.6	33.8	16.5	9.8	334	7.36111	1.22	3341	614		202.1		136	5.8	101.4	7.9			89	25	40	0.49	16.1	26.8	16	76	122	73	33.7778	No
1095	alive	73	F	68	155	13.4	84.2	9	5	0	0.3	11.29	1.2	0.67	0	0.04	5.04	44.8	14.8	29.4	33	13.6	10.2	346	9.40833	1.05	785	559		216		138	4.87	100.9	5.6	200			28	52		23	32.7	24	104	121	56	28.3039	No
1096	dead	74	F	115	165	8.8	86.9	7.8	5.2	0	0.1	7.64	0.69	0.46	0	0.01	3.87	31.5	8	20.7	25.4	23.9		192	11.0725	1.69	1484	216		539.9	2.42	141	4.09	106.4	9.3	187			14	27	0.72	31.1	64.8	18	90	70	60	42.2406	No
1097	alive	74	F	68	154	7.64	67.8	23.3	8.4	0	0.1	5.18	1.78	0.64	0	0.01	5.15	47.6	15.5	30.1	32.6	14.7	10.1	240	2.91011	0.89	1255	427	749	19	3.22	135	3.9	98.3	8.2	194			67	79	0.48	16.6	22.5	22	85	115	74	28.6726	No
1098	dead	73	F	50	151	9.27	76.7	14.6	3.6	0	0.9	7.12	1.35	0.33	0	0.08	5.2	47.3	15.3	29.4	32.3	15.5	9.2	428	5.27407	0.76	6.92	449		218.3	0.17	139	5.35	105.5	8.3	167			21	39	0.31	21.7	31.4	25	112	108	56	21.9289	No
1099	dead	72	F	85	150	6.47	58.9	30.1	10	0	0.5	3.81	1.95	0.65	0	0.03	5.16	45.5	15.4	29.8	33.8	13.6	10.9	181	1.95385	0.81	392	331		90.6	0.54	130	4.61	94.6	9.7	143		83	30	53	0.48	25.3	41.8	21	78	91	67	37.7778	No
1100	dead	74	F	83	153	12.44	88.9	7.2	3.1	0	0.1	11.07	0.89	0.38	0	0.01	4.82	43.6	14.7	30.5	33.7	12.9	10.9	161	12.4382	0.67	1721	647	865	87.4	0.48	128	4.63	96.5	7.3	122	2.8		26	53	0.52	22.4	49.5	20	64	108	63	35.4564	No
1101	dead	72	F	57	160	11.31	87.8	6.2	5.2	0	0.3	9.93	0.7	0.59	0	0.03	4.68	44.5	14.5	31	32.6	12.8	11.6	263	14.1857	0.82	1147	658		255.3	0.7	131	4.26	92.5	8.5	319			32	43	0.58	17.8	26.9	18	95	140	98	22.2656	No
1102	dead	72	F	76	157	4.12	74.3	18.7	6.8	0	0.2	3.06	0.77	0.28	0	0.01	5.3	44.1	14.4	27.2	32.7	14.8	12.1	48	3.97403	1.22	1080	328		83.2	0.53	136	4.15	101.2	8.7	192		145	61	60	0.45	21	33.8	27	100	126	77	30.8329	No
1103	alive	72	F	71	162	6.09	64.2	19.9	14.9	0	0.3	3.91	1.21	0.91	0	0.02	5.3	48.8	15.9	30	32.6	13.6	10.5	156	3.2314	0.82	862	386		174.4	0.16	139	4.05	105.6	8.4	123			46	59	0.53	19.3	32.9	20	89	123	76	27.0538	No
1104	alive	73	F	65	160	4.68	80.6	15	1.9	0	0.4	3.77	0.7	0.09	0	0.02	3.59	33.1	11.1	30.9	33.5	12.9	9.8	261	5.38571	1.26	1464	308	912	330.3	0.22	138	4.05	98.6	8	239			12	28	0.47	25.2	30.9	26	100	100	90	25.3906	No
1105	dead	74	F	70	152	19.91	91.5	3.9	3.1	0.2	0.2	18.24	0.78	0.61	0.04	0.03	5.04	45.6	14.7	29.2	32.2	14.6	9.5	248	23.3846	0.93	1186	342	799	287.8	0.16	142	4.71	107.7	7.8	143		99	50	77	0.64	20.9	32.7	20	81	96	74	30.2978	No
1106	alive	72	F	83	157	8.85	87.4	7	4.3	0	0.1	7.73	0.62	0.38	0	0.01	5.4	44.3	15.3	28.3	34.5	12.5	9.9	243	12.4677	0.84	1009	527		230.8	0.27	127	4.53	86.6	7.7	400		100	19	31	0.39	21.4	27.6	23	88	125	57	33.6728	No
1107	dead	80	F	70	155	14.47	93.1	3.9	1.7	0	0.1	13.46	0.57	0.24	0	0.02	5.19	45.3	14.5	27.9	32	13.8	10	379	23.614	1.35	1388	528	1066	135.6	0.12	139	5.48	106.1	8.4	113	2.4		36	44	0.6	20.7	33.7	18	72	137	84	29.1363	No
1108	alive	76	F	64	162	11.7	79.9	9.8	4.9	0	0.6	9.35	1.15	0.57	0	0.07	4.09	38.4	13.9	34	36.2	13.3	9.3	498	8.13043	0.87	1988	324	187	76.1		140	4.67			105			18	20	0.37	22.1	34.8	18	111	158	77	24.3865	No
1109	dead	73	F	103	155	6.43	77.9	17.1	4.7	0.3	0	5.01	1.1	0.3	0.02	0	5.3	45.2	15.2	28.7	33.6	15.3	11	167	4.55455	1.01	3300	556	973	89.1		146	4.15	108.9					27	39	0.35	17.9	28.4	22	110	130	80	42.872	No
1110	dead	76	F	82	165	17.55	89.5	3.5	4.6	0	0.2	15.69	0.62	0.81	0	0.04	4.73	44.5	14.5	30.7	32.6	13.9	11	334	25.3065	1.24	723	453		223.6	0.48	131	4.34	102.6	8.5				41	43	0.3	16.7	24.5	26	140	176	89	30.1194	No
1111	dead	73	F	51	159	4.37	88.9	6.6	4.3	0	0.2	3.88	0.29	0.19	0	0.01	3.58	34.4	11	30.7	32	17.3	11.6	106	13.3793	2.88	540	441		130.6		144	4.29	106.5		147						27.4	40.2	30	83	104	66	20.1733	No
1112	dead	72	F	104	157	10.93	86.2	8.3	5.3	0.1	0.1	9.42	0.91	0.58	0.01	0.01	3.82	34.2	10.7	28	31.3	15.1	9.8	246	10.3516	1.11	1140	318	338	84.4		141	4.59	110.2	7.5	242		292	17	25	0.33	20.6	38.2	22	110	132	65	42.1924	No
1113	alive	71	F	73	146	5.01	63.2	22.8	12.8	0.4	0.4	3.17	1.14	0.64	0.02	0.02	4.8	42.2	13.7	28.5	32.5	14.1	11.8	189	2.7807	1.53	1280	204		55	0.28	136	4.64	96	8.6	251			28	35		21.5	31	15	72	171	75	34.2466	No
1114	alive	75	F	75	150	6.6	72.6	18.2	8.2	0.2	0.2	4.8	1.2	0.54	0.01	0.01	4.92	43.8	15	30.5	34.2	13.1	9.6	210	4	0.97	490	372		137.3		139	3.94	105.8				97	31	27	0.4	18.3	29.8	22	90	120	80	33.3333	No
1115	dead	72	F	78	160	11.64	81.9	10.6	7	0	0.1	9.54	1.23	0.81	0	0.01	4.42	37	12.3	27.8	33.2	14	10.8	331	7.7561	1.09	24508	285		190.2	0.7	136	4.62	100.7	7.9	477			24	32	0.41	20.1	28.8	18	93	148	93	30.4688	No
1116	dead	72	F	71	159	14.75	83.3	5.6	10.3	0.1	0.3	12.28	0.82	1.52	0.02	0.05	6.65	44.8	12.6	18.9	28.1	22.8		186	14.9756	0.66	1296	375		35.3	0.07	136	4.22	102.1	8.5				22	21	0.58	20.3	30.4	20	74	124	59	28.0843	No
1117	dead	73	F	60	152	8.6	93.3	3.7	2	0	0.1	8.02	0.32	0.17	0	0.01	3.92	38.1	12.4	31.6	32.5	14.5	11.4	219	25.0625	0.78	1894	784	2440	5.9	0.05	140	4.63	104.9	8	128		65	31	37	0.37	17.5	28.2	18	70	178	91	25.9695	No
1118	dead	72	F	70	152	6.24	80.3	15.7	3.5	0.5	0	5.01	0.98	0.22	0.03	0	4.43	36.5	12.9	29.1	35.3	13.6	9.1	211	5.11224	0.85	870	629	2468	148.5		124	3.93	88.4	7.4	132		166	58	79	0.42	21.8	45.7	28	85	178	75	30.2978	No
1119	alive	76	F	68	165	8.13	85.4	8.7	4.7	0	0.1	6.94	0.71	0.38	0	0.01	4.69	37.8	12.5	26.7	33.1	14.5	9.9	203	9.77465	0.79	4190	354		43.5	0.72	139	3.72	105.7	8.2				33	26	0.25	20.4	29.9	18	101	121	59	24.977	No
1120	alive	72	F	77	158	13.11	85.3	7.2	7.2	0	0.3	11.18	0.94	0.95	0	0.04	5.04	43.7	15	29.8	34.3	13.6	9.7	383	11.8936	0.57	3353	583		148.1	0.17	136	4.92	99.1					35	54	0.5	24.2	38.7	30	131	167	80	30.8444	yes
1121	dead	77	F	71	163	4.35	80.2	11.5	7.6	0	0.2	3.49	0.5	0.33	0	0.01	5.1	44.8	15.2	29.8	33.9	12.2	9.1	118	6.98	0.69	590	159		12.7	0.02	126	3.75	89.7	7.9	119		48	18	16	0.47	26.2	51.3	20	62	134	96	26.7229	No
1122	dead	71	F	70	158	18.93	91.2	5.2	2.6	0	0.3	17.27	0.98	0.5	0	0.05	5.23	43.6	15	28.7	34.4	15	10.3	153	17.6224	0.71	1462	250		204.4	0.77	141	4.21	106.5	8.6	152			34	22	0.79	22.2	32.8	26	96	126	57	28.0404	No
1123	dead	71	F	75	150	4.56	69.9	21.1	9	0	0	3.19	0.96	0.41	0	0	5.61	43.2	14.5	25.8	33.6	14.9	10.9	219	3.32292	0.65	506	379		62.9	0.34	137	3.85	100.4	8.2	141		57	34	39	0.4	19	26.8	23	107	124	80	33.3333	No
1124	dead	74	F	60	155	11.84	83.8	9.7	3.3	2.7	0.1	9.92	1.15	0.39	0.32	0.01	3.12	29	9.1	29.2	31.4	15.6	11.5	71	8.62609	4.07	10863	374		129.9	1.79	141	4.4	112.1	8.8				7	63	0.21	14.9	29.4	18	90	185	84	24.974	No
1125	dead	56	M	71	162	20	72.6	10.1	5	0.2	0.6	14.55	2.02	0.99	0.03	0.11	4.16	40.4	12.4	29.8	30.7	14.2	10.8	250	7.20297	2.73	81734	6408		296.6	1.92	140	6.33	105.3	7.5	201			4123	5486	0.68	18.1	41.9	20	84	93	58	27.0538	No
1126	dead	71	F	93	150	6.53	80.4	12.4	6.7	0	0	5.25	0.81	0.44	0	0	5.48	48.8	16.1	29.4	33	13.1	11.2	186	6.48148	0.91	808	337		73.4		138	4.02	103.1	9.2	120			45	60	0.26	21	30.4	18	118	154	70	41.3333	No
1127	alive	76	F	80	159	12.81	88.1	6.2	5.5	0.1	0.1	11.29	0.8	0.7	0.01	0.01	6.05	55.9	18.4	30.4	32.9	16.1	9.9	149	14.1125	0.82	1790	250		69.7		141	3.89	102.2		154						24.6	41.5	18	80	179	97	31.6443	No
1128	alive	70	F	60	168	5.24	79.2	16.4	4.2	0	0.2	4.15	0.86	0.22	0	0.01	5.21	43.7	14.7	28.2	33.6	14.6	9.9	314	4.82558	0.85	2227	481		83.1	0.38	134	4.36	103.2	8				22	45	0.52	15.3	22.2	18	78	132	78	1.77154	No
1129	dead	70	F	60	150	3.69	77.3	16.8	5.4	0	0	2.85	0.62	0.2	0	0	3.14	27.9	10	31.8	35.8	13.3	10.7	167	4.59677	3.69	822	225		125.4		133	3.53	93.3		183			17	21	0.7	22.3	36.1	20	80	169	74	26.6667	No
1130	dead	71	F	90	175	7.07	90.3	5.8	1.4	2.5	0	6.38	0.41	0.1	0.18	0	4.23	37.7	12.4	29.3	32.9	13.3	9.6	239	15.561	0.84	1841	295		172		136	5.01	102.1	8.5				58	59	0.52	21.6	34.2	22	92	129	87	29.3878	No
1131	alive	70	F	60	160	13.55	81.5	11.7	5.8	0.3	0.7	11.03	1.59	0.79	0.04	0.1	4.99	42.3	13.9	27.9	32.9	14.7	9.6	424	6.93711	1.45	34773	746		352.3	0.23	139	4.56	101.1					89	100	1.17	19.3	25.2	18	113	116	66	23.4375	No
1132	dead	77	F	56	158	6.88	66.3	24.6	7.1	0	0.3	4.56	1.69	0.49	0	0.02	4.92	41.1	13.4	27.2	32.6	15.2	10.3	339	2.69822	0.61	782	336	738	22.4	0.04	131	4.71	95.6	8.4				58	72	0.28	21.4	32.2	18	82	128	58	22.4323	No
1133	dead	75	F	77	162	7.83	53.3	39.1	7.5	0	0.1	4.17	3.06	0.59	0	0.01	5.01	44.3	15.2	30.3	34.3	15.9	11.6	156	1.36275	1.05	660	352	578	59.4		142	4.02						23	40	0.4	18.5	28.5	22	73	110	70	29.34	No
1134	dead	72	F	65	148	7.28	89.9	5.6	4	0	0.1	6.54	0.41	0.29	0	0.01	4.36	39.1	13.5	31	34.5	11.9	10.9	198	15.9512	0.97	781	433	576.3	145.2	0.25	133	4.13	99.2	8				38	59	0.47	19.8	27.6	20	93	119	58	29.6749	No
1135	dead	71	F	85	165	8.47	90.5	2.6	6.6	0	0.1	7.66	0.22	0.56	0	0.01	4.78	44.9	14.9	31.2	33.2	12.8	10.1	200	34.8182	1.14	1698	2550		65.1		136	4.25	96	7.5			512	1744	3654	2.76	20.4	29.5	20	67	135	70	31.2213	No
1136	dead	75	F	60	153.3	8.35	80.8	14.4	4.6	0.1	0.1	6.75	1.2	0.38	0.01	0.01	4.46	37.9	12.9	28.9	34	14.7	9.5	224	5.625	0.76	1740	649		132.1		128	4.36	89.7					77	64		24.4	42.3	19	68	139	63	25.5309	No
1137	alive	78	F	50	155	8.87	93.1	3.9	2.6	0	0.1	8.25	0.35	0.23	0	0.01	5.51	48.7	16.6	30.1	34.1	14.5	9.6	240	23.5714	0.81	1394	593		121		134	4.41	96.6	8.1				25	57	0.67	23.1	34.1	19	76	135	78	20.8117	No
1138	dead	72	F	60	150	5.32	59.9	36.7	2.8	0	0.2	3.19	1.95	0.15	0	0.01	4.47	39.9	13.2	29.5	33.1	13	9.3	180	1.6359	0.71	1313	568	1001	121.7		136	4.19	100.7	7.2				21	51	0.33	21.9	33	18	89	141	65	26.6667	No
1139	dead	71	F	50	150	5.6	83.9	9.6	6.1	0	0	4.7	0.54	0.34	0	0	5.47	50	16.4	30	32.8	12.9	11.4	163	8.7037	1.43	1140	847		70.5	0.73	133	3.9	93.4	7.7				43	109	0.48	22.3	49.9	20	105	106	64	22.2222	No
1140	dead	62	F	90	160	7.72	79.5	15.4	4.5	0.1	0.1	6.13	1.19	0.35	0.01	0.01	4.56	43.4	14.6	32	33.6	12.4	9.2	236	5.15126	0.72	1042	455		81.7	16.54	141	4.04	106.1	7.8				47	39	0.46	19.8	30.3	20	86	168	68	35.1562	No
1141	alive	69	F	53	145	12.69	93.1	3.2	2.7	0.1	0.2	11.82	0.41	0.34	0.01	0.02	4.76	39.8	13.7	28.8	34.4	13.2	10.6	267	28.8293	0.73	1108	343		381.3		139	4.86	98.9	8.7	116			119	44	0.85	20.5	28.3	20	102	113	68	25.2081	No
1142	alive	70	F	90	155	10.43	83.1	10	6.3	0.4	0.2	8.67	1.04	0.66	0.04	0.02	4.52	42.3	13.8	30.5	32.6	13.3	11.1	227	8.33654	1.13	8476	382		193.8		146	3.23	103.9	9.9				21	38	0.68	26.8	37.9	21	74	116	54	37.461	No
1143	alive	70	F	70	158	7.7	76.2	16.9	6.2	0.1	0.1	5.86	1.3	0.48	0.01	0.01	4.01	39.5	13.3	33.2	33.7	14.1	8.9	428	4.50769	0.54	2208	444	1063	177	0.37	135	4.94	102.9	8.1				32	44	0.32	20.7	26.8	21	86	111	55	28.0404	No
1144	alive	69	F	67	145	27.57	87.3	6	5.1	0	0.1	24.08	1.65	1.41	0	0.02	4.55	27.8	7.4	16.3	26.6	20.8	8.7	449	14.5939	0.94	738	246		104.6	0.12	139	5	106.6	8.5	148			36	25	0.34	24.1	31.6	22	79	100	55	31.8668	No
1145	alive	69	F	40	155	8.85	86.9	7.5	5.4	0	0.2	7.69	0.66	0.48	0	0.02	2.48	24	9.9	39.9	41.3		8.7	371	11.6515	0.63	19372	363		100.7		130	4.88	97.4	7.9	125			23	30	0.24	19.9	28.3	24	124	124	75	16.6493	No
1146	dead	69	F	75	150	9.9	86.1	7.2	5.5	0	0.1	8.53	0.71	0.54	0	0.01	4.39	39.4	13.1	29.8	33.2	13.8	9.6	311	12.0141	0.8	2464	897		177.1		134	4.27	101	7.7			83	21	58	0.48	21.1	32.5	20	100	119	47	33.3333	No
1147	dead	69	F	91	155	6.77	78.9	11.8	8.3	0.1	0.3	5.34	0.8	0.56	0.01	0.02	5.7	49.9	16.5	28.9	33.1	17.4	9.6	258	6.675	0.99	1034	186		35.3		137	4.07	101.3	8.8	127			21	19	0.39	27	40.9	22	136	115	78	37.8772	No
1148	alive	70	F	80	154	6.87	74.1	16.5	8.5	0	0.1	5.28	1.18	0.61	0	0.01	4.5	42.3	14.5	32.2	34.3	12.8	10.7	118	4.47458	1.06	923	619	1664	68.9		137	4.57	106.4					58	145	1.71	19.6	30.7	19	110	120	60	33.7325	No
1149	alive	76	F	66	155	17.13	89.2	5.9	3.7	0	0.2	15.29	1.01	0.63	0	0.03	4.42	39.7	13.1	29.6	33	13.9	9.6	329	15.1386	1.74	490	205		247.3		135	5.11	100.6	7.4	199		58	18	25	0.97	13.1	19.6	37	95	110	73	27.4714	No
1150	dead	69	F	60	160	4.73	79.9	14	5.5	0	0.4	3.78	0.66	0.26	0	0.02	3.92	35.8	10.6	27	29.6	17.2	11.7	158	5.72727	1.72	760	624		105	0.33	130	4.72	95.4	8.6			239	170	461	1.36	20.5	38.2	20	51	147	59	23.4375	No
1151	alive	69	F	90	160	4.84	74.1	17.6	8.3	0	0	3.59	0.85	0.4	0	0	4.95	42.9	14.4	29.1	33.6	13.8	9.6	246	4.22353	0.61	884	605		211.1	0.13	145	4.88	100.9	8.6			77	22	53	0.56	23.7	35.8	19	112	109	58	35.1562	No
1152	dead	70	F	80	153	6.76	71.1	20	8.9	0	0	4.81	1.35	0.6	0	0	5.19	42.6	13.1	25.2	30.8	20.4	10	321	3.56296	1.15	2320	310		105.1	0.27	141	4.83	108.6	8	363			37	58	0.33	21.2	40.5	35	112	141	101	34.1749	No
1153	dead	85	M	80	166	7.04	84.6	7.2	7.1	0	0.1	5.95	0.51	0.5	0	0.01	5.7	51.6	16.7	29.3	32.4	12.8	10.2	293	11.6667	5.1	1677	316		320.7		141	4.81	100.1	8.7	327			49	64	1.65	17.8	29.4	18	77	133	80	29.0318	No
1154	alive	70	F	65	164	5.72	81.5	15.2	2.6	0	0.2	4.66	0.87	0.15	0	0.01	5.06	46.2	15.4	30.4	33.3	13.4	10.1	227	5.35632	0.75	1079	531		108.4		135	4.15	103.2		100			144	183	0.78	23.1	32.2	18	75	139	64	24.1672	No
1155	alive	72	F	58	159	18.63	89.9	4.6	3.6	0	0.3	16.76	0.86	0.67	0	0.05	4.73	42.1	13.9	29.4	33	13	10.9	347	19.4884	1	878	440		321.2	0.04	139	5.21	102.1	8	88		56	39	36	0.3	21.4	28.6	20	85	143	63	22.9421	No
1156	dead	73	F	60	155	15.24	90.1	3.5	4.2	0	0.2	13.73	0.53	0.64	0	0.03	5.52	47.3	15.7	28.4	33.2	13.4	10.5	264	25.9057	2.16	1636	816	2891	50.4	1.22	136	5.95	105.3	7.6		2.8		29	56	0.41	15.2	23	18	75	125	75	24.974	No
1157	alive	69	F	72	162	9.31	76.3	17.6	3.4	0.2	0.2	7.1	1.64	0.32	0.02	0.02	4.5	39	13.5	30	34.6	13.1	9.2	215	4.32927	0.67	1145	297		30.7		130	4.36	93.6					44	19		24	33.2	24	78	128	65	27.4348	No
1158	dead	72	F	83	153	5.15	71.3	19.4	8.9	0.4	0	3.67	1	0.46	0.02	0	5.75	52.2	17.2	29.9	33	14.8	12.7	65	3.67	0.72	37235	294		46.9		137	3.97	101.6	7.7	240						22.8	38.4	19	74	142	104	35.4564	No
1159	dead	69	F	70	160	8.11	78.1	17.9	3.5	0	0.1	6.34	1.45	0.28	0	0.01	4.48	40.5	13.7	30.6	33.8	13.9	9.5	160	4.37241	0.76	538	374		97.7	0.43	134	4.79	98.6	7.9	133			44	50	0.47	21.2	27.9	18	80	153	63	27.3438	No
1160	alive	70	F	70	150	9.41	85.1	8.9	4.4	1.3	0.3	8.01	0.84	0.41	0.12	0.03	5.08	41.9	14.6	28.7	34.8	14.6	10.1	289	9.53571	0.7	5599	488		490		140	4.22						18	30	0.69	25.3	32.6	24	113	152	85	31.1111	No
1161	alive	70	F	60	155	11.94	90.1	5.3	3.4	0	0.6	10.77	0.63	0.4	0	0.07	5	37.9	10.4	20.8	27.4		9.8	359	17.0952	0.84	28410	320		64.4		140	4.43	105.8	8.6							22.5	37.3	15	98	126	65	24.974	No
1162	alive	68	F	75	155	7.53	72.5	14.3	11.6	1.2	0.4	5.46	1.08	0.87	0.09	0.03	4.85	42.9	13.8	28.5	32.2	13.2	9.1	510	5.05556	0.81	1560	366		143.3	0.08	142	4.48	106.9					27	24	0.68	19	26	17	74	104	61	31.2175	No
1163	alive	69	F	63	165	8.53	85.8	8.1	4.8	0	0.2	7.32	0.69	0.41	0	0.02	4.78	41.8	14	29.3	33.5	13	10.4	317	10.6087	1.68	761	420		270.8	1.02	137	4.5	99.5	8	120			39	26	0.59	21.1	33.5	20	56	123	57	23.1405	No
1164	alive	70	F	60	150	8.81	87.5	5.9	6.5	0	0.1	7.71	0.52	0.57	0	0.01	4.37	38.6	13.1	30	33.9	13.9	11.8	207	14.8269	0.8	1084	317		86.4	0.07	148	5.23	111.9	9.6	112			14	24	0.65	20.3	30.4	19	94	108	64	26.6667	No
1165	dead	69	F	80	155	13.3	81.3	12.5	3.7	0	0.5	10.82	1.66	0.49	0	0.07	5.01	43.2	14.2	28.3	32.9	14.1	9.8	268	6.51807	1.14	39249	705		292.8	0.79	142	5.9	111.8	8	258			24	43	0.53	18	28.3	20	118	105	66	33.2986	No
1166	alive	69	F	50	162	24.59	79.3	8.8	8.4	0.7	0.8	19.52	2.16	2.06	0.16	0.2	4.52	45.2	13	28.8	28.8	18.4	9.1	624	9.03704	2.48	761	200		139.5		135	5.28	103	8			65	4	6	0.32	17.4	33	24	104	69	39	19.052	No
1167	alive	69	F	80	155	7.56	83.1	13.6	2.6	0	0.3	6.28	1.03	0.2	0	0.02	5.66	48.4	15.6	27.6	32.2	15	10.9	240	6.09709	2.17	1455	813		201.1	0.29	141	4.41	103.6	8		3.2		13	42	0.29	17.7	26.8	18	107	158	68	33.2986	No
1168	dead	70	F	68	165	5.37	76.3	14.9	8.6	0.2	0	4.1	0.8	0.46	0.01	0	5.14	43.4	15.1	29.4	34.8	14	10.1	173	5.125	0.87	670	379	1586	60.6	1.46	137	4.76	102.6	8				16	28	0.36	17.2	27.2	21	85	109	75	24.977	No
1169	dead	77	F	62	165	5.41	87	4.3	8.1	0	0.2	4.71	0.23	0.44	0	0.01	5.66	52	16.5	29.2	31.7	15		86	20.4783	1.29	488	361	1162	23.1	2.21	139	4.18	108.7	8				17	37	0.69	14.8	21.5	20	74	123	77	22.7732	No
1170	alive	70	F	65	160	9.38	92.2	5.9	1.9	0	0	8.65	0.55	0.18	0	0	4.35	40.8	14.2	32.6	34.8	12.4	9.6	395	15.7273	0.92	4400	532	1135	29.3		139	5.06	104.4		83			28	42	0.46	18.5	27.4	18	75	124	65	25.3906	No
1171	alive	68	F	72	159	13.1	62.4	9.3	22.1	0	0.4	8.18	1.22	2.89	0	0.05	3.42	30.7	9.7	28.4	31.6	14.4	12.8	189	6.70492	3.76	5473	418		164.3	1.94	136	4.38	108.6	9				162	127	0.64	9.9	18.4	25	118	137	76	28.4799	No
1172	dead	69	F	80	150	11.2	82.3	10.2	6.8	0	0.2	9.22	1.14	0.76	0	0.02	5.31	48.2	16.3	30.7	33.8	12.5	10.3	157	8.08772	0.84	1973	224	1529	179.2		135	3.74	103.4	8.1	128			20	23	1.41	17.3	25	18	100	104	70	35.5556	No
1173	alive	69	F	78	153	5.91	77.6	15.9	6.1	0.2	0.2	4.59	0.94	0.36	0.01	0.01	5.12	43	14.5	28.3	33.7	15.2	10.9	150	4.88298	1.01	16277	401		43.7	1.03	134	4.71	109.4	8.3	114		94	54	44	1.43	18	25.9	21	96	89	57	33.3205	No
1174	dead	68	F	44	140	7.12	91	7.3	1.3	0	0	6.48	0.52	0.09	0	0	4.62	39.2	14.1	30.5	36	11.6	11.2	153	12.4615	1.36	1268	522		98.2	0.44	130	3.66	93.9	7.7	144			38	79	0.44	19.4	27.6	20	84	177	74	22.449	No
1175	dead	68	F	81	159	5.67	69.1	22.2	8.1	0	0.2	3.92	1.26	0.46	0	0.01	4.57	41.8	13.7	30	32.8	13.2	10.4	147	3.11111	0.8	298	341		100	0.32	137	3.93	102.9	7.9	171			15	32	0.31	22.7	31.5	23	93	98	54	32.0399	No
1176	dead	68	F	62	155	10.87	84.5	11	4	0	0.2	9.19	1.2	0.43	0	0.02	5.28	48	15.6	29.5	32.5	13.2	10.4	246	7.65833	1.19	846	557	669	232.4	0.19	140	4.57	103	8.1		2.4		16	25	0.55	23	38.3	27	105	125	75	25.8065	No
1177	alive	69	F	50	155	11.81	54.7	36.1	8.5	0	0.3	6.47	4.26	1	0	0.03	5.79	47	14.5	25	30.9	16.7	11.8	170	1.51878	1.22	1127	362		153	0.91	138	4.51	107.1	8.3	161		214	27	35	0.58	17	29.1	20	62	97	54	20.8117	No
1178	dead	69	F	70	155	7.96	85.4	6.7	7.2	0	0.1	6.8	0.53	0.57	0	0.01	4.42	43.8	14.5	32.8	33.1	13	9.6	209	12.8302	3.46	174	639		182.2	2.15	137	4.58	102.2	8.7	125		148	22	35	0.96	21.1	34.2	23	43	126	60	29.1363	No
1179	alive	68	F	80	164	17.39	83.4	7.2	7.2	0	0.2	14.5	1.25	1.26	0	0.03	4.99	44	14.5	29.1	33	13	9.5	399	11.6	0.83	1048	379		50.8		133	4.09	97.8	8.7				23	30	0.23	22	32.1	18	69	161	80	29.7442	No
1180	dead	68	F	68	165	10.55	91	6.6	1.6	0	0.2	9.6	0.7	0.17	0	0.02	4.88	43.4	14.6	29.9	33.6	14	10.7	218	13.7143	0.81	1060	330		311	0.22	141	4.12	105.2	8.3	147		117	15	36	0.32	23.1	37.6	20	83	112	60	24.977	No
1181	alive	69	F	53	153	6.75	74.7	20.7	3.4	0.1	0.1	5.03	1.4	0.23	0.01	0.01	4.62	41.2	13.4	29	32.5	12.8	11.2	275	3.59286	1.06	1515	552		95.8		136	4.38	101.7		122			60	100	0.62	18.1	27.7	21	67	100	57	22.6409	No
1182	dead	68	F	85	157	3.83	59.8	32.9	6.5	0	0.5	2.29	1.26	0.25	0	0.02	4.17	38.7	13.1	31.4	33.9	14.1	10.5	193	1.81746	1.18	2358	293		128.7		132	4.74	101.4	8.6				24	35	0.24	18.7	29.5	23	70	101	51	34.4842	No
1183	dead	68	F	85	165	8.78	80.2	14.1	4.8	0	0.2	7.04	1.24	0.42	0	0.02	5.59	48.1	15.3	27.4	31.8	14.6	10.8	277	5.67742	0.85	560	399	637	131.4	0.31	143	3.83	104.5	8	190			25	28	0.35	22	29.8	18	92	124	59	31.2213	No
1184	alive	70	F	75	162	13.26	80.7	13.4	3.6	0	0.2	10.7	1.78	0.48	0	0.02	4.57	42	13.7	30	32.6	13.5	10.6	335	6.01124	1.05	5.5	534		154.2	0.06	140	4.59	101.9	8	143			32	53	0.99	23.9	33.7	23	50	155	93	28.578	No
1185	dead	71	F	80	160	7.22	75.4	18	5.8	0	0.1	5.44	1.3	0.42	0	0.01	5.51	46.6	15.5	28.1	33.3	14.8	9.6	216	4.18462	1.01	1057	528	1696	201.7	0.15	122	3.13	83.6	8	111	2.6	82	36	44	0.68	20.8	28.2	16	78	110	70	31.25	No
1186	dead	67	F	68	158	11.7	84.8	9.4	5.8	0	0	9.92	1.1	0.68	0	0	4.55	41.3	13.8	30.3	33.4	14.9	10.4	230	9.01818	0.63	12810	397		79.7	0.42	151	3.35	112.6	8.6				23	28	0.56	18.9	27.7	34	86	137	60	27.2392	No
1187	alive	67	F	90	157	20.78	89.3	3.4	2.6	0	0.4	18.53	0.71	0.54	0.01	0.09	4.8	44.1	16.2	33.8	36.7	20.2	9.7	304	26.0986	0.83	41272	989	835.1	104.9		146	4.38	110.3	7.9	129					1.15	18.9	25.7	19	79	125	78	36.5126	No
1188	dead	67	F	65	159	15.33	89.7	7.4	1.7	0	0.1	13.74	1.14	0.26	0	0.02	5.01	44.9	14.6	29.1	32.5	13.8	10.6	269	12.0526	0.73	708	453	867	284.1		138	4.59	104.4	8.3	202			29	29	0.26	19.3	29.9	23	110	125	75	25.711	No
1189	dead	66	F	65	155	3.65	85.5	10.4	4.1	0	0	3.12	0.38	0.15	0	0	4.98	41.3	13.9	27.9	33.7	16.1	12.1	180	8.21053	0.85	3720	594	498	148.6	0.58	145	2.8	104.8	7.6	236	3.1		34	51	0.58	27.1	33.5	23	90	127	78	27.0552	No
1190	alive	66	F	100	160	21.29	88.7	4.2	3.9	0.2	0.2	18.88	0.89	0.82	0.05	0.05	5.61	48.1	16.1	28.7	33.5	12.9	9.6	292	21.2135	0.92	1266	449	330	377.5		131	4.21	103.5	8.4				15	28	0.54	15.1	24	18	100	87	50	39.0625	No
1191	dead	66	F	85	154	11.22	85.2	8.4	5.3	0	0.1	9.56	0.94	0.6	0	0.01	6.42	54.8	17.8	27.7	32.5	14.6	11.5	220	10.1702	1.72	1254	994		62.8	0.39	143	4.87	104.4	8.1	138			23	65	0.48	17	62	21	78	132	92	35.8408	No
1192	dead	67	F	64	155	10.12	89.9	5.5	4.2	0	0	9.09	0.56	0.43	0	0	4.62	39.4	13.5	29.2	34.3	12.4	9.1	229	16.2321	1.1	781	312		117.1	0.09	133	5.32	100.7	8.1				25	41	0.54	18.4	27	18	65	93	50	26.6389	No
1193	dead	68	F	89	156	6.67	85.8	6	7.8	0	0.1	5.72	0.4	0.52	0	0.01	6.14	55.5	17.8	29	32.1	17.2	10.9	117	14.3	0.58	1710	544		232.6		135	5.02	98.4	7.8				16	35	0.58	26.5	47.9	20	92	157	70	36.5713	No
1194	dead	67	F	60	154	9.44	86.4	5.2	3	0	0.2	8.16	0.49	0.28	0	0.02	4.61	41.6	13.1	28.4	31.5	14.9	11.1	216	16.6531	1.14	518	3096		181.8	0.56	136	4.74	94.2	9.9	237			840	1818	1.52	25.8	59.2	28	112	121	77	25.2994	No
1195	alive	66	F	65	157	5.28	79.3	12.9	7.6	0.2	0	4.19	0.68	0.4	0.01	0	4.95	43.6	13.8	27.9	31.7	14.1	10.1	225	6.16176	0.81	360	263		115.5	0.14	138	4.69	101.7	8.4						0.18	21.2	33.7	19	90	112	82	26.3702	No
1196	dead	66	F	72	155	4.27	61.2	30	8.4	0	0.2	2.61	1.28	0.36	0	0.01	5.05	45.6	15.7	31.1	34.4	12.3	10.5	160	2.03906	0.87	474	422		70.7	0.11	141	3.91	107.9		134			58	96	0.59	19.8	28.6	18	82	138	78	29.9688	No
1197	dead	68	F	72	165	14.98	91.5	3.1	5.3	0	0.1	13.7	0.47	0.8	0	0.01	4.46	40.3	13.8	30.9	34.2	14.7	9.2	268	29.1489	1.08	2260	888		83.7	0.52	136	4.65	100.2	8.3		3		47	66	0.5	23	33.9	30	83	127	71	26.4463	No
1198	alive	68	F	74	175	14.57	92.1	5.4	2.5	0	0	13.42	0.78	0.37	0	0	5.18	42.4	14.9	28.8	35.1	15.2	10.4	261	17.2051	0.55	1600	623		130.4	0.09	137	4.02						102	84	0.76	19	26.5	20	85	110	70	24.1633	No
1199	dead	64	F	72	165	5.13	61.6	27.5	10.5	0	0.2	3.16	1.41	0.54	0	0.01	4.7	41.2	14.4	30.6	35	12.7	10.2	241	2.24113	0.62	562	663	2407	65.5	1.04	134	3.46	97.2	8.5		2	77	49	104	0.58	23.2	29.2	23	82	117	56	26.4463	No
1200	dead	68	F	60	150	4.95	84.3	11.5	3.6	0	0	4.17	0.57	0.18	0	0	4.76	38.1	12.5	26.3	32.8	12.8	8.8	326	7.31579	0.65	668	506	448	152.1	0.24	137	4.63	102	8.6	143	2	212	119	48	0.42	20.4	28.5	25	82	140	80	26.6667	No
1201	alive	65	F	70	155	7.7	83.6	11.4	4.8	0.1	0.1	6.43	0.88	0.37	0.01	0.01	4.34	33.9	10.8	24.9	31.9	16.5	11.2	207	7.30682	1.96	2250	431		115.8		132	5.68	101.7	8.4	478			18	29	0.33	16.1	25.5	23	116	157	92	29.1363	No
1202	alive	63	F	76	160	12.47	79.7	12.6	6.6	0	0.1	9.95	1.57	0.82	0	0.01	6.31	40.9	12.9	20.4	31.5	15.9	11.7	303	6.33758	0.91	1433	346		115.2	0.22	134	4.9	101.3	8.3	318			23	24	0.32	18.6	28.3	20	91	97	66	29.6875	No
1203	dead	63	F	56	157	13.15	92.1	5.2	1.7	0	0.2	12.13	0.68	0.22	0	0.02	2.59	24	7.9	30.5	32.9	14.9	10.6	168	17.8382	5.62	1668	496		246.9		138	4.3	99.6	8.9			69	22	21	0.41	22.6	27.8	19	82	106	59	22.719	No
1204	alive	66	F	100	160	8.7	85.9	8	4.1	0.1	0.3	7.46	0.7	0.36	0.01	0.03	7.11	63.8	21.2	29.8	33.2	16.6	9.4	228	10.6571	1.01	23112	643		72.7		139	4.4	98.8		181			19	33	1.84	28.1	43.8	21	86	148	96	39.0625	No
1205	alive	70	M	60	167	1.94	66.1	21.6	11.3	0	0.5	1.28	0.42	0.22	0	0.01	4.66	37	12.4	26.6	33.5	17.2	9.9	141	3.04762	9.88	567	333		99.9		133	6.08	96.1		280			11	20		20	29.2	18	61	158	68	21.5139	No
1206	alive	65	F	78	155	17.97	83.4	9.7	3.4	0	0.2	14.99	1.74	0.61	0	0.04	4.95	42	13.1	26.5	31.2	15.5	10.5	368	8.61494	0.76	750	571	545	306		135	4.59	101.7	7.9				23	44	0.26	20.7	33	19	79	114	65	32.4662	No
1207	dead	64	F	61	146	7.16	78	16.9	4.6	0	0.1	5.58	1.21	0.33	0	0.01	5.35	47.4	15	28	31.6	14	9.9	208	4.61157	0.94	631	593	772	162.1		132	4.64	95.6	7.7		2.4		29	71	0.61	18.1	27.2	24	82	130	70	28.617	No
1208	dead	68	F	75	160	14.99	94	3.3	0.7	0	0.1	14.1	0.49	0.1	0	0.02	4.26	38.6	12.4	29.1	32.1	13.1	12.5	156	28.7755	2.31	2140	691	2502	256.3	1.68	139	3.97	99.5	7.2	110	2.4		28	47	0.87	20.1	28	22	89	110	72	29.2969	No
1209	dead	63	F	85	165	6.4	78.1	16.9	4.5	0.2	0.3	5	1.08	0.29	0.01	0.02	5.58	46.7	15.3	27.4	32.8	15.2	10.2	261	4.62963	1.19	670	869		69.7	0.55	140	4.86	100.8	7.8			63	70	120	0.62	19.9	43.4	14	73	123	81	31.2213	No
1210	alive	66	F	83	156	11.18	87.5	8.7	2.9	0	0.1	9.79	0.97	0.32	0	0.01	5.31	47.1	15.1	28.4	32.1	15.3	12.1	100	10.0928	0.85	947	424		115.1	0.74	136	5.11	105.4	8.4	286			20	37	0.28	29.7	54.3	18	72	105	59	34.1059	No
1211	dead	65	F	68	155	18.13	91.8	4.5	3.6	0.1	0	16.64	0.82	0.66	0.01	0	4.55	36.9	12.7	27.9	34.4	14.2	10	284	20.2927	0.55	940	400	804	151	0.21	141	4.47	107	7.5				62	63	0.48	20.6	26.6	21	92	140	66	28.3039	No
1212	alive	63	F	84	160	2.98	62.7	20.5	12.8	3	0.7	1.87	0.61	0.38	0.09	0.02	4.47	40.1	12.9	28.9	32.2	14.4	11.4	49	3.06557	1.02	12974	231		10.8	16.15	142	4.24	106.8	8.9			211	20	35	1.61	19.7	27.4	17	72	140	79	32.8125	No
1213	dead	65	F	84	157	6.01	90.7	3.2	5.7	0.2	0.2	5.46	0.19	0.34	0.01	0.01	5.35	49.9	15.9	29.7	31.9	19.6	10.6	95	28.7368	0.72	1130	390		187	0.24	141	4.25	101.1	8	94			27	26	0.68	31.1	46.3	18	80	160	70	34.0785	No
1214	dead	63	F	84	155	9.07	80.1	10.7	7.9	0	0.3	7.26	0.97	0.72	0	0.03	6.09	49.8	16.8	27.6	33.7	13.4	10.9	217	7.48454	1.16	1649	506		4.8	0.23	136	3.89	96.1	7.5	246			34	44	0.34	17	30.1	36	122	112	62	34.9636	No
1215	alive	67	F	82	162	5.08	70.1	17.3	12.4	0	0.2	3.56	0.88	0.63	0	0.01	5.13	45.8	14.6	28.5	31.9	14.4	9.9	253	4.04545	0.87	881	348		75.5		137	3.86	100.6					34	48	0.67	21.2	31	21	81	137	66	31.2452	No
1216	dead	65	M	50	160	5.54	81.3	9.7	5.8	2.3	0.2	4.5	0.54	0.32	0.13	0.01	5.85	46.4	14.3	24.4	30.8	23.2	9.6	195	8.33333	0.66	1402	534		95	0.72	141	3.14	94.7	7.7	76			31	36	0.75	39.1	49.7	22	77	127	77	19.5312	No
1217	alive	62	F	80	160	20.98	90.7	3.9	4.1	0	0.1	19.04	0.81	0.85	0	0.03	4.49	41	13.7	30.5	33.4	13.4	9.5	383	23.5062	0.8	753	386		146.9	0.07	138	4.41	103.8					152	63	0.33	20.2	28.9	20	82	147	80	31.25	No
1218	alive	63	F	75	158	5.72	83.3	12.1	3.5	0	0.2	4.77	0.69	0.2	0	0.01	4.98	43	14	28.1	32.6	15.1	10.3	227	6.91304	0.72	1953	448		133.2	0.12	143	4.43	106.7	7.8			79	62	82	0.57	24.4	34.2	18	100	121	66	30.0433	No
1219	dead	61	F	65	158	31.16	78.2	2.7	2	0	0.3	24.37	0.85	0.63	0.01	0.08	3.89	33.5	11.1	28.5	33.1	13.7	10.6	130	28.6706	5.14	1805	300		173		139	5.98	102.8	8.5	204		194	47	38	0.34	14.9	23.3	18	96	112	72	26.0375	No
1220	dead	62	F	82	165	4.72	82.2	9.5	8.1	0	0.2	3.88	0.45	0.38	0	0.01	4.82	42	14.7	30.5	35	13.3	10.8	212	8.62222	1.72	770	649	2568	262.4	1.15	128	5.22	90	8.2	192	2.7		45	79	0.32	18.7	26.8	15	109	129	45	30.1194	No
1221	alive	66	M	65	167	22.62	81.7	7.1	3.3	0	0.8	18.46	1.61	0.75	0	0.19	4.16	41.9	12.7	30.5	30.3	17.5	10.8	106	11.4658	1.48	30927	4033		118.3		133	5.24	98	7.4	114		386	2860	3584	2.55	24.9	33.4	20	92	126	65	23.3067	No
1222	dead	81	M	65	150	6.06	83.2	11.9	3.3	0.3	0.3	5.04	0.72	0.2	0.02	0.02	6.3	58.1	19.6	31.1	33.7	15.5		111	7	0.82	2440	1441		235.3		143	4.55						5	168	0.91	21.9	33.5	20	83	99	64	28.8889	No
1223	alive	61	M	95	172	12.6	86.1	8.2	5.5	0	0.2	10.86	1.03	0.69	0	0.02	6.02	50.2	16.7	27.7	33.3	12.1	10.7	240	10.5437	1.07	590	286		139.8	0.34	138	4.14	103.4	8.6	380			48	37	0.44	18.2	26.5	18	132	140	94	32.112	No
1224	alive	56	M	71	165	8.81	85.5	11	3.1	0	0.1	7.53	0.97	0.27	0	0.01	5.27	46	15.5	29.4	33.7	13.1	10.4	231	7.76289	1	739	363		133.6	0.27	142	4.15	101.3		89			27	51	0.87	20.6	28.4	18	76	90	52	26.079	No
1225	dead	63	M	65	174	4.81	63	29.1	6.7	1	0.2	3.03	1.4	0.32	0.05	0.01	4.3	41.2	13.5	31.4	32.8	13.8	10.9	142	2.16429	0.72	1187	465		266.8	0.07	143	3.31						44	46	0.26	22.5	30.5	20	70	99	67	21.4692	No
1226	alive	64	F	58	156	14.98	84.6	8.2	6.9	0.2	0.1	12.67	1.23	1.04	0.03	0.01	5.74	52.8	18	31.4	34.1	14.2	9.8	205	10.3008	0.81	249	300		8.4	0.12	144	4.57						80	36	0.46	23.3	31.1	20	70	137	69	23.833	No
1227	alive	62	M	85	160	7.88	81.1	10.5	7.9	0	0.1	6.39	0.83	0.62	0	0.01	4.89	39.7	13.6	27.8	34.3	13.2	8.7	315	7.6988	1.09	396	425		179		128	4.39	96.2		125			54	51	0.35	13.7	19.5	20	100	179	88	33.2031	No
1228	alive	57	M	84	180	3.98	66	22.4	11.6	0	0	2.63	0.89	0.46	0	0	5.85	53.1	18.2	31.1	34.3	13.8	10.4	99	2.95506	0.79	980	306	368	28.2	0.09	136	4.66								0.65	18.3	28.3	20	105	129	82	25.9259	No
1229	alive	60	M	65	170	5.61	59.2	18.2	16	0.7	0.9	3.32	1.02	0.9	0.04	0.05	5.43	45.2	15.3	28.2	33.8	13.3	9.9	449	3.2549	0.82	1290	297		373.4		136	4.11	100.6		143			28	25	1.36	23.5	32.4	20	81	108	67	22.4913	No
1230	dead	71	M	90	168	11.14	80.8	9.7	8.3	0.1	0.1	9	1.08	0.93	0.01	0.01	4.9	42.6	14.5	29.6	34	12.6	10.4	353	8.33333	1.27	594	423		92.6	0.22	130	4.72	90.2	7.9				50	48	0.63	21.2	28.1	30	105	139	96	31.8878	No
1231	alive	63	M	75	165	4.96	65.9	23.6	8.3	2	0.2	3.27	1.17	0.41	0.1	0.01	5.29	44.6	14.6	27.6	32.7	14.3	10.4	228	2.79487	0.89	470	345		30.5	0.2	140	4.71	100.4								24.1	36.3	20	89	145	84	27.5482	No
1232	alive	55	M	75	168	9.14	82.3	13.1	3.5	0	0.3	7.52	1.2	0.32	0	0.03	6.36	56.6	19.1	30	33.7	12.3	11.7	161	6.26667	1.1	1594	690		137.9		136	4.22	102.3	7.5	381		99	115	102	1.3	20.7	28.1	24	136	146	85	26.5731	No
1233	alive	59	M	86	175	8.85	84.5	9.6	4.4	0.3	0.1	7.47	0.85	0.39	0.03	0.01	4.89	41.2	14.5	29.7	35.2	12.9	11.3	141	8.78824	0.81	660	769		311.8	1.43	136	4.99	100.6					33	43	0.97	18.9	25.2	20	110	144	76	28.0816	No
1234	dead	63	F	80	155	8.46	85.7	9.2	4.1	0	0.1	7.24	0.78	0.35	0	0.01	4.26	34.9	11.8	27.7	33.8	14.9	10.6	230	9.28205	1.16	966	638	704	256.7		132	4.06						34	78	0.37	21.5	33.6	19	82	136	76	33.2986	No
1235	alive	58	F	84	157	4.06	71	21.9	6.9	0	0.2	2.88	0.89	0.28	0	0.01	4.02	35.8	12.5	31.1	34.9	12.8	9	194	3.23596	0.63	191	331		180.6	0.2	136	4.54	97.2	7	107			56	51	0.24	23.2	35.3	21	82	114	55	34.0785	No
1236	dead	84	M	70	160	18.75	97.4	0.9	1	0.1	0.6	18.28	0.16	0.18	0.02	0.11	5.43	45.9	15.9	29.3	34.6	13.4	11.3	195	114.25	2.08	7.28	560		230.2		125	5.76	87.4		365			29	45	0.47	18.6	24.3	18	105	106	66	27.3438	No
1237	dead	80	M	74	172	6.19	72.9	20.4	6.5	0.2	0	4.52	1.26	0.4	0.01	0	4.83	45.6	15	31.1	32.9	15.1	9.9	160	3.5873	1.01	1320	662	3080	152.3		144	3.95	97.6	8.1							20.8	30.2	18	91	119	67	25.0135	No
1238	alive	78	M	60	165	10.49	90.4	6.2	2.3	0	0.2	9.49	0.65	0.24	0	0.02	5.33	47.3	15.3	28.7	32.3	15.5	10.8	386	14.6	1.47	7071	828		287.1	7.85	147	4.71	104.9	8.9	565			59	61	0.43	6.6	16	17	76	146	89	22.0386	No
1239	alive	83	M	65	170	8.23	88.6	7.9	2.9	0	0.1	7.29	0.65	0.24	0	0.01	5.02	44.4	14.5	28.9	32.7	14.6	10.5	200	11.2154	0.97	1259	341	1977	302.2		138	5.03	106.9	7.8	150			56	35	0.56	21.3	33.8	20	66	151	69	22.4913	No
1240	dead	90	M	56	150	13.68	77.4	13.8	8.2	0.2	0.4	10.58	1.89	1.12	0.03	0.06	4.47	42.3	13.9	31.1	32.9	15.7	9.8	351	5.59788	0.96	915	158		145.9	0.09	134	3.83	96.5	7.8	90			12	14	1.17	24.4	39.9	28	101	131	78	24.8889	No
1241	dead	86	M	88	160	5.1	80.8	16.1	2.7	0	0.2	4.12	0.82	0.14	0	0.01	4.99	45.3	15.1	30.3	33.3	14.1	11.4	113	5.02439	1.16	6980	535	568	155.6		134	4.82	100.5		100			26	51	0.59	19	28.4	19	54	118	59	34.375	No
1242	alive	80	M	70	158	11.53	89.4	7.5	2.5	0	0.1	10.31	0.86	0.29	0	0.01	5.16	47.7	16.3	31.6	34.2	13.7	11.3	128	11.9884	1.44	3200	572		178	0.15	139	4.35	107.3	8.3	80			40	58	0.77	11.9	19.9	25	94	132	71	28.0404	No
1243	alive	64	M	78	168	8.22	75.2	11.6	12	0	0.6	6.18	0.95	0.99	0	0.05	7.55	65.7	21.5	28.5	32.7	16.6	9.6	146	6.50526	1	963	325		69.6		135	4.72	98		117			22	19	0.57	21.9	37.6	20	89	128	73	27.6361	No
1244	alive	66	M	78	165	9.97	62.4	20.8	7.3	0.6	0.3	6.22	2.07	0.73	0.06	0.03	5.48	48.8	16	29.2	32.8	13.9	10.7	265	3.00483	0.64	4524	668		188.8		136	4.7	98		351			29	39	0.64	26.7	37.9	25	102	122	78	28.6501	No
1245	alive	77	M	70	160	17.29	87.9	7.1	4.1	0	0.1	15.19	1.23	0.71	0	0.02	4.92	41.4	14.2	28.9	34.3	13.5	9.9	306	12.3496	2.24	490	346		119.5		129	4.15	99.4					14	27	0.8	15.5	24.9	20	67	94	56	27.3438	No
1246	alive	48	F	85	168	10.12	76.3	19	3.9	0	0.2	7.73	1.92	0.39	0	0.02	4.5	43.1	14.5	32.2	33.6	14.2	9.5	425	4.02604	0.66	823	645	1039	216	0.11	140	4.57	99.3	7.8	111		76	22	42	0.29	21.2	30.4	19	65	120	67	30.1162	yes
1247	alive	73	M	63	165	8.69	72.6	13.9	12.2	1	0.3	6.3	1.21	1.06	0.09	0.03	4.86	43.9	13.8	28.4	31.4	14.2	12.2	156	5.20661	1.2	3216	353		9.7		139	4.25	104.3					43	72	0.25	20.6	31.4	23	100	133	74	23.1405	No
1248	alive	62	M	72	162	6.41	79.9	14.5	4.8	0	0.3	5.12	0.93	0.31	0	0.02	4.98	41.2	13.7	27.5	33.3	14.5	10.4	191	5.50538	1.49	975	595		165.6	0.57	128	4.48	93.5	8.2	363			28	39	0.37	20.1	29.7	20	96	128	78	27.4348	No
1249	alive	55	F	70	155	6.69	80.2	15.7	3.7	0	0	5.36	1.05	0.25	0	0	4.85	40.6	13.5	27.8	33.3	15.8	9.2	333	5.10476	0.67	710	749		140.1	0.04	137	3.94	99.5	6.9	130			21	46	0.36	19.7	27.4	16	88	146	69	29.1363	No
1250	alive	49	F	70	157	3.96	74.3	22.2	3.5	0	0	2.94	0.88	0.14	0	0	5	43.4	14.4	28.8	33.2	13.1	9.5	318	3.34091	0.51	1110	342		80.5	0.03	137	4.34	101.2					26	26	0.44	22	32.6	23	108	113	66	28.3987	No
1251	dead	85	M	68	167	6.33	81.8	10.4	7.1	0	0.2	5.18	0.66	0.45	0	0.01	4.61	42.2	13.6	29.5	32.2	15.2	9	288	7.84848	1.67	1810	511		263.2		138	3.81		8.8	115			95	212	0.86	18.6	25.8	24	109	96	56	24.3824	No
1252	alive	83	M	75	170	14.37	83.8	10	4.2	0.1	0.4	12.04	1.43	0.61	0.02	0.06	5.13	44.3	15.5	30.2	35	13.7	9.1	513	8.41958	1.02	1821	253		375.8		142	4.41	104.3	8.3	99			95	59		18.2	27.7	23	79	173	98	25.9516	No
1253	dead	65	M	78	175	8.83	88.3	7.5	2.8	0.1	0.2	7.79	0.66	0.25	0.01	0.02	4.95	42.9	14.8	29.9	34.5	13.9	10.6	240	11.803	1.36	2119	456		290.7	0.91	136	4.03	97.9	7.4	145			45	34	0.74	24.4	30.5	18	104	133	64	25.4694	No
1254	alive	68	M	57	165	10.59	87.9	6.4	4.4	0.3	0.2	9.31	0.68	0.47	0.03	0.02	5.02	44.8	14.9	29.7	33.3	13.7	8.4	155	13.6912	0.84	1707	396		135.2		136	4.21	107.5		91			14	30	0.76	19.1	30	18	78	138	88	20.9366	No
1255	dead	87	M	86	180	5.8	82.4	7.8	9.8	0	0	4.78	0.45	0.57	0	0	6.13	53.1	18.1	29.5	34.1	15.1	10.3	115	10.6222	0.77	5.09	501		53.4	49.49	133	3.8	96.6				77	59	79		22.4	30.7	18	103	179	92	26.5432	No
1256	dead	56	M	54	172	4.56	84.5	10.5	4.6	0.2	0.2	3.85	0.48	0.21	0.01	0.01	3.87	34.3	11.4	29.5	33.2	21.8	12.5	124	8.02083	1.01	6990	654	1112	88.1		139	4.16	103.8					186	305	0.94	24.8	32.7	20	84	97	60	18.2531	No
1257	dead	85	M	86	185	7.74	84.7	8	6.7	0	0.1	6.55	0.62	0.52	0	0.01	6.36	58.6	19.4	30.5	33.1	14.4	10.7	114	10.5645	1.12	2466	579	1066	92.1		134	4.78	99.3					24	65	1.16	20	34	23	117	128	88	25.1278	No
1258	alive	84	M	70	171	6.52	80.6	11.2	5.7	1.1	0.3	5.26	0.73	0.37	0.07	0.02	4.2	35.5	12.3	29.3	34.6	13.5	9.7	336	7.20548	0.98	1923	305		122.6		140	3.96						25	22	0.94	22.6	31.7	21	102	185	90	23.939	No
1259	dead	83	M	68	154	7.17	81.1	10.3	7.9	0	0.3	5.81	0.74	0.57	0	0.02	5.4	47.7	15.7	29.1	32.9	14.6	10.6	206	7.85135	2.14	733	603		40	3.33	137	5.36	104.3	8.4			64	46	85	0.43	13.4	22.6	20	86	165	77	28.6726	No
1260	dead	62	M	100	160	14.62	88.5	4.7	3.6	0	0.3	12.93	0.69	0.53	0	0.04	4.94	43.6	14.5	29.4	33.3	13	10	250	18.7391	0.82	927	285		330.5	0.38	139	5	100.5	8.7				74	65	2.92	21.4	31.3	20	97	110	70	39.0625	No
1261	alive	65	M	75	176	5.18	89.7	5.2	4.1	0	0.2	4.65	0.27	0.21	0	0.01	3.68	31.2	10.1	27.4	32.4	16.9	10.1	134	17.2222	8.95	646	331	2424	202.7		136	4.7	95.3					18	31		22.1	31.2	18	75	201	98	24.2123	No
1262	alive	44	M	72	168	11.34	77.9	16.9	4.1	0.5	0.2	8.84	1.92	0.46	0.06	0.02	5.38	47.4	15.8	29.4	33.3	14.2	9.4	282	4.60417	1.37	534	597	230	171.9	0.09	140	3.93	102		103		127	40	62	0.49	16	24.6	18	76	117	66	25.5102	No
1263	alive	74	M	67	170	3.06	73.6	12.7	13.7	0	0	2.25	0.39	0.42	0	0	3.3	30.4	10.2	30.9	33.6	15.4	9.9	282	5.76923	1.47	6.64	898		62.1		139	4.89						183	342	0.22	10.3	22.3	19	24	142	70	23.1834	yes
1264	alive	56	F	80	157	23.23	87.9	7.6	4	0	0.5	20.41	1.77	0.94	0	0.11	4.9	45	14.1	28.8	31.3	14.2	9.6	262	11.5311	0.69	2091	754		101.5	0.11	139	4.36	103.4	7.4				31	50	0.87	23.7	66.4	19	103	101	59	32.4557	No
1265	alive	61	F	83	156	10.47	80.1	14.4	3.7	0.1	0.2	8.38	1.51	0.39	0.01	0.02	4.39	40.1	13.6	31	33.9	13.5	9	204	5.54967	1.13	1057	493		395.4	2.21	136	4.01	99	8.1	104		313	80	84	2.32	18.6	27.2	28	121	117	66	34.1059	No
1266	dead	89	M	70	180	5.34	57.2	23.6	16.9	1.3	0.6	3.06	1.26	0.9	0.07	0.03	3.82	36.5	11.9	31.2	32.6	13	11.8	125	2.42857	1.75	817	236		22.1		132	4.71	94	8.5						0.33	24.2	39	18	121	122	76	21.6049	No
1267	alive	64	F	80	158	15.3	78.8	15.5	3.9	1.1	0.7	12.06	2.37	0.6	0.17	0.1	4.03	37.9	12.4	30.8	32.7	14.1	11.8	134	5.08861	0.69	3120	382		393.6	0.11	141	4.03	104	6.9	106		205	30	37	0.58	20	26.8	18	115	107	64	32.0461	No
1268	dead	61	F	78	150	10.14	85.4	7.6	6.9	0	0.1	8.66	0.77	0.7	0	0.01	4.75	43	14.5	30.5	33.7	13.3	9.7	221	11.2468	0.79	350	265		118.9		134	4.49	100.6	9	520			16	15	0.59	18.5	32.2	20	110	123	79	34.6667	No
1269	dead	60	F	67	153	14.61	86.9	8.6	4.4	0	0.1	12.7	1.25	0.65	0	0.01	5.61	50.3	16.3	29.1	32.4	13.2	8.8	289	10.16	0.8	317	363		71.7	0.24	143	3.84	107.3	7.4				31	32	0.54	24.5	33.7	20	102	141	72	28.6215	No
1270	dead	64	F	75	162	5.87	75.4	18.4	5.3	0	0.2	4.43	1.08	0.31	0	0.01	4.57	41.5	13.6	29.8	32.8	13.5	10.5	164	4.10185	1.08	1678	484	1264	87	0.54	141	4.02	105.6	8.2	203			34	48	0.35	20.9	31	20	113	94	50	28.578	No
1271	dead	61	F	64	150	16.13	88.8	6	3.3	0.1	0.2	14.32	0.96	0.53	0.02	0.04	2.42	24.1	11	45.5	45.6	21.5	12	273	14.9167	1.05	10548	656		101.4		139	4.93	108.5	7.3	104		211	11	34	1.34	15.8	39.2	30	101	137	90	28.4444	No
1272	alive	60	F	77	163	9.23	79	14.4	6.5	0	0.1	7.29	1.33	0.6	0	0.01	4.7	39.3	12.8	27.2	32.6	15.3	8.5	311	5.4812	0.8	1200	1154		239	1.72	139	5.12	101.8	7	123					0.19	28	68	34	113	160	92	28.9811	No
1273	alive	60	F	105	146	7.07	82.8	13.3	3.4	0	0.1	5.85	0.94	0.24	0	0.01	4.66	40.5	14.2	30.5	35.1	14.8	10	200	6.2234	0.58	1053	452		133.2	0.14	139	4.82	103.1	7.5	84			52	59	0.27	21.4	32.5	25	93	151	73	49.2588	No
1274	dead	60	F	84	160	5.25	85.1	6.1	7.4	0.4	1	4.47	0.32	0.39	0.02	0.05	3.41	33.1	10.3	30.2	31.1	13.8	8.8	251	13.9688	0.67	919	215		3.9		132	4.69	93.2	8.3	100						25.9	45.8	20	67	132	70	32.8125	No
1275	dead	72	F	48	158	5.65	71.7	17.7	9.6	0.4	0.4	4.06	1	0.54	0.02	0.02	3.39	28.1	8.6	25.4	30.6	18.9	10.8	289	4.06	1.7	22690	271	23.1	114.5	0.22	140	4.79	102.4	8.4	132		42	18	23	0.34	25.8	35.6	18	69	115	52	19.2277	No
1276	dead	63	F	62	154	5.05	64.3	14.5	15.8	4.6	0.6	3.25	0.73	0.8	0.23	0.03	3.81	37.4	12	31.5	32.1	13.8	9.8	128	4.45205	8.49	2042	379	3500	86.4	1.87	137	6.85	96.6	7.5			98	25	35	0.39	25.4	40.9	19	77	102	60	26.1427	No
1277	dead	60	F	70	150	8.11	74.8	15.9	5.8	0	0.5	6.07	1.29	0.47	0	0.04	5.3	47.4	15.4	29.1	32.5	14.4	11.4	171	4.70543	0.82	1184	868	904	154	0.48	132	4.58	95.4	7.9				51	79	3.1	26.8	56.4	18	80	130	80	31.1111	No
1278	alive	58	F	81	162	13.18	84.3	9	4.5	0.1	0.2	11.13	1.18	0.59	0.01	0.02	4.64	41.7	14	30.2	33.6	12.5	10.3	222	9.4322	0.58	2149	371		58.4	0.06	139	4.72	103.2		117			26	39	0.43	21.3	27.5	32	93	147	80	30.8642	No
1279	alive	59	F	60	160	12.15	84.6	10	1.4	0.1	0.3	10.27	1.22	0.17	0.01	0.04	5.18	46.7	15.9	30.7	34	11.7	10	204	8.41803	1.02	1281	606	2404	222.2	0.16	137	4.75	101.4	8.3	124			54	26	0.48	23	32.3	22	53	75	50	23.4375	No
1280	alive	58	F	60	156	5.87	73.5	20.4	4.9	0	0.2	4.31	1.2	0.29	0	0.01	5.44	46.4	15.1	27.8	32.5	13	9.4	315	3.59167	0.63	961	825	1732	62.8	0.08	137	4.32	102.7	8.6			142	122	250	0.28	22.3	32.6	19	106	100	55	24.6548	No
1281	dead	59	F	75	163	10.23	88.6	7.1	2.8	0	0.1	9.06	0.73	0.29	0	0.01	4.85	44.2	14.9	30.7	33.7	13	10.3	276	12.411	0.82	1544	624		304.5	1.71	139	4.36	107.4	7.8	194			23	32	0.32	19	29.4	16	77	108	65	28.2284	No
1282	alive	59	F	72	156	18.31	69.2	10.8	8.1	0	0.9	12.68	1.98	1.48	0	0.16	5.51	48.5	16	29	33	13	9.8	385	6.40404	0.74	22833	687	822	33.6	0.06	141	4.81	102.9	9.4	118			31	29	0.5	20.1	27.5	22	89	115	70	29.5858	No
1283	alive	60	F	70	150	6.24	84.5	10.1	4.5	0	0.3	5.27	0.63	0.28	0	0.02	4.44	38.9	13	29.3	33.4	13.7	11.3	124	8.36508	1.01	448	362		182.6	0.09	144	4.29	106.2	8.3				16	28	0.44	21.4	28.2	19	100	100	65	31.1111	No
1284	dead	64	F	58	155	4.6	88.6	8	3	0	0	4.07	0.37	0.14	0	0	3.49	27.6	9	25.8	32.6	13.7	11.8	216	11	2.39	1774	685	1226	108.8		130	3.75	104.3	7.8	104			47	77	0.24	7.1	16.6	24	74	175	70	24.1415	No
1285	dead	60	F	60	160	10.61	81.7	7.7	10	0.2	0.4	8.67	0.82	1.06	0.02	0.04	3.54	31	10.4	29.4	33.5	17.8	9.6	393	10.5732	0.66	2143	1053		123.8	5.13	138	4.27	102.3	7.8			220	8	16	0.4	20.7	32.1	18	90	98	65	23.4375	No
1286	dead	58	F	70	155	7.93	90.8	5	3.5	0	0.1	7.19	0.4	0.28	0	0.01	5.46	49.5	15.2	27.8	30.7	13.7	10.9	256	17.975	0.95	371	436	428	49.2	5.06	135	4.25	103.1	7.6				15	39	0.23	20.5	33.9	19	67	110	69	29.1363	No
1287	dead	59	F	62	154	6.54	90.4	7.8	1.8	0	0	5.91	0.51	0.12	0	0	4.58	40.5	13.6	29.7	33.6	14.9	9.8	144	11.5882	0.7	250	251		72.6	0.16	146	3.95	109.9	8.4				28	38	0.37	22.5	33.1	18	84	95	45	26.1427	No
1288	alive	58	F	64	160	8.41	72.6	18.8	8	0	0.1	6.11	1.58	0.67	0	0.01	3.6	35.9	11.6	32.2	32.3	16.5	11.1	195	3.86709	8.2	890	290		59.3	0.67	136	5.99	98.1	7.4	158			15	41	0.36	20	33	19	80	114	58	25	No
1289	dead	58	F	49	150	4.67	62.7	25.1	10.7	0	0.2	2.93	1.17	0.5	0	0.01	4.75	42.6	13.9	29.3	32.6	14.5	9.4	282	2.50427	1.53	1553	319		75	1.07	140	4.99	107	8.1	103			27	38	0.48	14.5	27	20	96	134	62	21.7778	No
1290	alive	58	F	80	158	7.39	91.7	5.5	1.5	0	0.1	6.77	0.41	0.11	0	0.01	4.65	41.2	13.9	29.9	33.7	13.1	9.9	211	16.5122	0.77	897	603		395.1	67.79	142	3.81	102.3	7.8				125	127	0.69	25.3	37.5	26	73	116	70	32.0461	No
1291	dead	57	F	72	157	13.97	86	7.9	4.7	0.1	0.3	12.01	1.11	0.66	0.01	0.04	5.74	51.3	16.9	29.4	32.9	13.2	10.6	235	10.8198	0.69	588	263		218.9	0.62	145	4.39	106.5	8.2	116			34	25	0.64	19.3	24.6	19	134	143	87	29.2101	No
1292	dead	57	F	70	155	6.84	54.4	4.5	19.2	0	0.1	3.72	0.31	1.31	0	0.01	4.1	37.6	12.9	31.5	34.3	12.3	11.4	39	12	0.88	774	534	2747	79.6	0.1	144	4.31	105.5	8.6	244			36	44	0.33	21	68	20	66	88	57	29.1363	No
1293	alive	57	F	60	150	6.29	87.4	8.7	3.3	0	0	5.49	0.55	0.21	0	0	4.09	37.2	11.8	28.9	31.7	13.7	11.8	131	9.98182	0.63	537	292		58.8	0.11	141	3.66	103.8	7.3				27	26	0.32	22.3	31.1	22	100	141	73	26.6667	No
1294	alive	56	F	79	155	6.7	75.9	19.7	3.9	0	0.1	5.08	1.32	0.26	0	0.01	4.91	43.8	14.7	29.9	33.6	12.7	8.4	295	3.84848	0.62	1112	273		56.5		139	3.98	105.4	8.4				33	31	0.35	19.6	30.8	21	78	91	56	32.8824	yes
1295	alive	59	F	75	158	6.65	65.5	26.3	7.5	0	0.2	4.36	1.75	0.5	0	0.01	6.13	53	16.8	27.4	31.7	13.5	12.1	321	2.49143	0.53	5437	710		24.5		134	6.4	94.9					31	42	0.48	25.1	37.2	20	68	127	70	30.0433	No
1296	dead	57	F	60	156	13.76	92.5	4.3	2.4	0	0.1	12.73	0.59	0.33	0	0.02	4.95	41.4	12.9	26.1	31.2	15.7	9.8	353	21.5763	1.01	2185	538		263.9		143	4	105.5	7.6	209		109	36	40	0.41	16.6	28.2	47	114	96	55	24.6548	No
1297	alive	58	F	85	150	6.56	61	27.7	10.4	0	0.3	4	1.82	0.68	0	0.02	5.21	45.8	15.4	29.6	33.6	12.9	9.3	255	2.1978	0.83	993	366		45.4		139	4.08	107.6	9.4				51	51	0.59	22.7	32.2	20	68	135	57	37.7778	No
1298	alive	57	F	65	165	20.72	91.9	4.8	2.4	0	0.1	19.04	1	0.5	0	0.02	5.14	41.2	13	25.3	31.6	15.5	11.7	505	19.04	1.06	1160	509		202.6		139	3.82	104.4	8.7				48	55	0.57	21.6	30.1	20	90	93	61	23.8751	No
1299	alive	56	F	80	163	7.55	77.3	17.1	5	0	0.3	5.84	1.29	0.38	0	0.02	5.07	44.1	14.4	28.4	32.7	13.1	10.6	160	4.52713	0.93	537	452		166.9		146	3.73	108.6					45	66	0.45	21	29.2	22	102	103	67	30.1103	No
1300	alive	55	F	50	155	7.24	87.1	9.1	3.2	0	0.6	6.31	0.66	0.23	0	0.04	4.57	44.1	14.6	31.9	33.1	14.6	11.1	186	9.56061	1.64	25839	506		208.7	0.28	145	4.55	103.8	7.8	135			18	47	0.29	25.9	41.9	18	88	91	57	20.8117	No
1301	alive	55	F	65	152	9.43	92.6	5.6	1.8	0	0	8.73	0.53	0.17	0	0	4.96	42.6	14.7	29.6	34.5	12.4	8.7	161	16.4717	0.78	1310	501		192.6		134	3.89	100.5							0.32	21.1	26.4	20	100	116	75	28.1337	No
1302	alive	55	F	63	152	14.15	94.7	2.4	2.5	0.1	0.3	13.4	0.34	0.36	0.01	0.04	5.96	48.3	15.9	26.7	32.9	14.7	10	333	39.4118	0.71	831	477		465.3	0.12	119	3.99	113.3	8.2	115			27	25	1.01	19.4	25.2	22	106	105	53	27.268	No
1303	alive	55	F	60	155	21.91	89.3	4.9	4.4	0.1	0.2	19.55	1.08	0.96	0.03	0.04	5.41	43.7	14.4	26.6	33	14.6	10.6	366	18.1019	0.84	402	392	908	428.1		136	5.97						220	141	1.18	20.8	30.7	20	89	130	58	24.974	yes
1304	dead	55	F	88	170	14.9	92.6	3.6	3.4	0.1	0.3	13.79	0.53	0.51	0.02	0.05	4.96	42	13.7	27.6	32.6	14.2	11.2	327	26.0189	0.9	2221	713		458	2.46	132	3.81	89.8	8.2				46	52	0.71	12.6	24.1	16	97	115	69	30.4498	No
1305	alive	54	F	97	160	7.23	49.3	41.6	7.6	1.4	0.1	3.56	3.01	0.55	0.1	0.01	4.53	40.8	12.9	28.5	31.6	14.9	10.2	430	1.18272	0.69	470	383		75.2	0.07	143	4.71	102.2	9.6	110		113	56	49	0.93	21.3	30.6	20	60	121	50	37.8906	No
1306	alive	54	F	70	160	15.76	87.4	3.7	4.3	0	0.3	13.79	0.58	0.67	0	0.04	5.35	44.8	14.7	27.5	32.8	13.4	9.7	437	23.7759	1.07	818	479	1290	74.1	0.06	144	4.27	108		114			53	34	0.42	22	33.1	20	82	137	75	27.3438	No
1307	alive	55	F	70	160	3.76	72.3	21.8	5.9	0	0	2.72	0.82	0.22	0	0	4.85	41.9	14	28.9	33.4	14.5	10.9	208	3.31707	0.68	680	224		118.6	0.24	139	3.65	103.6					20	31	0.29	21.6	28.9	18	94	100	59	27.3438	No
1308	alive	57	F	60	165	19.07	96.2	1.2	2	0.3	0.3	18.35	0.23	0.38	0.05	0.06	4.94	44.9	14.8	30	33	12.2	11.6	258	79.7826	0.98	1640	510		300.5	0.94	142	4.62	102.1	9.1	270			60	43	0.53	19.1	26.3	35	112	105	61	22.0386	No
1309	alive	55	F	71	150	7.78	81.1	10.4	5.7	0.5	0.8	6.31	0.81	0.44	0.04	0.06	4.43	40.5	13.6	30.7	33.6	12.9	10	419	7.79012	0.75	540	337		123.3	0.24	138	4.96	97.5	9.2	91			20	19	0.39	22	29	20	95	150	94	31.5556	No
1310	dead	56	F	65	160	13.29	86.4	11.7	1.7	0	0.2	11.49	1.56	0.22	0	0.02	4.29	41.3	13.5	31.5	32.7	14.9	10.8	332	7.36538	1.39	7.28	6556	54907	151.8		143	4.46	103.4		357		102	1781	6592	1.02	15.8	69.4	20	125	107	63	25.3906	No
1311	alive	54	F	87	152	5.28	58.3	36.4	5.3	0	0	3.08	1.92	0.28	0	0	5.64	47.5	15.5	27.5	32.6	14.2	11.2	171	1.60417	1.07	270	468		61.7	109.36	136	4.4	94.3	8.7				84	124	1.21	22.7	36.4	15	94	93	57	37.6558	No
1312	alive	53	F	75	164	5.45	55	37.2	7	0.2	0.6	3	2.03	0.38	0.01	0.03	5.55	50.7	16.9	30.5	33.3	13.1	9.7	335	1.47783	0.77	572	404		54.5		135	4.05	94.3		133		88	58	54	0.66	27.4	37.8	20	85	133	86	27.8852	No
1313	alive	52	F	65	160	18.22	90.7	6.5	1	0	0.2	16.54	1.18	0.18	0	0.03	4.53	40	13.5	29.8	33.8	12.5	9.6	212	14.0169	0.75	930	344		346.9	1.66	138	3.54	102.3	8.4	158			25	21	0.38	18.6	24.9	20	109	89	50	25.3906	No
1314	alive	82	F	50	157	7.23	58.7	20.6	10.5	8	1.4	4.24	1.49	0.76	0.58	0.1	4.35	37.4	12.5	28.7	33.4	16.5	10.3	418	2.84564	0.86	2234	291		72.2	0.09	130	4.72	92.7					16	28	0.81	26.3	40	20	78	150	72	20.2848	No
1315	alive	51	F	80	165	13.18	90.6	3.9	4.9	0	0.1	11.95	0.51	0.64	0	0.01	5.06	46.7	14.8	29.2	31.7	14.6	10	355	23.4314	0.61	760	778		106.4	0.04	144	4.45	107.6	8.3				81	126	0.48	23.9	38.5	18	62	99	62	29.3848	No
1316	dead	52	F	72	170	14.95	83	11.7	5.2	0.1	0	12.42	1.75	0.77	0.01	0	5.55	45.7	15.8	28.5	34.6	14.8	11.9	216	7.09714	1.05	880	654	1719	140.6		139	3.61	112.9	6.9				61	62	0.8	22.3	32.2	22	111	129	85	24.9135	No
1317	dead	53	F	80	153	21.74	87.7	8.8	2.5	0	1	19.06	1.91	0.55	0.01	0.21	5.99	50.9	16.8	28	33	15.6	9.5	330	9.97906	1.37	6.14	898		262.1		136	4.63		8.5				463	334		12.7	18.9	19	109	109	66	34.1749	No
1318	alive	53	F	80	168	13.77	90.8	5.4	1.7	0	0.1	12.51	0.74	0.23	0	0.01	4.33	36.1	12	27.7	33.2	12.7	9	365	16.9054	0.92	1214	502		259.1		131	3.7	96.2				75	51	41	0.6	18.1	25.2	20	115	122	77	28.3447	No
1319	dead	52	F	89	165	7.58	83.6	11.7	3.3	0	0.3	6.34	0.89	0.25	0	0.02	5.37	45.8	14.8	27.6	32.3	13.4	11.2	206	7.1236	0.51	820	657		256.6		140	3.55	101.4	7.5	242			37	42	0.83	21	29.8	20	113	134	77	32.6905	No
1320	alive	51	F	76	165	18.02	85.4	5.4	4.1	0.1	0.2	15.4	0.97	0.74	0.01	0.04	4.75	42	13.7	28.8	32.6	17.9	9	309	15.8763	0.52	39652	479		52.9		134	4.68	98.1					19	19	0.48	23.9	32.4	20	105	170	103	27.9155	No
1321	alive	50	F	70	171	10.97	82.9	12.9	2.5	0	0.2	9.1	1.42	0.27	0	0.02	4.19	37.1	12.5	29.8	33.7	14.2	9.6	234	6.40845	0.64	1069	466		76.9		139	4.59	105.8	7.7			78	35	39	0.45	20.3	29.5	25	89	131	77	23.939	No
1322	dead	50	F	83	160	12.45	88.1	7.1	3	0.5	0.2	10.98	0.88	0.37	0.06	0.02	4.99	43.2	14.7	29.5	34	15	9.4	252	12.4773	0.83	2690	575		392.8	0.23	137	3.12	96.2	8			324	24	29	0.22	19.5	27.8	20	101	130	82	32.4219	No
1323	alive	49	F	104	171	3.46	63.3	28.3	7.8	0	0.3	2.19	0.98	0.27	0	0.01	4.66	42.3	14	30	33.1	13.8	11.4	163	2.23469	0.74	394	259		22		145	4.35	103.2				58	11	23	0.35	20.5	28.9	20	65	95	55	35.5665	No
1324	alive	53	F	70	150	4.9	73.6	18.4	7.8	0	0.2	3.61	0.9	0.38	0	0.01	3.22	32.7	10.6	32.9	32.4	14.5	12.2	302	4.01111	1.98	1248	596		578.8	4.04	144	3.61	93.5	8.5	232			63	93	2.04	27	36.4	20	170	80	40	31.1111	No
1325	alive	50	F	80	154	5.69	80.4	16.2	1.8	0	0.4	4.58	0.92	0.1	0	0.02	5.06	47.9	15.5	30.6	32.4	14.9	10.1	170	4.97826	1.01	1364	408	1385	176.3	0.2	145	3.92	108.3	7.7		2.9	137	69	70	0.3	20.2	33.3	32	115	143	87	33.7325	No
1326	dead	49	F	50	160	3.16	77.3	19.3	2.8	0	0.3	2.44	0.61	0.09	0	0.01	4.03	39.2	13.1	32.5	33.4	16.1	12.1	78	4	2.99	1077	372		257.9	42.88	130	3.93	102.5	7.1	82		96	9	26	0.63	25.8	35.6	20	110	106	67	19.5312	No
1327	alive	48	F	80	155	8.22	89.8	8.2	1.6	0.4	0	7.39	0.67	0.13	0.03	0	4.61	43.4	14.4	31.2	33.2	14.1	9.9	209	11.0299	0.73	9810	996	1760	75.2		140	4.34	105.3	8.7				157	145	0.78	22.3	36.6	20	66	104	61	33.2986	No
1328	dead	49	F	64	155	16.16	91.6	4.1	1.9	0	0.2	14.81	0.66	0.31	0	0.03	4.56	41.2	14.3	31.4	34.7	12.4	9.7	228	22.4394	0.91	1236	600	2383	93.2		137	4.58	102.4	8				122	90	0.63	19	25.5	22	78	107	71	26.6389	No
1329	alive	52	F	70	150	16.31	69.9	12.8	9.4	0	0.9	11.4	2.08	1.54	0	0.15	6.5	55	19.2	29.5	34.9	15.6	9.6	286	5.48077	0.61	3961	566		20.3	0.1	141	4.53	102.2	8.1				70	50	0.47	17.9	24.1	28	46	131	84	31.1111	No
1330	alive	45	F	60	164	7.88	85.7	10.9	3.2	0.1	0.1	6.75	0.86	0.25	0.01	0.01	4.31	39.1	13	30.2	33.2	12.9	10.6	245	7.84884	0.92	585	334		140.3		137	4.68						66	61	0.27	22.4	32.8	20	109	95	51	22.3081	No
1331	alive	51	F	72	170	13.82	67.8	22.6	7.2	0	0.2	9.37	3.12	1	0	0.03	5.04	45.8	15.2	30.2	33.2	12.8	9	273	3.00321	0.77	741	277		59.2	0.14	137	4.5	99.2	8.2				30	23	0.84	22.2	30.2	20	102	128	74	24.9135	No
1332	alive	45	F	50	158	12.88	88.5	9.2	1.6	0	0.1	11.4	1.19	0.2	0	0.01	4.49	33.4	9.7	21.6	29	17.8	10.9	381	9.57983	0.73	13584	421	221	241.9	0.11	145	3.95	107.9	8	136	3.7	109	22	25	0.21	24.3	33.9	22	94	126	79	20.0288	No
1333	alive	45	F	111	163	10.98	86.2	6.4	6.9	0.5	0	9.46	0.7	0.76	0.06	0	7.25	58.5	17.7	24.4	30.3	23.6		98	13.5143	1.33	1176	166		113.1	1.01	132	5.96	93.5	9.2	172		80	5	23	1.62	29.2	58.1	20	80	146	82	41.778	No
1334	alive	45	F	53	155	4.71	79.6	12.1	4.5	0	0.4	3.75	0.57	0.21	0	0.02	4.86	41.2	13.2	27.2	32	15.8	8.9	291	6.57895	0.49	1126	447	375	183.8		144	4.69	111.3					55	131	0.3	21.1	31	22	101	125	75	22.0604	No
1335	alive	45	F	63	150	15.17	86.3	9.3	4.2	0.1	0.1	13.09	1.41	0.64	0.02	0.01	5.21	46.3	15.4	29.6	33.3	14.5	10.1	216	9.28369	0.76	520	259	850	376.1	0.32	143	4.76	105.3	10.1	93			79	41	0.65	24	33.9	18	113	143	64	28	No
1336	alive	45	F	50	155	15.23	85.3	9.9	3.9	0	0.2	12.99	1.51	0.6	0	0.03	5.1	45.9	15.5	30.4	33.8	13.7	10.9	222	8.60265	0.6	482	330		83.6		141	4.03	103.4		221						22.2	34.4	18	95	128	92	20.8117	No
1337	alive	47	F	93	158	13.47	78.5	12.8	5.1	0.1	0.4	10.56	1.73	0.69	0.02	0.05	4.91	43.7	14.2	28.9	32.5	14.6	9.8	310	6.10405	0.68	1917	552	1318	239.6		145	4.01	108.1					52	58	0.94	23.4	34.8	18	87	126	84	37.2536	No
1338	alive	65	F	95	154	6.72	70	23.5	5.5	0	1	4.7	1.58	0.37	0	0.07	4.36	41.6	13.4	30.7	32.2	13.4	12.1	225	2.97468	0.58	21448	742		241.5	0.59	141	3.74	103.2	8	177			141	218	0.53	21.6	30.5	22	79	141	60	40.0573	No
1339	alive	45	F	65	170	17.34	92.8	3.3	3.2	0	0.1	16.09	0.57	0.56	0	0.01	4.95	44.8	14.7	29.7	32.8	13.9	10.5	260	28.2281	0.78	634	134	192	69.6	0.04	139	4.78	102.2	8.4	128			5	5	0.21	21	34	22	71	94	52	22.4913	No
1340	alive	44	F	81	157	12.2	87.3	6.2	3.2	0.7	0.2	10.65	0.76	0.39	0.08	0.03	5.07	40.4	13.2	26	32.7	13.4	8.7	289	14.0132	0.68	959	369	306	118.3		138	3.69	101					65	37	0.44	23.4	35	22	78	108	68	32.8614	No
1341	dead	42	F	82	160	9.18	87.3	7.8	4.4	0.4	0.1	8.01	0.72	0.4	0.04	0.01	3.76	34.9	10.9	29	31.2	14.4	9.9	251	11.125	0.9	20780	488		195.8		143	3.98	105.7	7.5			122	17	38	0.42	25.9	37	16	88	109	62	32.0312	No
1342	alive	41	F	55	152	5.21	86.1	9.8	2.1	1.2	0.2	4.49	0.51	0.11	0.06	0.01	4.71	43.2	13.7	29.1	31.7	15	10.8	218	8.80392	12.15	518	321		62.2		132	7.29	88	8.1				18	40	0.29	20.5	33.1	20	65	112	63	23.8054	No
1343	alive	44	F	75	158	5.81	65.9	29.8	3.8	0	0.2	3.83	1.73	0.22	0	0.01	4.93	40.9	13.6	27.6	33.3	12.3	11	243	2.21387	0.73	278	217		199.5		129	3.91	93.9		336			15	15	0.32	22.1	33.2	18	107	119	77	30.0433	No
1344	alive	40	F	76	166	4.21	75.8	21.6	2.4	0	0.2	3.19	0.91	0.1	0	0.01	5.09	45.5	15	29.5	33	12.8	9.7	240	3.50549	0.48	310	303		138.5		143	4.02	101.9	8.5				48	36	0.45	25	38	22	118	139	72	27.5802	No
1345	alive	52	F	95	165	8.02	84.3	10.2	5.4	0	0.1	6.76	0.82	0.43	0	0.01	4.87	41.9	14.4	29.6	34.4	13.8	10.7	218	8.2439	0.74	510	348		19.9		141	3.95	106.1	8.4		3.3		102	70	0.53	18.9	27.5	23	88	125	79	34.8944	No
1346	alive	54	F	42	145	5.9	86	9.7	4.1	0	0.2	5.08	0.57	0.24	0	0.01	3.69	32.8	10.9	29.5	33.2	12.9	10.3	184	8.91228	7.28	750	481		260.8		136	4.35	96.2	7.9			710	86	122	1.15	19.3	25.5	23	96	136	68	19.9762	No
1347	alive	49	F	80	150	5.45	80.4	15.4	3.5	0	0	4.38	0.84	0.19	0	0	4.17	37.8	12.8	30.7	33.9	14.5	10	374	5.21429	0.56	1365	574	1040	97.6		137	3.47	99.1	8.1	100			22	37	1.03	17.7	23.9	18	95	121	75	35.5556	No
1348	alive	57	F	45	160	9.86	85.8	11.2	2.5	0	0.1	8.46	1.1	0.25	0	0.01	5.31	44.5	13.7	25.8	30.8	14.6	10.2	327	7.69091	0.68	766	362	1010	149.9	0.1	139	4.63	102.5	8.2	135	3	253	142	125	0.43	17.8	26.8	16	73	101	67	17.5781	No
1349	alive	51	F	87	160	12.91	87.5	8.4	0.9	0.1	0.2	11.3	1.08	0.12	0.01	0.03	4.82	42.4	13.8	28.6	32.5	14.5	9	372	10.463	0.92	1631	510	1731	347	0.78	137	5.37	104.9	7.2		2.9		26	35	0.37	16.2	26	28	86	135	84	33.9844	No
1350	alive	49	F	85	165	11.02	81.2	11.7	5.8	0.2	0.1	8.95	1.29	0.64	0.02	0.01	5.25	45.8	14.6	27.8	31.9	14.4	9.8	283	6.93798	0.75	916	333		65.1		141	4.48	106					33	30	0.26	21.3	31.9	20	78	110	75	31.2213	No
1351	alive	38	F	68	156	9.6	90.8	7	1.9	0	0.3	8.72	0.67	0.18	0	0.03	3.94	38.3	13	33	33.9	12.3	11.6	194	13.0149	0.69	763	172		165.7	1.14	139	4.48	107.6	8.3	80			11	18	0.24	14.2	22.4	20	120	113	76	27.9421	No
1352	dead	39	F	120	165	6.64	78.1	12.5	9	0.2	0.2	5.19	0.83	0.6	0.01	0.01	5.86	52.1	18.1	30.9	34.7	15.5	11.4	176	6.25301	0.85	1200	820	1685	29.1	2.07	140	4.6	102.7	7.5			257	237	208	0.33	20.1	27.9	22	106	115	70	44.0771	No
1353	dead	41	F	95	176	13.42	82.3	14.8	2.7	0.1	0.1	11.06	1.98	0.36	0.01	0.01	4.61	38.6	12.5	27.1	32.4	15.4	10.1	279	5.58586	0.65	790	390	319	90.9	0.19	139	4.03	103		105		253	27	25	0.31	21.9	29.5	27	106	147	79	30.6689	No
1354	alive	40	F	85	161	10.51	88.3	8.6	2	0	0.2	9.29	0.9	0.21	0	0.02	5.16	36.6	10.6	20.5	29	22.5		208	10.3222	0.56	691	337		183.1		139	4.85	102.6	8.8	117			44	28	0.3	21.3	32.2	20	110	131	77	32.7919	No
1355	alive	37	F	84	152	2.63	69.5	25.5	4.6	0.4	0	1.83	0.67	0.12	0.01	0	5.07	42.9	14.5	28.6	33.8	13	9.9	161	2.73134	0.69	730	388		110.1	0.08	143	3.72	101.8	8.1			108	50	57	0.55	20.4	29.7	20	87	114	71	36.3573	No
1356	alive	39	F	90	160	6.92	70.3	23.7	5.3	0.3	0.1	4.86	1.64	0.37	0.02	0.01	4.81	42.4	14	29.1	33	13.3	9.5	345	2.96341	0.58	425	420		91.5	3.52	138	4.15	101.2	8.5	91	2.2		17	28	0.24	23.3	35.9	20	95	110	53	35.1562	No
1357	alive	36	F	56	145	5.26	79.1	15.4	4	0	0.2	4.16	0.81	0.21	0	0.01	4.17	36.1	12.3	29.5	34.1	13.9	11.4	172	5.1358	0.64	1188	233		99.7	0.64	137	3.47	102.4	8.2				18	30	0.39	18.5	31.3	18	75	117	78	26.635	No
1358	dead	53	F	75	165	4.72	78.8	15.5	4.7	0	0.2	3.72	0.73	0.22	0	0.01	5.26	46.7	15.2	28.9	32.5	13.6	10.9	264	5.09589	0.7	955	779	1553	222.3		142	3.57	104.3	7.4				30	58	0.35	20.1	25.7	28	73	124	73	27.5482	No
1359	alive	36	F	80	153	24.14	62.6	29.4	6.5	0.9	0.6	15.12	7.09	1.57	0.22	0.14	6.03	48.8	15.7	26	32.2	14.5	10	507	2.13258	0.97	2654	315		100.4	0.24	139	3.93	108.6	9.4	147						17	52	16	90	165	128	34.1749	No
1360	dead	41	F	60	156	8.92	78.5	12	6.7	0	0.1	7	1.07	0.6	0	0.01	4.53	40.9	12.8	28.3	31.3	14.9	12.2	70	6.54206	1.18	5516	970	2474	142.3	0.63	145	5.29	105.7	8.4				38	51	0.61	28.2	66	22	67	124	78	24.6548	No
1361	dead	62	M	80	168	7.8	83.3	11.2	4.5	0	0.1	6.5	0.87	0.35	0	0.01	5.63	51.4	16.9	30	32.9	14	11.3	168	7.47126	1.61	667	896	7569	125.6		132	4.91	95.6	7.9	172		105	80	134	0.42	18.2	28.1	26	118	119	70	28.3447	No
1362	dead	89	M	79	142	13.3	74.9	19.5	4.7	0	0.1	9.96	2.6	0.62	0	0.01	3.75	36.5	11.8	31.5	32.3	14.5	10.2	329	3.83077	1.29	1971	501		190.8	1.09	144	3.79	108	8	94			115	188	0.76	19.6	48.3	18	78	114	78	39.1787	No
1363	alive	79	M	78	163	8.09	82.7	12	5.3	0	0	6.69	0.97	0.43	0	0	5.24	44.1	15.6	29.8	35.4	13.6	9.6	253	6.89691	1.51	950	427		242.9		133	4.58	95.5				79	47	63	0.59	13.3	18	19	102	151	101	29.3575	No
1364	dead	90	M	60	160	12.57	91.3	4.4	3.4	0.3	0.2	11.47	0.55	0.43	0.04	0.03	3.35	30.3	10.1	30.1	33.3	13.5	10.7	289	20.8545	3.9	2210	348		247.7		135	6.07	97.8		174			84	73	0.48	20.2	26.3	20	87	125	70	23.4375	No
1365	dead	74	F	98	178	11.6	89.8	5.3	4.2	0	0.2	10.42	0.61	0.49	0	0.02	5.68	51.1	18	31.7	35.2	13.7	9.7	213	17.082	0.91	1195	591	4856	166.9	0.53	133	3.96	92.8	8.5	145			34	59	1.3	26.8	38.2	25	89	106	60	30.9304	No
1366	dead	72	M	71	163	14.67	86.1	3.7	4.2	0	0.5	12.65	0.54	0.61	0	0.07	5.14	41.3	14.8	28.8	35.8	14.5	8.8	349	23.4259	1.08	13308	500		197.3	0.47	127	5.22	99.3	7.7				60	42	0.44	13.8	20.9	20	87	140	70	26.7229	No
1367	alive	77	M	78	173	8.26	86.6	8.7	4.1	0	0.1	7.15	0.72	0.34	0	0.01	4.99	47.7	16.6	33.3	34.8	12.9	10.3	214	9.93056	1.63	852	404		155.7		137	4.65	104.2		134			38	46		15	25.3	19	65	133	85	26.0617	No
1368	alive	76	M	60	165	7.94	86.5	9.7	3.7	0	0.1	6.87	0.77	0.29	0	0.01	5.04	45.5	15.4	30.6	33.8	12.8	9.7	237	8.92208	0.84	966	351		99.4		134	4.33	98.9					14	27	0.38	17.1	20.7	18	88	144	75	22.0386	No
1369	alive	69	M	60	160	7.37	86.3	8.4	4.3	0.5	0.1	6.35	0.62	0.32	0.04	0.01	5.86	49.9	17.7	30.2	35.5	13.2	11.2	181	10.2419	0.51	864	306	1467	102.5		127	5.17	89.6					41	26	0.62	19.6	27.7	20	90	123	61	23.4375	No
1370	alive	76	M	71	163	8.19	75.5	10.9	13.1	0.4	0.1	6.19	0.89	1.07	0.03	0.01	6.54	43.3	14.6	22.3	33.7	16.1	9.1	234	6.95506	0.77	720	468	379	110.7	0.04	134	3.8	98.8				79	26	32	0.68	18.9	25.8	18	85	130	63	26.7229	No
1371	alive	75	M	81	162	7.27	73.5	13.3	7.6	0.1	0.1	5.34	0.97	0.55	0.01	0.01	4.22	34.6	12.7	30.1	36.7	13.3	9.5	498	5.50515	0.5	4322	392		77.9		113	5.22	81	8.2	114			40	42	0.54	19.6	27.2	21	83	167	86	30.8642	No
1372	alive	54	M	80	170	10.41	84.9	6.4	8.4	0.1	0.2	8.84	0.67	0.87	0.01	0.02	4.85	41.8	14.4	29.7	34.4	13	9.6	244	13.194	0.96	508	275		328.6		135	4.25	96.5					30	22	0.44	23.6	34.3	18	84	115	65	27.6817	No
1373	dead	76	M	79	164	9.23	49.3	42.7	6.9	0.3	0.4	4.54	3.94	0.64	0.03	0.04	5.04	46.3	15.5	30.8	33.5	12.6	9.4	336	1.15228	0.96	1548	426		56.5	0.05	141	4.03	108.2	8.3				49	72	0.84	21.8	35.6	20	71	170	81	29.3724	No
1374	dead	73	M	77	168	11.27	85.2	6.9	5.9	0	0.3	9.6	0.78	0.67	0	0.03	5.37	47.6	16.2	30.2	34	14.5	9.1	286	12.3077	0.81	656	351		239.2	0.19	139	5.33	100.6	8.4				51	45	0.78	23.2	36.4	28	95	160	95	27.2817	No
1375	dead	83	M	76	169	19.28	94.4	1.8	3.4	0	0.4	18.21	0.35	0.65	0	0.07	3.9	37.9	13.4	34.4	35.4	14.7	11.1	272	52.0286	0.94	948	509		304.8	0.06	140	4.76	109	8.7	204		55	40	55	1.15	17.3	25.4	20	72	142	66	26.6097	No
1376	dead	69	M	80	160	9.44	86.6	8.6	4.1	0	0.1	8.17	0.81	0.39	0	0.01	4.73	46.6	15.2	32.1	32.6	14	9.5	122	10.0864	0.98	13445	701	1405	72.3	0.25	139	3.92	102.4	8.3	111			15	21	0.72	21.8	33.5	30	64	159	67	31.25	No
1377	alive	72	M	72	168	7.77	86.2	6.6	6.6	0.1	0.1	6.7	0.51	0.51	0.01	0.01	5.16	44.4	15.6	30.2	35.1	12.5	9.3	138	13.1373	0.95	387	231		109.8		130	4.33	95.4	8.4	134		78	20	37	0.44	18.2	26.1	19	87	114	56	25.5102	No
1378	alive	73	M	65	155	5.88	64.5	20.7	12.9	1.7	0.2	3.79	1.22	0.76	0.1	0.01	5.14	42.9	14.3	27.8	33.3	12.7	9.7	386	3.10656	0.96	1603	235		6.5	0.12	141	4.06	105.8								20.2	30.7	19	77	122	65	27.0552	No
1379	dead	61	M	72	169	9.71	87.2	4.3	7.9	0	0.1	8.46	0.42	0.77	0	0.01	5.77	50.5	17.6	30.5	34.9	13.8	10.1	199	20.1429	1.03	216	332		61.3	0.75	138	4.41	98.5	8.4	106			126	99	0.45	20.1	30.6	50	89	100	60	25.2092	No
1380	alive	65	M	65	160	11.37	73.4	15.7	6.1	0.3	0.5	8.36	1.78	0.69	0.03	0.06	5.95	52	17.8	29.9	34.2	13.4	10.3	272	4.69663	1.07	1247	418		72.3		139	4.06	104.9					74	66	1.04	17.9	25.2	19	90	118	68	25.3906	No
1381	dead	79	M	60	165	4.86	91	4.4	4	0	0	4.38	0.21	0.19	0	0	4.25	39.9	14.3	33.6	35.8	12.7	9.7	112	20.8571	0.95	1227	461	1488	115.5		123	4.48	87.5	6.9	117			71		0.45	17.4	24.6	19	87	126	76	22.0386	No
1382	alive	77	M	75	167	8.33	78.8	15.1	5.9	0.1	0.1	6.56	1.26	0.49	0.01	0.01	5.47	44.7	14.7	26.9	32.9	14.3	10.3	233	5.20635	1.14	300	422		206.9	0.19	138	4.17			100			21	34	0.63	19.4	30.7	23	53	106	59	26.8923	No
1383	alive	75	M	75	164	16.92	91.3	4.6	2.7	0	0.2	15.46	0.77	0.46	0	0.03	4.6	41.4	14.5	31.5	35	13.6	9.3	260	20.0779	1.89	27611	510	880	346.2	0.6	137	4.61	102.3	7.2	95	1.7		57	33	0.75	15.4	24.6	22	91	136	70	27.8852	No
1384	dead	74	M	54	163	9.78	76.5	16.9	5.4	0.6	0.2	7.48	1.65	0.53	0.06	0.02	4.9	45.5	14.8	30.2	32.5	12.9	12.3	192	4.53333	1.22	1326	287		341	1.98	139	5.48	102.8	8.1	190			80	45	0.41	21.8	33	20	77	134	60	20.3244	yes
1385	dead	79	M	60	160	4.51	79	14.6	5.8	0	0.2	3.56	0.66	0.26	0	0.01	5.51	47	15.4	27.9	32.8	13.8	9.4	169	5.39394	0.85	1044	501	1425	64.3		139	4.56	106				48	18	58	0.58	17.9	25.7	20	74	155	74	23.4375	No
1386	alive	78	M	70	170	8.99	84.6	10	5.2	0	0.2	7.6	0.9	0.47	0	0.02	6.21	53.3	18.7	30.1	35.1	12.6	11	343	8.44444	0.83	1380	526		195.5		140	4.69	100.3		182			33	44	1.16	15	20	18	96	120	69	24.2215	No
1387	alive	50	M	86	175	7.01	67.5	19.8	12.4	0	0.3	4.73	1.39	0.87	0	0.02	5.76	48.1	16	27.8	33.3	13.5	9.9	194	3.40288	0.88	358	361		123.9		140	5.47	99.8	9				34	36	0.46	23.6	33.9	20	89	113	69	28.0816	No
1388	dead	78	M	68	172	4.44	76.1	11.3	11	0	0.2	3.38	0.5	0.49	0	0.01	5.29	42.5	14.3	27	33.6	14.4	10.9	144	6.76	0.65	1175	463	963	72.1	0.08	127	3.78	93.6	7.5	93	1.9	102	56	83	0.73	23.2	32.3	20	79	117	62	22.9854	No
1389	dead	68	M	72	156	8.16	83.3	12.3	3.8	0	0.1	6.8	1	0.31	0	0.01	5.3	48.5	17.1	32.3	35.3	12.2	11.8	165	6.8	0.91	359	318		96.2	0.36	132	4.96	101.5					45	33	0.73	18.9	32.1	18	89	145	80	29.5858	No
1390	alive	62	M	75	165	8.57	87.9	7.7	3.7	0	0.1	7.53	0.66	0.32	0	0.01	5.46	47.8	15.8	28.9	33.1	13.8	9.9	277	11.4091	1.26	940	330		119.2	0.14	140	6.33	100.3	9.1				37	47	0.53	22.1	31.6	18	87	134	87	27.5482	No
1391	alive	61	M	70	174	11.65	88.6	5.9	3.1	0	0.3	10.32	0.69	0.36	0	0.03	6.3	53.1	17.4	27.6	32.8	14.4	9	281	14.9565	0.72	3804	556	1056	9.6		139	4.62	104.2					22	27		22.7	32.9	19	83	128	69	23.1206	No
1392	alive	76	M	70	163	9.39	81.1	7.1	10.4	0.1	0.2	7.61	0.67	0.98	0.01	0.02	6.04	54.2	18.2	30.1	33.6	18.2	9.1	280	11.3582	1.93	731	325		135		130	4.98	91.5		106			23	29	0.92	22.1	39.8	20	78	101	68	26.3465	No
1393	dead	72	M	72	168	9.4	91.4	6.7	1.4	0.1	0.1	8.59	0.63	0.13	0.01	0.01	5.06	45.8	15.7	31	34.3	14.1	9.5	238	13.6349	1.26	1890	745		252.9	1.51	140	5.83	101.5	8.9			134	96	116	0.52	19	31.1	28	124	141	75	25.5102	No
1394	alive	63	M	60	160	9.01	81.8	10.8	7.3	0	0.1	7.37	0.97	0.66	0	0.01	5.68	47.9	17.4	30.6	36.3	13.6	11.8	170	7.59794	1.13	2100	439		195.1		140	4.32	106.8		103		230	68	71	1.33	18	27.1	18	79	120	74	23.4375	No
1395	alive	65	M	95	170	11.57	81.7	7.6	5.7	0	0.3	9.46	0.88	0.66	0	0.03	4.04	38	12.6	31.2	33.2	13.3	10.3	160	10.75	1.1	3517	2303		139.9	1.82	141	2.97	108.6	7.9				1207	1992	1.4	11.7	18.5	20	112	146	100	32.872	No
1396	alive	65	M	65	160	6.07	70.2	5.4	13.5	4.6	1	4.26	0.33	0.82	0.28	0.06	4.74	43.5	15	31.6	34.5	13.2	9.5	305	12.9091	1.01	1615	249		104		134	4.6	104.3					51	35	0.56	19.7	34.1	17	72	137	78	25.3906	No
1397	dead	62	M	96	175	8.24	86.4	6.6	7	0	0	7.12	0.54	0.58	0	0	5.92	47	16.7	28.2	35.5	15.1	9.5	162	13.1852	0.98	960	739		141.3		139	4.89	106.1	8.3	127			38	74	0.91	16.1	22.6	16	84	134	78	31.3469	No
1398	dead	64	M	67	172	8.64	86.1	5.9	7.3	0	0.1	7.44	0.51	0.63	0	0.01	5.56	49.8	16.9	30.4	33.9	12.6	10.4	154	14.5882	1.39	1374	556	1792	66	11.01	141	4.09	104.5	7.7	138	2.2		21	23	0.72	16.5	23.7	30	65	112	59	22.6474	No
1399	alive	60	M	83	164	6.37	69.5	21.4	6.9	2	0.2	4.43	1.36	0.44	0.13	0.01	4.99	42.7	14.5	29.1	34	13.7	11	169	3.25735	1.34	232	230		57.3	0.18	139	4.3	102	8.3	140			36	40	0.73	24	36.7	15	80	129	82	30.8596	No
1400	alive	54	M	74	180	11.87	82.4	7	6.9	0	0.5	9.78	0.83	0.82	0	0.06	4.42	39.9	13.5	30.5	33.8	14.6	10	443	11.7831	0.88	405	322		83	1.7	140	5.27	106	8.1				87	64	0.5	17.8	25.1	21	98	116	78	22.8395	No
1401	alive	68	M	69	172	4.45	76.4	14.4	8.3	0	0.2	3.4	0.64	0.37	0	0.01	4.02	35	10.9	27.1	31.1	18.2	9.5	118	5.3125	1.3	1006	445		73.2		137	5.09	108		102		124	57	109	0.47	15.1	22.5	21	78	112	68	23.3234	No
1402	alive	78	M	88	165	8.24	86	7.8	4.5	1	0.2	7.09	0.64	0.37	0.08	0.02	5.15	50.6	16	31.1	31.6	14.5	9.5	485	11.0781	1.39	1391	546		45.8		141	4.47	107.1				167	169	184	0.7	24.6	40.3	24	91	109	69	32.3232	No
1403	alive	74	M	79	165	6.87	78	12.4	7.6	0	0.3	5.36	0.85	0.52	0	0.02	5.27	47.4	16.5	31.3	34.8	13.5	9.2	225	6.30588	0.84	524	358	3118	56	0.27	133	4.53	99.3	8.1	300			56	43	0.77	19.2	30.5	19	67	112	76	29.0174	No
1404	alive	57	M	78	167	12.35	77.7	9.8	8.3	0.8	0.4	9.59	1.21	1.03	0.1	0.05	5.31	45.7	15.1	28.4	33	13.2	10.2	547	7.92562	1.24	1221	314		86.6		137	5.1						136	86	1.16	19	26.6	20	106	110	72	27.968	No
1405	alive	52	F	84	165	12.65	94.5	3.7	0.9	0	0.3	11.95	0.47	0.11	0	0.04	4.97	43.8	15	30.2	34.2	13.2	9.8	242	25.4255	0.69	528	318		326.3	0.45	137	3.45	97.7	8.1	102		94	24	28	0.55	21.8	33.1	25	96	134	74	30.854	No
1406	dead	80	M	86	166	16.33	81.8	10.1	7	0.3	0.3	13.36	1.65	1.14	0.05	0.05	5.08	47.2	16.5	32.5	35	13.1	9.8	206	8.09697	1.44	1131	312		347.1	0.2	139	4.41	103.6	7.9	138			14	22	1.23	20.3	33.8	19	74	150	78	31.2092	No
1407	alive	78	M	63	165	16.59	86.8	3.4	9.6	0	0.2	14.39	0.56	1.6	0	0.04	4.7	37.5	13.2	28.1	35.2	15.3	8.8	512	25.6964	1.71	771	337		136.5	0.38	127	7.21	96.5	8.5				26	26	0.33	13.8	26.1	20	113	128	82	23.1405	No
1408	alive	56	M	60	167	10.41	86	7.7	3.9	0.4	0.2	8.95	0.8	0.41	0.04	0.02	4.33	40.8	13.9	32.1	34.1	13.4	10.5	152	11.1875	0.89	56264	667		184.6		141	4.94	109.2					189	131	0.62	19.6	28.3	20	103	114	76	21.5139	No
1409	dead	76	M	70	168	16.84	89.6	5.8	2.9	0.1	0.1	15.1	0.97	0.49	0.01	0.02	4.84	42.6	13.9	28.7	32.6	11.9	10.2	288	15.567	1.61	1915	400	520.1	310.3		131	7.59	99.3	8.3	194					0.84	14.1	20.7	18	100	135	80	24.8016	No
1410	alive	60	F	88	160	10.07	81.6	11.5	5.4	0	0.2	8.22	1.16	0.54	0	0.02	4.96	45.4	15.3	30.8	33.7	15.3	10.4	211	7.08621	1.11	831	797	1012	186.5		145	4.71	109.9	7.7				86	167	0.49	21.7	36.2	25	109	103	68	34.375	No
1411	alive	81	M	85	154	7.68	96.1	2.6	0.5	0.3	0.5	7.38	0.2	0.04	0.02	0.04	8.12	53.9	17.6	21.7	32.7	18.6		173	36.9	1.5	140393	194		25.6		140	5.1	103.4		102			19	25	1	21.9	36.6	25	140	104	84	35.8408	No
1412	alive	81	M	84	173	7.62	80.2	11.5	7	0.3	0.1	6.11	0.88	0.53	0.02	0.01	5.46	49.8	16.8	30.8	33.7	13	9.9	247	6.94318	1.25	4460	299		329		130	4.11	93.5		112			30	38	1.12	20.4	27.7	18	101	132	78	28.0664	No
1413	dead	78	M	70	170	6.56	77.1	11	11	0	0.3	5.06	0.72	0.72	0	0.02	5.18	40.2	13.4	25.9	33.3	14.1	9.7	176	7.02778	1.67	1868	447		328.7	0.5	145	5.56	108	8				13	40	0.73	20.9	29.9	28	77	152	92	24.2215	No
1414	dead	90	M	70	174	6.36	75.9	20.9	2.4	0	0.2	4.83	1.33	0.15	0	0.01	4.62	42.6	13.7	29.7	32.2	14.6	10.1	126	3.63158	1.72	4602	416		76.6		148	4.4	112.4	8.4				22	72	0.6	18	32.3	18	45	127	78	23.1206	No
1415	alive	75	M	77	170	7.08	80	11.4	8.5	0	0.1	5.66	0.81	0.6	0	0.01	6.37	52.9	18.6	29.2	35.2	15.6	9.7	205	6.98765	1.32	750	557		164.5		132	4.52	103.8	8.8	134		79	24	40	0.92	20.3	30.6	18	65	106	59	26.6436	No
1416	dead	68	F	60	160	5.28	64.9	26.9	7.6	0	0.2	3.43	1.42	0.4	0	0.01	4.95	42.3	14.3	28.9	33.8	13.3	10.3	226	2.41549	0.9	1006	647	1101	142.3	0.35	142	4.51	107.8	7.8		2.3		19	43	0.64	20.5	31.1	22	60	160	60	23.4375	No
1417	alive	59	F	70	160	16.73	87.5	7.7	4.4	0	0.4	14.65	1.28	0.74	0	0.06	5.25	46.1	14.6	27.8	31.7	13.3	9.1	413	11.4453	0.56	2265	574		90.1	0.42	142	4.48	100.3					62	45	0.4	22.9	28.4	20	90	123	60	27.3438	No
1418	dead	44	F	89	155	3.71	69.3	26.1	4.3	0	0.3	2.57	0.97	0.16	0	0.01	4.73	41.4	13.3	28.1	32.1	13.7	9.2	196	2.64948	0.66	220	310		49	0.13	145	3.76	104.7	8.3				27	27	0.15	18.6	28	20	98	116	73	37.0447	No
1419	alive	47	M	80	180	16.26	83.3	11.7	3.4	0	0.1	13.54	1.9	0.56	0	0.02	5.63	46.8	17	30.2	36.3	11.6	9.8	310	7.12632	1.04	103	348		132.3	0.44	126	5.63	94.4					60	26	2.05	16.7	21.4	20	127	178	79	24.6914	No
1420	dead	79	M	60	170	5.63	76.2	17.4	5.5	0	0.2	4.29	0.98	0.31	0	0.01	5.48	53	17.8	32.5	33.6	13.2	11.2	111	4.37755	1.91	369	789	6548	108.5		143	4.52	104.8	8.1	170			197	417	0.45	14.2	24.8	20	83	125	75	20.7612	No
1421	dead	81	M	75	165	4.18	83.8	13.6	2.6	0	0	3.5	0.57	0.11	0	0	5.63	43.9	14.5	25.8	33	17.2	11.9	89	6.14035	1.11	5580	1173	5865	176.9	1	134	4.64	98	7.6	126		69	58	144	0.67	21.3	33.7	25	79	152	78	27.5482	No
1422	dead	72	M	65	175	5.21	59.6	27.1	12.7	0	0.4	3.11	1.41	0.66	0	0.02	6.18	52.5	17.3	28	33	14.6	9.7	204	2.20567	1	190	235		78.4	0.25	140	4.6	102.1	7.8	113			81	43	0.43	22	39	17	75	115	75	21.2245	No
1423	dead	72	M	65	160	6.99	83.8	10.7	5.4	0	0.1	5.85	0.75	0.38	0	0.01	5.34	46.2	16.1	30.1	34.8	12.9	10.2	259	7.8	1.27	1219	869		287.3	0.3	134	4.91	98.4	8.3	425			59	146	0.57	14.9	21.9	23	107	120	52	25.3906	No
1424	alive	63	M	75	162	4.98	79.9	13.3	5.6	0.2	0.2	3.98	0.66	0.28	0.01	0.01	2.85	23.4	7	24.6	29.9	18.7	8.9	284	6.0303	0.85	6789	278		270.7		133	5.73	101				345	37	57	0.61	22	31.2	18	103	90	53	28.578	No
1425	alive	65	M	65	160	9.95	86.1	10.6	3.2	0	0.1	8.57	1.05	0.32	0	0.01	4.78	42.5	14.3	29.9	33.6	13.5	10.6	229	8.1619	1.04	540	457		187.8		136	4.77	102.5					38	57	0.55	19.3	29.6	18	80	104	64	25.3906	No
1426	alive	58	M	80	183	10.69	90.1	7.8	2	0.1	0	9.64	0.83	0.21	0.01	0	4.66	42.5	13.8	29.6	32.5	13.6	10.2	230	11.6145	1.08	1580	372		169.2		142	3.71	102.1		193			47	38		24.5	36	26	69	117	71	23.8884	No
1427	dead	53	M	105	163	11.74	92.5	2.3	4	0	0.1	10.86	0.27	0.47	0	0.01	5.65	51.1	16.9	29.9	33.1	16.4	11	178	40.2222	1.08	805	657		211.9	1.63	142	4.96	100.9	8.1				183	182	0.71	24.4	36	15	110	126	82	39.5197	No
1428	alive	55	M	60	170	20.9	92.4	5	2.5	0	0.1	19.31	1.04	0.52	0	0.03	4.46	26.2	7	15.7	26.7	25.8		372	18.5673	2.04	711	994		502.5		144	5.52	101.3	8.6				310	308	1.33	15	26.3	26	118	105	73	20.7612	No
1429	alive	44	M	90	178	19.43	89.3	4	4	0.1	0.2	17.35	0.78	0.78	0.02	0.04	5.15	45	15.4	29.9	34.2	14.1	9.9	347	22.2436	0.95	1006	371		236.6	0.17	141	4.45	103	8.4	135			71	39	0.75	18.9	24.6	22	118	143	64	28.4055	No
1430	dead	36	M	150	170	11.74	86.8	7.8	4.5	0	0.4	10.19	0.91	0.53	0	0.05	6.9	60.6	19.8	28.7	32.7	20.3		146	11.1978	0.71	602	1355		383.3		139	4.66	96.3	7.8				22	83	0.41	33.4	73.1	28	115	149	92	51.9031	No
1431	alive	74	M	80	164	12.71	85	8.3	5.5	0	0.2	10.79	1.06	0.7	0	0.03	5.6	50.5	17.5	31.3	34.7	13.9	11	234	10.1792	1.28	1030	622	1249	215		132	5.05	98.6	8		2.4		75	107	0.86	15.2	21.7	24	105	99	60	29.7442	No
1432	dead	51	M	76	161	14.85	94	2.6	2	0	0.1	13.96	0.38	0.3	0	0.01	5.77	49.4	16.9	29.3	34.2	14.5	9.4	386	36.7368	1.26	608	458	760	111.1		142	3.91	107.1	7.7				30	33	0.55	22	30.1	18	76	140	81	29.3199	No
1433	alive	43	M	104	165	9.49	58.9	27.1	13	0.5	0.5	5.59	2.57	1.23	0.05	0.05	5.37	47.5	15.5	28.9	32.6	13.8	10.6	423	2.1751	0.95	2316	311		33.8		137	4.46	101.7	8.3				18	22	0.77	25.2	33.5	12	83	100	55	38.2002	No
1434	alive	52	M	73	170	9.03	81.5	7.8	2.5	0.3	0.8	7.36	0.7	0.23	0.03	0.07	4.42	38.1	13.3	30.1	34.9	14.8	12	248	10.5143	1.1	2152	451		460.4		143	4.21	107.2					76	63	1.79	17.3	25.4	26	85	117	65	25.2595	No
1435	alive	58	M	70	168	7.87	81	10.7	8.1	0.1	0.1	6.37	0.84	0.64	0.01	0.01	4.82	44.2	14.5	30.1	32.8	14.6	11.2	217	7.58333	1.28	386	643		230.9	0.64	141	5.43	104.3	7.7			80	27	54	0.82	24	57	19	80	96	64	24.8016	No
1436	alive	46	M	70	175	8.52	80.6	9.6	7.6	2	0.2	6.86	0.82	0.65	0.17	0.02	5.74	50.6	17	29.6	33.6	12.4	9.9	224	8.36585	0.87	130	263		41.9		135	4.34	98					47	25		21	30	18	85	131	67	22.8571	No
1437	alive	67	M	50	170	12.06	85.8	5.3	8.3	0.2	0.1	10.35	0.64	1	0.02	0.01	2.82	15.3	3.7	13.1	24.2	22.5	10	467	16.1719	1.72	2144	241		40.3		152	4.44	122.7							0.65	17.8	27.4	20	107	132	104	17.301	No
1438	dead	80	M	73	168	5.22	51.9	32.2	11.1	4	0.8	2.71	1.68	0.58	0.21	0.04	5.46	48.4	16.2	29.7	33.5	14.2	12.6	191	1.6131	1.02	1928	391	2359	359.3	1.2	143	5.31	105.4	8.7	94			16	33	0.84	22	36	18	65	114	65	25.8645	yes
1439	alive	55	M	72	165	9.77	81.6	13.8	3.9	0	0.2	7.97	1.35	0.38	0	0.02	5.25	46.6	15.7	29.9	33.7	13.6	11.2	244	5.9037	1.61	310	375		331.3	0.07	143	4.94	108.6	9.1	94			24	36	0.56	19.5	30.7	20	96	115	72	26.4463	No
1440	alive	40	M	80	167	24.23	95	2.8	1.6	0.2	0.4	23.03	0.69	0.38	0.04	0.09	5.54	48.8	16.7	30.1	34.2	14.4	10.2	284	33.3768	1.07	547	444		491.5	1.25	140	4.14	107.8	9				64	40	0.72	23.3	31.7	23	130	202	100	28.6851	No
1441	alive	48	M	74	165	7.07	82.8	9.1	7.5	0	0	5.93	0.65	0.54	0	0	5.07	42.4	14.6	28.8	34.4	12.7	10.5	140	9.12308	1.24	1610	451		146	0.09	137	3.77	102.8	8.5						0.7	18.3	28.9	20	118	131	76	27.1809	No
1442	dead	60	M	87	175	8.62	85.8	9.7	4.4	0	0.1	7.39	0.84	0.38	0	0.01	5.13	43.4	14.4	28.1	33.2	13.9	9.9	354	8.79762	1.59	950	543		255.5	1.24	127	5.41	89.7	8.4				44	48	0.51	17.2	26.1	32	112	119	69	28.4082	No
1443	dead	42	M	88	180	7.51	92.5	3.7	2.4	0	0.1	6.94	0.28	0.18	0	0.01	4.98	41.8	13.8	27.7	33	13.4	10.6	137	24.7857	0.94	900	485		127.4		139	4.32	101.9	7.6				170	173	0.76	26.1	36.5	24	104	122	75	27.1605	No
1444	alive	69	M	74	172	4.71	83.6	11.3	5.1	0	0	3.94	0.53	0.24	0	0	5.23	42.9	14.9	28.5	34.7	14.8	11.3	112	7.43396	1.09	1470	512	762	147	0.4	137	4.45	104.2	7	129			44	106	0.45	17.6	26.2	28	105	116	80	25.0135	No
1445	dead	81	M	95	160	8.62	87.1	10	2.8	0	0.1	7.51	0.86	0.24	0	0.01	5.35	46.2	16.3	30.5	35.3	14.6	10.2	148	8.73256	1.64	1880	574		188.5		140	3.89	105.1		151						19.5	31.3	16	53	86	56	37.1094	No
1446	alive	61	M	90	177	18.1	94.4	3.3	1.4	0	0.2	17.08	0.59	0.26	0	0.04	6.16	55.3	18.4	29.9	33.3	16.4	11.3	248	28.9492	0.9	2431	948		6.5	1.97	148	5.77	117.1	9.8				52	39	0.83	13.5	25.6	25	86	133	84	28.7274	yes
1447	alive	58	F	65	164	21.12	92.3	4.1	2.3	0	0.2	19.48	0.86	0.48	0.01	0.05	5.29	46.6	15.3	28.9	32.8	13.9	9	405	22.6512	1.11	552	535		274.2		142	5.4	101.8					564	320	0.88	20.2	30	18	89	117	68	24.1672	No
1448	alive	45	M	91	170	13.59	78.5	16.8	3.2	1.2	0.3	10.68	2.28	0.43	0.16	0.04	5.7	46.4	15.3	26.8	33	13.9	10.4	272	4.68421	1.32	11897	581		216.3	0.14	140	6.43	100.8					65	43		20.3	26.1	22	122	118	60	31.4879	No
1449	alive	61	M	85	165	9.2	88.4	8.2	3	0	0	8.13	0.75	0.28	0	0	5.07	45.1	14.8	29.2	32.8	14	8.7	269	10.84	0.9	451	340		191.3		143	4.62	106.6					25	36		22	31.4	19	82	119	70	31.2213	No
1450	dead	69	M	60	168	8.56	72.6	18.6	7.2	0	0.2	6.3	1.61	0.62	0	0.02	5.95	50.8	16.8	28.2	33.1	12.7	10.9	111	3.91304	1.05	1431	492	913	93.9		140	4.54	105.4		96			36	51	0.53	18	26.8	20	79	106	69	21.2585	No
1451	alive	45	M	100	162	11.29	86.6	9	3.6	0	0.1	9.77	1.02	0.41	0	0.01	5.38	44	14.6	27.1	33.2	14.3	9.3	306	9.57843	0.77	847	607		114.6	0.11	139	4.79	99.7	8.1				34	43	0.5	25.8	39.2	28	73	126	67	38.1039	No
1452	alive	58	M	84	169	5.4	79	8.7	10.2	0	0.2	4.27	0.47	0.55	0	0.01	5.7	53.8	18.2	31.9	33.8	14.2	12.7	133	9.08511	17.19	932	396		162	2.3	132	6.41	83.4	9.2	292		131	31	37	0.61	18.9	28	18	81	96	62	29.4107	No
1453	alive	56	M	50	165	10.23	77.5	16.7	4.9	0.1	0.5	7.93	1.71	0.5	0.01	0.05	5.34	48.3	16.8	31.5	34.8	12.4	10.7	244	4.63743	0.85	401	921		234	0.25	141	4.17	107.6	8.5	164			39	52	1.36	20.7	29.8	18	101	117	76	18.3655	No
1454	dead	57	M	100	176	11.23	93	3.9	3.1	0	0	10.44	0.44	0.35	0	0	5.89	48.8	16.6	28.2	34	16.7	9.2	271	23.7273	0.87	410	617		126.4	0.15	140	4.88	103	8.3	198		68	89	40	0.53	21.9	30.5	22	80	162	91	32.2831	No
1455	alive	58	M	68	169	7.43	80.7	10.5	4.6	4.2	0	6	0.78	0.34	0.31	0	4.99	44.8	14.8	29.7	33	14	10.8	124	7.69231	1.76	2380	392	1198	166	0.77	129	5.28	98.8	8.4	235	2.6	64	25	40	0.62	14.9	26.9	20	102	123	73	23.8087	No
1456	alive	53	M	80	168	4.14	66.1	27.1	6.8	0	0	2.74	1.12	0.28	0	0	6.13	53.4	18.8	30.7	35.2	14.7	11	121	2.44643	1.17	790	445	1651	85.2		134	4.34	97.3	8.3				29	65	0.44	18.4	24.2	20	95	142	81	28.3447	No
1457	alive	52	M	80	170	9.65	89.8	4.9	3.7	0	0.1	8.67	0.47	0.36	0	0.01	5.35	45.5	15.5	29	34.1	13.3	10	292	18.4468	0.97	19733	627	1541	19.1	0.05	139	4.63	107.1	7.9	123					0.74	22	40	20	76	135	86	27.6817	No
1458	alive	53	M	70	168	11.59	80.7	12.5	6.6	0.1	0.1	9.36	1.45	0.76	0.01	0.01	4.96	42.7	14.3	28.8	33.5	14.8	10.9	211	6.45517	0.94	570	553	1569	197		139	4.21	105.4	7.7	120	3.3	226	263	177	0.85	25.1	35.5	18	85	117	66	24.8016	No
1459	dead	68	M	68	160	18.6	93.3	2.3	3.3	0.1	0.2	17.36	0.43	0.62	0.01	0.03	5.26	47.1	15.3	29.1	32.5	14.7	10.8	185	40.3721	1.19	430	507		209.9		146	5.94	110.5	7.8	159			27	40	0.57	17	27	26	130	141	80	26.5625	No
1460	dead	61	M	94	168	14.84	89.9	5.5	4	0	0.1	13.33	0.82	0.59	0	0.02	5.79	49	15.8	27.3	32.2	14	11.7	221	16.2561	1.45	1445	554		116.3	3.36	146	4.75	108	7.7	130			45	59	0.62	28	38.2	20	65	115	74	33.305	No
1461	dead	59	M	86	174	10.03	89.8	6.7	2.2	0	0.2	9.01	0.67	0.22	0	0.02	3.84	33.6	11	28.6	32.7	12.8	11.4	181	13.4478	7.06	6299	1003		210.9	6.61	133	4.94	93	6.2	104			103	162	0.95	18	23.9	19	104	180	84	28.4053	No
1462	dead	58	M	111	167	9.67	94.3	2.8	2.8	0	0.1	9.12	0.27	0.27	0	0.01	4.85	44.1	15.7	32.4	35.6	14.8	11.2	98	33.7778	0.58	553	404		29.5	0.16	130	4	98.9	7.4	137			44	53	2.4	20.1	31.5	19	72	95	53	39.8006	No
1463	dead	59	M	81	152	10.24	78.1	14.5	5.3	0	0.3	8.01	1.48	0.54	0	0.03	5.82	51.6	16.5	28.4	32	13.7	9.3	354	5.41216	0.93	568	600		29.6	0.29	135	4.29	102	8.2				115	98	0.57	21.3	31	20	83	161	92	35.0589	No
1464	dead	65	M	60	159	6.76	82.1	10.5	7.1	0	0.3	5.55	0.71	0.48	0	0.02	4.54	39.9	13.7	30.2	34.3	10.7	11.2	122	7.8169	1.05	1878	246		243.2	0.11	138	4.86	105.1	9.4	255		194	112	67	1.41	19	25.5	28	91	121	56	23.7332	No
1465	alive	63	M	70	175	5.03	72.7	18.9	8	0	0.2	3.66	0.95	0.4	0	0.01	5.61	47.3	16.1	28.7	34	12.8	10.4	125	3.85263	0.97	463	321		44.1	0.57	133	4.54	97.1		93			18	36	0.59	17.8	27.5	19	104	150	90	22.8571	No
1466	alive	65	M	100	168	13.13	87.5	8.3	3	0	0.1	11.5	1.09	0.39	0	0.01	4.78	45.6	16.1	33.7	35.3	13	11.5	220	10.5505	1.4	2234	646		289.7	3.06	136	4.66	97.9	7.4	208			42	57	1.8	24.4	35.3	22	105	127	86	35.4308	No
1467	alive	61	M	69	160	4.39	73.9	12.1	6.4	4.6	0.5	3.25	0.53	0.28	0.2	0.02	4.12	32	10.5	25.5	32.8	16.5	10.5	192	6.13208	9.14	1222	386		140.2		140	5.56	97.9					14	29	1.18	19	31.8	20	77	118	70	26.9531	No
1468	dead	60	M	54	160	7.01	84	8.8	6.1	0	0.1	5.88	0.62	0.43	0	0.01	3.67	32.9	11.3	30.8	34.3	12.9	11.3	183	9.48387	4.97	1335	918		235.8	3.78	137	4.99	98.6					68	173	0.59	17.5	26.2	22	102	98	57	21.0938	No
1469	alive	63	M	80	165	15.36	89.4	7.3	2.5	0	0.3	13.73	1.12	0.39	0	0.04	4.91	45.9	15.7	32	34.2	12.4	11.3	168	12.2589	1.32	766	649		283.2		142	4.74	107.5				61	29	36	0.98	20.8	27.7	19	90	108	60	29.3848	No
1470	alive	61	M	90	178	8.91	85.4	6.8	7.5	0.2	0.1	7.6	0.61	0.67	0.02	0.01	6.08	50.3	17.2	28.3	34.2	16	10.7	208	12.459	0.94	4620	342		257.1	0.13	136	4.89	99.3	8.4	84			41	34	1.55	19.5	28.8	20	83	136	76	28.4055	No
1471	alive	59	M	75	170	13.2	92.6	3.2	2.7	0	0.2	12.23	0.42	0.35	0	0.03	5.76	49.2	16.8	29.2	34.1	14	9.4	267	29.119	1	594	678	4098	121.7	0.34	142	4.1	104.3	8.4	115		65	70	72	0.53	24.2	34.6	48	109	110	80	25.9516	No
1472	alive	57	M	96	175	11.99	88.4	7.3	2.8	0	0.3	10.61	0.88	0.33	0	0.03	6.13	52.4	17.6	28.7	33.6	13.1	8.8	131	12.0568	1.08	15281	566		190.6		135	5.05	99.3					43	57	1.02	22.4	30.8	20	87	127	71	31.3469	No
1473	dead	59	M	75	162	14.67	95.5	2.3	1.8	0.3	0.1	14.01	0.34	0.26	0.04	0.02	5.31	44.2	14.3	26.9	32.4	16.6	10	251	41.2059	0.87	1436	965		94		143	5.47		8.5	272		104	18	44	0.52	18.3	26.1	18	85	118	85	28.578	No
1474	alive	54	M	130	176	13.36	84	8.3	6.7	0	0.1	11.23	1.11	0.89	0	0.01	5.39	44.6	15.5	28.8	34.8	13.1	9.5	298	10.1171	2.97	386	555		34.6	0.18	138	3.32	100.8	8.4	209			40	39	0.78	16.1	22.5	26	96	141	97	41.968	No
1475	alive	51	M	98	174	8.12	76.3	11.1	10.5	1	0.5	6.2	0.9	0.85	0.08	0.04	5.76	53	17.7	30.7	33.4	12.9	9.9	373	6.88889	1	817	334		108.8		141	5.07	103.7		109		118	36	35	0.39	22.8	34.2	19	86	100	65	32.3689	No
1476	alive	63	M	68	175	14.04	87.4	6.3	6.2	0	0.1	12.27	0.89	0.87	0	0.01	5.28	45.1	15.4	29.2	34.1	13.6	9.7	229	13.7865	0.97	960	469		229	0.39	142	4.81	106.7	8.6							16.7	21.9	20	110	129	69	22.2041	No
1477	alive	62	M	79	177	19.02	76.3	14.1	8	0.6	0.6	14.5	2.69	1.53	0.12	0.11	5.1	47.6	16.2	31.8	34	12.4	9	277	5.39033	0.83	1065	689		66.1		135	4.07	101.1					44	49		21.8	28.7	17	65	129	68	25.2163	yes
1478	dead	60	M	71	163	8.3	72.5	15.7	9.6	1.6	0.6	6.02	1.3	0.8	0.13	0.05	3.39	30.8	9.6	28.3	31.2	15.1	9.9	386	4.63077	5.26	3360	228		25.3		138	4.27	97.6	7.8	157			9	7	0.47	27.7	37.4	19	79	155	75	26.7229	No
1479	dead	65	M	73	168	8.78	72.2	10.8	14.6	0	0.3	6.34	0.95	1.28	0	0.03	5.47	52.5	17.7	32.4	33.7	12.4	10	241	6.67368	1.41	3465	728	4697	123.1	107.92	146	5.48	105.4	7.2				102	82	1.24	20.4	29.1	22	109	113	71	25.8645	No
1480	dead	60	M	70	160	6.18	81.9	10.7	6.1	0	0	5.06	0.66	0.38	0	0	2.75	24.9	8.4	30.5	33.7	14.6	10.4	147	7.66667	15.4	527	602	4871	120.5		137	5.38	96.2	6.8	131			40	40	0.24	17.6	29	18	78	133	71	27.3438	No
1481	alive	59	M	78	172	7.57	72.7	22.2	4.6	0	0.5	5.5	1.68	0.35	0	0.04	5.83	54	18.2	31.2	33.7	13.2	10.4	131	3.27381	1.11	880	656		76.4	0.23	141	3.75	105.9	8	140			111	104	0.98	16.6	25.7	18	91	91	46	26.3656	No
1482	alive	54	M	62	157	8.18	86	5	9	0	0	7.03	0.41	0.74	0	0	5.47	48.6	16.7	30.5	34.4	14.7	10	269	17.1463	1.19	1100	301		166.4		144	4.65	108.5	8.6				24	23	0.44	16.3	27.5	18	139	83	60	25.1532	No
1483	alive	58	M	75	165	8.59	84	10.5	4.7	0	0.2	7.22	0.9	0.4	0	0.02	4.41	40.4	13.9	31.5	34.4	13.3	11	152	8.02222	1.25	1911	968		196.4	1.15	138	3.37	105.8	7.5			74	36	55	0.88	14.3	20.2	24	110	70	40	27.5482	No
1484	alive	55	M	75	165	15.51	93.6	4.4	1.9	0	0.1	14.53	0.68	0.29	0	0.01	4.92	42.9	15.1	30.7	35.2	13.5	10.5	200	21.3676	0.84	1240	541	4493	259.1		138	3.95	104.7	8	141		142	126	65	0.93	18.4	25.2	20	70	155	83	27.5482	No
1485	alive	53	M	65	165	14.57	87.1	7.5	4.7	0	0.2	12.68	1.1	0.68	0	0.03	5.78	48.1	17	29.4	35.3	12.5	11.4	249	11.5273	0.85	1828	807		176.1	1.57	135	4.37	95.8	7.8	144			44	58	1.09	20.9	28.4	28	87	122	82	23.8751	No
1486	alive	52	M	128	194	3.93	79.6	13.5	6.6	0	0.3	3.13	0.53	0.26	0	0.01	6.57	60.4	20.7	31.5	34.3	15.4	11.2	83	5.90566	1.06	1460	676	1673	131.8	0.1	139	4.28	98.5	8.3				188	127	0.88	24.3	36.2	19	110	119	78	34.01	No
1487	alive	52	M	77	170	6.02	77.7	16.9	4.3	0.2	0.2	4.68	1.02	0.26	0.01	0.01	4.7	38.6	12.4	26.4	32.1	15.3	11.3	134	4.58824	16.34	523	345		325.9	1.92	140	5.68	93.1	5.7				17	19	0.33	10.3	26	18	70	111	75	26.6436	No
1488	alive	50	M	60	165	3.17	54.2	33.8	11.4	0	0	1.72	1.07	0.36	0	0	2.42	22	7.1	29.3	32.3	14.4	9.9	216	1.60748	7.56	3638	516		99.7		138	4.1	99.8	7.2	130		65	12	31	0.39	20.8	28.8	18	90	160	80	22.0386	No
1489	dead	37	M	142	179	7.56	59.6	26.3	12.7	0	0.7	4.51	1.99	0.96	0	0.05	7.34	68.8	23.1	31.5	33.6	16.2	10.8	172	2.26633	1.1	510	798		256.2	0.83	146	5.65	108.2		162			51	64	0.37	20	60	19	79	125	84	44.3182	No
1490	alive	66	M	80	176	6.32	84.7	7.9	3.3	0	0.3	5.35	0.5	0.21	0	0.02	4.82	42.7	15.8	32.8	37	12.9	9.2	505	10.7	0.67	1545	498	1871	135.6		129	4.78					435	264	124	1.51	17.4	24.9	20	100	150	78	25.8264	No
1491	alive	50	M	84	174	9.18	88	7	4.7	0.3	0	8.08	0.64	0.43	0.03	0	5.5	46.3	16	29.1	34.6	12.8	10.3	288	12.625	0.89	970	500	1595	23.1		140	4.49	103.8				67	141	142	0.84	18.3	23.3	20	103	118	79	27.7447	No
1492	alive	61	M	73	165	5.82	89.7	6.4	1.9	0.9	0.2	5.23	0.37	0.11	0.05	0.01	5.03	42.8	14.7	29.2	34.3	15.4	9.8	290	14.1351	1.18	12.46	914		112.3	19.77	136	4.91	99.7	8.5				122	91	0.8	16.9	23.9	17	87	100	60	26.8136	No
1493	dead	62	M	97	175	7.83	84.8	6.1	6.4	0	0.4	6.64	0.48	0.5	0	0.03	4.77	46.1	15.9	33.3	34.5	13.2	10.5	258	13.8333	0.89	385	420		80.6	0.09	135	4.87	97.8	8.7				39	44	0.7	20.4	27.3	18	82	117	66	31.6735	No
1494	alive	59	M	70	175	12.5	89.2	7.8	2.8	0	0.2	11.16	0.97	0.35	0	0.02	4.66	42.4	14.7	31.5	34.7	11.6	11.1	175	11.5052	0.89	379	187		251.9		140	4.48	103.3	8.2				33	29	0.63	20.9	30.3	24	68	112	63	22.8571	No
1495	alive	58	M	99	173	9.48	85.3	9.2	4.9	0	0.1	8.09	0.87	0.46	0	0.01	5.14	45.2	15.3	29.8	33.8	14.1	11.6	194	9.29885	2.73	1020	966	1247	194.4		135	3.97	99.9	7.7		2		32	31	0.88	15.7	24.8	18	66	108	67	33.0783	No
1496	alive	59	M	68	167	16.06	80.2	7.1	4.6	0	0.6	12.88	1.14	0.74	0	0.1	5.04	43.2	14.2	28.2	32.9	15.1	9.3	456	11.2982	1	3591	940	1163	89.6	0.18	141	4.38	104.9	8.4		3.2		84	91	0.73	13.2	18.6	20	55	128	81	24.3824	No
1497	dead	59	M	83	163	23.69	93	3.5	2	0	0.2	22.03	0.82	0.47	0.01	0.05	4.46	39.5	12.7	28.5	32.2	14.6	10.5	377	26.8659	1.14	39072	485		354.7	4.22	136	3.84	97.8	7.3	121		71	71	75	1.14	23	33.3	30	111	129	74	31.2394	No
1498	alive	57	M	64	165	17.84	92.1	4	1.9	0	0.1	16.43	0.71	0.34	0	0.02	4.97	43.6	14.9	30	34.2	12.9	9.9	399	23.1408	1.36	1086	636		210.9		136	5.16	100					78	79	1.11	18.2	27.3	20	83	107	54	23.5078	No
1499	dead	58	M	95	175	3.72	66.9	19.9	13.2	0	0	2.49	0.74	0.49	0	0	5.43	47.2	16.5	30.4	35	12.4	10.3	162	3.36486	1.22	780	378		80.6		141	5.02	104.9								15.4	22.2	19	71	123	75	31.0204	No
1500	alive	57	M	85	172	6.43	84.2	10.3	4.8	0	0.2	5.42	0.66	0.31	0	0.01	5.38	43.8	14.4	26.8	32.9	14	9.6	213	8.21212	0.76	1678	396	1491	152.7	0.23	137	4.44	102	8.5	181	2.4	204	70	78	0.85	21	30.3	24	116	134	69	28.7317	No
1501	alive	59	M	80	170	13.41	84.9	10.7	3.9	0	0.1	11.38	1.43	0.52	0	0.02	4.48	39.7	13.7	30.6	34.5	12.4	10.2	231	7.95804	0.85	721	369	632	294.5	0.31	141	4.17	102.6	8.2	118					0.68	21.6	28.9	20	93	130	89	27.6817	No
1502	alive	57	M	90	167	4.65	65	20.4	14.4	0	0.2	3.02	0.95	0.67	0	0.01	5.61	51.4	17.8	31.7	34.6	13	9.4	122	3.17895	0.99	650	424		63.9		144	4.36	108.4	7.9			68	59	56	0.68	25.3	39.2	19	96	138	70	32.2708	No
1503	dead	58	M	100	163	5.78	82.3	11.8	5	0	0.2	4.76	0.68	0.29	0	0.01	5.26	43.8	14.6	27.8	33.3	14.2	9.5	187	7	0.96	577	984		107.3	2.32	140	4.23	103.6	8.1	108			87	109	0.48	22.4	32.8	22	110	165	79	37.6378	No
1504	dead	59	M	90	170	22	93.3	2.4	1.5	0	0.3	20.56	0.52	0.32	0	0.06	5.21	47.8	14.9	28.6	31.2	14.5	9.5	487	39.5385	6.02	19936	661	4390	652		140	6.7	105.5	7.8				65	91	2.07	21.4	57.9	12	106	104	65	31.1419	No
1505	dead	57	M	65	160	13.87	82.7	9.5	7	0	0.1	11.46	1.32	0.97	0	0.02	4.77	45.1	14.7	30.8	32.6	13.6	10.1	216	8.68182	3.29	337	362		244.7	0.66	144	5.03	107.9	8.8			94	33	52	0.33	17.4	24.7	18	124	125	78	25.3906	No
1506	alive	60	M	65	160	4.61	74.4	19.1	6.5	0	0	3.43	0.88	0.3	0	0	5.18	45.9	15.9	30.7	34.6	14.3	9.7	168	3.89773	0.94	480	577		137	0.23	135	4.25	95.4	7.8						0.49	21.6	30.5	19	97	140	82	25.3906	No
1507	alive	56	M	70	160	8.74	83.7	8.8	7.4	0	0.1	7.31	0.77	0.65	0	0.01	5.76	50.6	17.1	29.7	33.8	14.6	10.1	232	9.49351	0.79	750	376		46.5	0.09	146	4.42	108.1	9.7	199			89	73	1.67	19.6	33.2	17	99	127	92	27.3438	No
1508	dead	58	M	68	174	16.87	89.3	3.4	5.4	0	0.2	15.08	0.57	0.91	0	0.03	5.8	51.9	17.6	30.3	33.9	13.1	10	400	26.4561	1.06	770	484		88.6	0.05	141	4.93	101.8	7.6	112		139	193	100	0.85	20.1	28.9	18	69	99	55	22.46	No
1509	alive	56	M	96	170	5.37	78.6	13	7.1	0	0.2	4.22	0.7	0.38	0	0.01	5.49	45.6	15.8	28.8	34.6	12.7	9.3	240	6.02857	0.64	854	699		85.2	0.08	139	5.09	101.6	8.2				31	57	0.78	23.8	32.6	20	78	110	65	33.218	No
1510	dead	56	M	78	174	15.2	91.5	3.1	5.3	0	0.1	13.92	0.47	0.8	0	0.01	6.12	53.4	19.3	31.5	36.1	12.5	9.9	293	29.617	1.33	1861	898		135.7	0.99	136	4.96	99.3	8	149			41	67	0.7	11	16	32	108	102	68	25.763	No
1511	alive	58	M	100	176	16.44	82.2	8.2	8	0	0.2	13.51	1.35	1.31	0	0.04	6.55	55.4	18.3	27.9	33	15.8	11.7	257	10.0074	1.03	619	339		54	0.05	138	5.06	99.3		89			69	32	0.74	25.3	37.4	24	76	137	86	32.2831	No
1512	dead	69	M	55	165	9.83	84.3	7.3	8.3	0	0.1	8.28	0.72	0.82	0	0.01	3.26	33.5	10.7	32.8	31.9	14.6	9	448	11.5	0.67	7.19	374		304	5.8	152	3.37	108.8	7.7				16	27	0.37	30.3	43.9	18	92	118	70	20.202	No
1513	dead	56	M	89	170	9.27	71	18.1	10	0	0.1	6.58	1.68	0.93	0	0.01	6.09	52.9	17.5	28.7	33.1	14.4	9.1	126	3.91667	0.7	301	397	2412	30		136	4.51	97.6	8.3	182			93	69	1	23.5	38.9	20	79	106	59	30.7958	No
1514	alive	56	M	70	165	12.32	83.4	11.9	4.1	0	0.2	10.27	1.47	0.5	0	0.03	6.04	51.3	17.1	28.3	33.3	14	12	217	6.98639	0.97	2392	795	3208	461.1	1.95	139	4.18	97.8	7.9	177					0.67	18.9	26.6	25	109	135	70	25.7117	No
1515	dead	55	M	73	167	7.68	79.1	18	2.1	0.5	0.3	6.08	1.38	0.16	0.04	0.02	4.78	44.2	15.5	32.4	35.1	13.2	9.1	234	4.4058	0.95	849	575		290.5	0.42	140	4.65	103	8.7				67	48	0.8	21.7	31.3	24	99	128	83	26.1752	No
1516	alive	56	M	60	170	9.04	92.2	2	4.3	0	0.1	8.33	0.18	0.39	0	0.01	3.9	33.2	10.4	26.7	31.3	14.7	9.7	289	46.2778	1.19	7231	634		141.7	0.36	140	5.71	103.9	7.1				16	19	0.24	18	50.2	18	101	126	86	20.7612	No
1517	dead	55	M	58	160	5.3	91.5	6.2	2.3	0	0	4.85	0.33	0.12	0	0	2.82	30.7	10	35.5	32.6	18	10.6	185	14.697	1.06	230	350		204.6	0.71	134	4.57	97.4	8.2				12	24	0.44	19	28	20	115	119	60	22.6562	No
1518	alive	56	M	90	175	9.38	81.1	12.7	5.4	0	0.1	7.6	1.19	0.51	0	0.01	5.92	49.9	16.6	28	33.3	13.9	11.5	205	6.38655	0.82	1442	667	3317	85.5		135	4.79	98.6	8				70	64	0.58	22.4	30.2	18	80	150	80	29.3878	No
1519	alive	56	M	83	170	10.84	83.1	12.1	3.7	0.1	0.2	9.01	1.31	0.4	0.01	0.02	5.27	43.7	14.6	27.7	33.4	13.4	10.3	176	6.87786	1.16	553	404		122.5		135	3.61	101.2				73	28	30	0.6	19.1	40.9	20	86	114	60	28.7197	No
1520	alive	55	M	67	165	23.53	94.4	3.6	1.5	0.2	0.3	22.19	0.85	0.36	0.05	0.08	5.58	48.9	15.5	27.8	31.7	13.8	10.1	346	26.1059	1.01	500	442		187.4		141	4.97	103.7	8.3				316	133	0.59	22.3	36.7	20	73	154	94	24.6097	No
1521	alive	55	M	94	177	9.38	85.6	11.5	2	0.1	0.2	8.11	1.09	0.19	0.01	0.02	5.44	47.7	16.5	30.3	34.6	13.3	12.1	136	7.44037	0.95	695	596	1547	137.7		140	4.8						48	75	0.65	19.3	30.1	18	76	115	67	30.0041	No
1522	alive	54	M	65	156	13.07	89.8	6.7	3.3	0.1	0.1	11.75	0.87	0.43	0.01	0.01	5.49	49.4	16.8	30.6	34	11.9	9.7	349	13.5057	1.06	580	551		284.2	0.6	138	5.1	97.2	8.4				24	34	0.7	23.2	33.5	20	107	124	78	26.7094	No
1523	alive	55	M	70	167	10.74	89.5	8	1.8	0.1	0.1	9.62	0.86	0.19	0.01	0.01	4.87	44.9	15.3	31.4	34.1	12.9	10.4	269	11.186	1	1509	582		14.9		140	4.3	105.5	7.8		2.9	157	70	72	0.87	16.9	25.8	18	80	127	60	25.0995	No
1524	alive	55	M	88	170	8.46	85.3	9.2	3.5	0.2	0.5	7.21	0.78	0.3	0.02	0.04	5.41	45.2	15.3	28.3	33.8	14.6	11.3	206	9.24359	1.68	98933	763	1028	205.1	0.67	138	4.83	103.2					88	98	0.82	18.6	28.1	25	104	131	86	30.4498	No
1525	alive	55	M	98	155	13.13	85.9	8.5	5.5	0.1	0	11.28	1.12	0.72	0.01	0	5.72	45.1	15	26.2	33.3	15.6	10.7	372	10.0714	2.89	7088	982		402.8	0.45	138	4.61	102.4	7.6	224		216	95	125	0.8	18.2	38.2	14	116	115	74	40.7908	No
1526	dead	69	M	74	169	7.09	83.6	8.2	7.5	0.6	0.1	5.93	0.58	0.53	0.04	0.01	3.99	38.6	12.8	32.1	33.2	13	10.4	354	10.2241	1.57	6.52	413	3416	149.6		141	4.43	106.2	8.8			87	73	50	0.88	14.1	21.3	26	93	137	86	25.9095	No
1527	alive	53	M	85	166	14.89	81.5	12.6	5.6	0.1	0.2	12.13	1.88	0.84	0.01	0.03	5.35	47.3	15.3	28.6	32.3	13.3	10.1	337	6.45213	0.91	883	311		362.3		138	4.9	101.5								20.1	32.6	18	86	97	76	30.8463	No
1528	alive	54	M	85	170	13.76	85.4	9.1	4.5	0	0.1	11.75	1.25	0.62	0	0.02	5.07	45.6	15.8	31.2	34.6	11.8	11.2	186	9.4	0.93	711	389	641	88.8		123	4.41	87.7					25	32	0.46	18.7	25.7	19	80	138	89	29.4118	No
1529	dead	53	M	55	160	7.53	89.8	4.9	2.5	0.1	0.8	6.76	0.37	0.19	0.01	0.06	5.41	41.8	14.2	26.2	34	15.1	11.4	142	18.2703	4.42	5298	423		268	97.87	124	6.12	89.9	8.1	62		426	208	249	3.31	9.7	16.2	20	144	96	68	21.4844	No
1530	dead	59	M	70	160	14.61	96.1	2.3	0.7	0	0.1	14.04	0.34	0.1	0	0.01	4.5	38.9	13.5	30	34.7	14	11.4	175	41.2941	9.88	2608	615	2600	263.5		118	3.72	82.9	7	180			39	58	1.46	22.5	36.7	25	68	141	77	27.3438	No
1531	dead	54	M	65	165	11.49	82.2	9.9	7	0	0.3	9.44	1.14	0.81	0	0.03	6.59	58.9	19.8	30	33.6	14.1	10.9	251	8.2807	1.12	2068	603	1019	145.5	0.9	134	4.76	98.7	7.7	96			34	41	0.87	20.2	28.9	24	102	115	64	23.8751	No
1532	alive	53	M	85	162	12.06	77.3	11.8	4.5	0.7	0.6	9.33	1.42	0.54	0.08	0.07	5.5	47.4	16	29.1	33.8	13.6	8.4	346	6.57042	0.95	678	492		292.5		131	4.69	100.2					67	41	0.67	20.8	30.5	20	111	177	99	32.3884	No
1533	alive	54	M	72	167	10.13	83.3	12.5	3.4	0	0.1	8.44	1.27	0.34	0	0.01	5.91	53	17.5	29.6	33	13.7	11.5	223	6.64567	1.02	1957	931	5285	202.3	0.52	137	4.62	99.2		121			33	58	0.76	21.8	31	25	116	134	78	25.8166	No
1534	alive	53	M	83	165	14.74	88.2	7.9	3.1	0	0.3	13	1.17	0.46	0	0.04	6.25	51	17.5	28	34.3	13.9	9.6	190	11.1111	0.92	608	407		398.2	4.24	137	5.28	98.9	8.9	157		92	29	33	0.52	20.9	31.6	20	94	106	56	30.4867	No
1535	alive	53	M	78	163	4.61	72.9	18	8.7	0.2	0.2	3.36	0.83	0.4	0.01	0.01	5.29	45.6	15.9	30.1	34.9	14.8	9.3	259	4.04819	0.85	660	480	2376	147.2		139	4.64	103.1	7.5			89	70	76	0.81	17.6	25.9	25	120	138	81	29.3575	No
1536	alive	53	M	64	162	4.58	84.7	11.8	3.1	0	0	3.88	0.54	0.14	0	0	5.05	44.4	15.2	30.1	34.2	11.8	10.3	94	7.18519	0.82	920	566	2677	113.1	1.37	139	3.82			95			209	219	0.51	18.4	29.7	18	82	126	78	24.3865	No
1537	alive	52	M	83	168	6.1	83.6	12.1	3.8	0	0.2	5.1	0.74	0.23	0	0.01	5.8	46.2	15.3	26.4	33.1	12.4	10.2	110	6.89189	1.42	958	310		105.1		136	4.75	96.3	8.5	123		63	56	46	0.54	19.5	27.4	22	112	100	60	29.4076	No
1538	alive	53	M	80	160	9.62	85.5	9.9	3.2	0	0.2	8.22	0.95	0.31	0	0.02	5.55	48.8	15.8	28.5	32.4	13.5	9.6	322	8.65263	0.95	702	548	1164	127.1	0.07	139	4.36	100.2		108			58	65	0.32	22.9	34.5	19	83	119	69	31.25	No
1539	alive	52	M	70	160	12.67	84.8	5.5	5.9	0.2	0.6	10.74	0.7	0.75	0.02	0.08	6.07	49	16	26.4	32.7	14	10.6	384	15.3429	0.76	1145	519		66.3		141	6.34	102.2		264			44	49	0.52	22.1	33.1	19	116	142	85	27.3438	No
1540	dead	53	M	85	180	10.96	88.1	5.9	2.3	0	0.1	9.65	0.65	0.25	0	0.01	4.76	38.9	12.5	26.3	32.1	14.7	9.3	266	14.8462	0.99	1549	504	2273	247.3	0.74	135	3.81	102.5	7.6	134					0.68	23.4	42.2	19	80	132	77	26.2346	No
1541	alive	51	M	80	165	6.62	82.1	9.4	8.3	0	0.2	5.44	0.62	0.55	0	0.01	5.66	47.3	15.9	28.1	33.6	12.4	11.1	124	8.77419	0.88	27068	241		73.4	0.24	135	4.33	100.2	8.4	297			37	43	1.11	22.2	33.3	20	103	115	66	29.3848	No
1542	dead	51	M	90	150	5.83	77	15.3	6.7	0	0.3	4.49	0.89	0.39	0	0.02	4.48	38.1	13.1	29.2	34.4	13.3	10.5	222	5.04494	15.85	1118	479		82.8	1.91	134	4.76	88.3	7.9				113	116	0.53	21.7	28.8	20	76	88	54	40	No
1543	alive	53	M	70	169	8.09	82.9	11.2	4	0	0.2	6.7	0.91	0.32	0	0.02	6.6	47.2	15.3	23.2	32.4	18.4	9.7	237	7.36264	1.03	3267	945	307	65.3	0.15	144	4.87	107.2	7.9	122			53	167	0.65	20.9	32	24	115	143	89	24.5089	No
1544	alive	52	M	110	186	5.3	78.3	14.5	6.8	0	0	4.15	0.77	0.36	0	0	6.41	58.1	19.4	30.3	33.4	13.2	9.8	192	5.38961	1.07	505	446	1219	131		144	4.58			88			37	37	0.91	19.1	29.1	18	82	126	78	31.7956	No
1545	alive	51	M	92	166	11.33	78	12	9.9	0.1	0	8.84	1.36	1.12	0.01	0	5.34	46	15.8	29.6	34.3	14.3	9.8	294	6.5	1.04	280	219		99.5		134	4.78	99					48	39	0.47	20.4	29.2	18	80	106	69	33.3866	No
1546	alive	52	M	84	169	11.56	87.9	6.8	4.2	0.1	1	10.17	0.79	0.48	0.01	0.11	5.71	52.4	17.1	29.9	32.6	13.7	10.9	310	12.8734	0.85	1265	506		56.4	0.83	138	5.11	100.6	8.8	95			46	41	0.74	25.5	44.5	20	50	105	58	29.4107	No
1547	alive	51	M	74	172	9.74	90.3	3.7	4.3	0	0.3	8.79	0.36	0.42	0	0.03	5.76	48.2	16.4	28.5	34	12.3	9.6	211	24.4167	0.78	387	381	2435	343.4	0.15	134	3.65	93.1					91	64	1.44	27.5	35.9	20	98	150	86	25.0135	No
1548	alive	50	M	85	137.9	10.24	85	9.7	2.9	2.1	0.3	8.7	0.99	0.3	0.22	0.03	6.06	51.9	17.5	28.9	33.7	12.8	9.3	329	8.78788	0.85	992	484		246.1	0.39	135	5.04	100.5	8				64	60	0.78	19.4	27.5	22	113	117	72	44.6982	No
1549	dead	52	M	70	167	7.09	73.6	13.8	11.7	0	0.1	5.21	0.98	0.83	0	0.01	5.13	48.7	16.4	32	33.7	12.8	10.9	239	5.31633	0.95	511	425	1525	85	0.53	138	4.09	101.8	8.1				41	56	0.52	25.5	39.7	25	73	106	75	25.0995	No
1550	alive	51	M	78	170	7.27	73.8	19.5	6.5	0.1	0.1	5.36	1.42	0.47	0.01	0.01	5.66	48.7	16.1	28.4	33.1	12.6	10.7	218	3.77465	1.11	417	438		156.3	0.22	140	4.23	102.1	8.3				56	39	0.58	20.4	27.5	21	95	119	68	26.9896	No
1551	alive	50	M	78	165	6.72	81.6	12.2	5.4	0.7	0.1	5.48	0.82	0.36	0.05	0.01	4.8	39.8	13.6	28.3	34.2	12.9	11.2	176	6.68293	1.28	3470	591		148.9	0.13	144	4.34	111.9	8			46	57	100	0.56	17.9	28.9	20	60	96	63	28.6501	No
1552	alive	49	M	103	170	8.8	82.5	10	5.9	0	0.2	7.26	0.88	0.52	0	0.02	6.03	49.9	17.2	28.5	34.5	13	9.4	185	8.25	0.95	337	378		180.9		142	3.37						94	72	2.96	25.1	34	24	84	90	53	35.6401	No
1553	alive	51	M	98	165	10.07	89.3	7.6	1.8	0	0.1	8.99	0.77	0.18	0	0.01	5.4	45.5	15.3	28.3	33.6	14.9	10.5	267	11.6753	1.16	2012	906		291.7	0.09	142	4.75	105	8.6	140			58	83	0.5	21	30.1	20	95	116	81	35.9963	No
1554	dead	51	M	90	180	5.84	80.6	11	7.7	0.2	0.2	4.71	0.64	0.45	0.01	0.01	5.43	45.8	15.8	29.1	34.5	13	9.4	161	7.35938	1.18	900	708	1791	202.1		135	4.17	98.4	7.9	115			60	96	1.04	23.7	35.3	18	90	140	83	27.7778	No
1555	alive	51	M	85	173	10.11	83	11.2	3.6	0	0.2	8.4	1.13	0.36	0	0.02	4.97	44.4	15.3	30.8	34.5	12.9	9.8	364	7.43363	1.95	1886	717	2422	171.9		134	4.23	96.9	8.5	388			39	51	0.59	16.5	24.4	20	115	91	62	28.4005	No
1556	alive	49	M	95	180	7.7	84.7	7.5	6.8	0	0	6.52	0.58	0.52	0	0	5.16	46.3	15.2	29.5	32.8	13.7	11.5	228	11.2414	0.91	1037	630	1267	178.1		141	4.55	105.8	8.1	109			20	42	0.7	15.9	23.5	20	86	133	77	29.321	No
1557	alive	50	M	89	162	29.05	90.5	5.8	3.5	0	0.2	26.29	1.69	1.02	0	0.05	5.74	52.7	17.5	30.5	33.2	14.5	9.6	440	15.5562	0.84	24612	564		23.8		140	4.81	104.2				66	43	84	0.57	23.5	37.9	22	80	114	76	33.9125	No
1558	alive	50	M	78	169	21.51	76.3	6.9	7.2	0	0.6	16.42	1.49	1.55	0	0.12	4.54	41.9	14.1	31.1	33.7	13.5	9.5	303	11.0201	0.91	2104	995		107.1	0.26	137	4.06	100.1				87	590	408	0.56	17.1	23.6	19	85	98	62	27.31	No
1559	alive	50	M	57	168	15.4	93	2.1	4.8	0	0.1	14.31	0.33	0.74	0	0.02	5.21	46.6	16.3	31.3	35	13.1	8.7	319	43.3636	0.84	1170	428	2096	71.1	0.08	138	4.03	100.2					43	18	1.64	19.2	26	25	63	118	73	20.1956	No
1560	alive	48	M	63	167	4.1	61.7	25.9	11.5	0	0.2	2.53	1.06	0.47	0	0.01	4.19	38	12.7	30.3	33.4	13.3	10	111	2.38679	7.6	892	297		84.6		136	4.83	94.8								22.6	28.7	19	123	111	70	22.5896	No
1561	alive	47	M	78	170	8.36	83	11.8	5	0	0.2	6.93	0.99	0.42	0	0.02	5.48	45.9	16	29.2	34.9	12.9	10.1	254	7	0.77	810	591		42.2		139	3.33	103					97	58	1.29	19.4	27.9	34	73	149	91	26.9896	No
1562	alive	52	M	80	177	12.38	87.9	5.2	6.1	0.1	0.2	10.89	0.64	0.75	0.01	0.03	5.22	46	15.3	29.3	33.3	13.9	9.8	284	17.0156	1.17	395	301		269.5	0.31	143	4.61	105.1					52	36	0.91	21.1	30.2	17	101	121	83	25.5354	No
1563	alive	49	M	90	175	7.96	86.3	7.3	6.3	0.1	0	6.87	0.58	0.5	0.01	0	4.14	38.6	14.1	34.1	36.5	15.1	9.9	214	11.8448	0.91	490	380	1569	285.1	0.06	140	4.73	102.8	8.7	122	3.1		51	82	0.96	22.2	30.9	25	85	150	90	29.3878	No
1564	dead	49	M	75	170	14.13	92.3	4.1	1.8	0	0.2	13.04	0.58	0.25	0	0.03	5.11	44.6	15.1	29.5	33.9	13.3	9.6	382	22.4828	0.88	6445	708	3025	392.2	1.51	133	4.9	96.2	8	126		238	38	56	1.56	19.8	28.5	30	115	145	89	25.9516	No
1565	dead	50	M	94	162	10.14	78.6	11.6	9.7	0	0.1	7.97	1.18	0.98	0	0.01	6.47	52.4	16.8	26	32.1	14.5	12.6	156	6.75424	1.16	190	295		119.2	0.14	143	4.78	106.7	7.9	162		30	28	26	0.51	16.1	23.7	16	72	111	62	35.8177	No
1566	alive	48	M	85	165	14.07	89.1	4.9	5.3	0	0.1	12.54	0.69	0.75	0	0.01	6.16	55.1	18.3	29.7	33.2	12.9	10.4	241	18.1739	1.36	529	430	1610	161.2	0.26	141	3.55	103.3	7.9	104	2.7	131	32	47	0.45	19.1	31	19	104	115	74	31.2213	No
1567	dead	48	M	95	178	16.14	82.1	12.4	4.6	0	0.1	13.25	2	0.74	0	0.02	6.01	51.8	16.3	27.1	31.5	14	10.3	327	6.625	1.31	851	649	1653	118.3		148	5.21	109	8.6	101			43	64	0.68	17.7	24.1	18	80	118	70	29.9836	No
1568	dead	47	M	75	170	9.96	81.9	8.3	9.1	0	0.1	8.15	0.83	0.91	0	0.01	5.21	44.1	14.5	27.8	32.9	15.4	11.5	284	9.81928	0.68	471	329	261	37.1		149	3.91	109.7	8.3				29	35	0.29	25.3	37.7	28	59	105	66	25.9516	No
1569	alive	48	M	70	182	6.04	77.2	17.5	4.8	0	0.2	4.66	1.06	0.29	0	0.01	4.83	47.9	16.6	34.4	34.7	11.3	11.1	162	4.39623	0.9	798	971	6259	266.4	1.58	138	3.59	99.2	7.7		3.1	167	455	424	1.24	19	24.9	18	62	106	59	21.1327	No
1570	alive	49	M	84	170	8.75	72.4	18.7	8.3	0.1	0.2	6.32	1.64	0.73	0.01	0.02	5.74	51.4	17.5	30.5	34	12.8	9.7	185	3.85366	0.95	896	226		12.3		132	3.69	106.5	8.2				45	26	0.33	21.8	29.6	19	92	124	73	29.0657	No
1571	dead	44	M	120	175	5.33	68.3	25.9	5.6	0	0.2	3.64	1.38	0.3	0	0.01	4.68	40.4	13.3	28.4	32.9	14.1	10.7	157	2.63768	3.56	1101	438		155.2	4.59	134	4.48	99.3	7.8	583		85	27	38	0.44	16.1	25.3	20	88	117	76	39.1837	No
1572	dead	52	M	74	169	7.19	90.7	6	2.5	0	0.1	6.52	0.43	0.18	0	0.01	5.32	45.8	16.1	30.3	35.2	13.1	10.3	206	15.1628	0.74	1133	401		184.3	0.75	133	4.55	98.5	8.2	112			40	36	0.7	17.9	25.6	20	102	120	70	25.9095	No
1573	alive	49	M	68	173	6.61	75.8	18.9	4.5	0	0.2	5.01	1.25	0.3	0	0.01	5.02	42.6	14.3	28.5	33.6	12.9	11	203	4.008	0.82	537	485	955	149		130	4.05	91.2					40	50	0.48	18.5	27.9	23	116	115	69	22.7204	No
1574	alive	47	M	70	172	11.14	87.3	7.5	5.2	0	0	9.72	0.84	0.58	0	0	5.89	50.5	17.4	29.5	34.5	14	10.1	168	11.5714	0.81	380	347		302.6		138	4.06	99.3				435	274	119	1.34	23.1	34.7	20	95	124	75	23.6614	No
1575	alive	49	M	70	170	8.45	82	12.9	4.4	0	0.2	6.93	1.09	0.37	0	0.02	5.98	50.7	16.8	28.1	33.1	13.4	10.3	184	6.3578	0.75	513	449		217.5	0.18	137	4	102.2					68	48		19.3	29	21	103	120	65	24.2215	No
1576	alive	48	M	78	168	13.4	89.5	4.4	1.6	0	0.1	11.99	0.59	0.21	0	0.02	5.35	46.4	15.8	29.5	34.1	12.5	9.9	248	20.322	0.87	850	405	689	187.5		139	4.14	105.1	8.1						0.6	23.9	37.4	22	84	114	75	27.6361	No
1577	alive	47	M	100	192	18.75	88.5	8.1	3.1	0	0.3	16.59	1.52	0.58	0	0.06	5.92	51	16.8	28.4	32.9	14.5	10.7	246	10.9145	0.95	397	467		287.6	0.24	147	4.07	106.2					115	84	0.96	26.3	35.5	21	101	122	60	27.1267	No
1578	alive	47	M	76	167	10.66	83	9.6	7.3	0	0.1	8.85	1.02	0.78	0	0.01	5.78	51.9	17.8	30.8	34.3	14.3	10.1	311	8.67647	1.18	460	495		26.9	0.17	130	4.79						76	70		22.7	34	20	115	150	95	27.2509	No
1579	alive	45	M	90	182	5.94	88.4	6.9	4.4	0.3	0	5.25	0.41	0.26	0.02	0	5.59	46.2	16.1	28.8	34.8	14.4	9.9	148	12.8049	1.26	505	382		79.5	0.1	145	4.8	109.8	8				45	50	0.53	24.1	31.3	18	97	120	75	27.1706	No
1580	dead	48	M	110	164	9.25	81.2	13.2	3.4	0.1	0.3	7.51	1.22	0.31	0.01	0.03	5.83	51.7	17.1	29.3	33.1	15.5	10.5	242	6.15574	1.49	562	606		273.3	0.53	136	6.4	98.8	7.8	170			31	44	0.66	23.4	38.7	28	125	97	60	40.8983	No
1581	alive	46	M	80	174	11.27	77.1	17.9	3.8	0.8	0.4	8.68	2.02	0.43	0.09	0.05	5.34	48.5	16.3	30.5	33.6	16.7	11.1	191	4.29703	1.13	30209	750		243.2	0.48	143	6.03	107.4	7.8				182	102	0.72	20.2	29.7	18	125	133	76	26.4236	No
1582	alive	46	M	84	160	10.27	86.1	11.3	1.7	0	0.1	8.85	1.16	0.17	0	0.01	5.49	45.7	15.6	28.4	34.1	12	9.8	199	7.62931	0.63	468	383		182.4		136	2.87	99.7		289			19	31	0.46	21.8	32.5	18	106	211	108	32.8125	No
1583	alive	47	M	68	168	8.58	85.3	8.3	6.2	0.1	0.1	7.32	0.71	0.53	0.01	0.01	4.94	43.9	15.1	30.6	34.4	13.6	8.5	278	10.3099	0.82	1870	480		130	0.17	144	4.06	104.9	8.1				77	44	1.03	22	30.5	20	128	133	88	24.093	No
1584	alive	45	M	77	165	6.25	63.4	24.5	11.8	0	0.3	3.96	1.53	0.74	0	0.02	5.09	46.6	15.3	30.1	32.8	12.2	9.1	225	2.58824	0.99	200	228		44.8	0.09	137	4.11	96.5	8	135			70	65	0.25	23.3	34.5	20	82	129	69	28.2828	No
1585	alive	41	M	56	173	3.27	77.7	17.7	3.1	1.2	0.3	2.54	0.58	0.1	0.04	0.01	3.52	31.5	10.4	29.5	33	14.9	11.6	228	4.37931	7.43	2029	603		377.8		132	5.43	92.9		454			8	20	0.56	24.5	30.1	18	75	104	68	18.7109	No
1586	alive	41	M	74	170	21.27	91.1	3.8	3.9	0	0.1	19.37	0.8	0.83	0	0.03	5.15	42.4	14.9	28.9	35.1	11.8	8.9	310	24.2125	1.05	595	279		102.8		134	4.52	104.3		369			91	29	0.56	17	24.9	26	120	130	78	25.6055	No
1587	alive	40	M	92	160	6.07	82.8	12.2	4.8	0.2	0	5.03	0.74	0.29	0.01	0	5.18	43.9	15.1	29.2	34.4	14.6	11.7	174	6.7973	0.84	550	545	891	140		139	4.87	101.8	8			72	52	60	1.62	22.9	33.6	20	81	109	68	35.9375	No
1588	alive	47	M	60	160	12.05	82.8	5.1	10.8	0	0.1	9.98	0.61	1.3	0	0.01	5.41	49.6	16.7	30.9	33.7	13.3	10.6	178	16.3607	0.88	975	455	1034	130.6	0.13	141	3.74	104.5	8.3	104			51	76	0.45	21.1	30.9	20	118	144	74	23.4375	No
1589	dead	46	M	82	170	13.57	93.3	5.2	1.5	0	0	12.65	0.71	0.21	0	0	5.77	47.6	16.3	28.2	34.2	15.2	10.9	226	17.8169	1.07	1880	854		309.7		137	5.56	103.1	7.2			78	105	95	0.8	18.1	28.2	25	120	105	60	28.3737	No
1590	dead	47	M	140	178	16.08	88.6	4.5	6.7	0.1	0.1	14.25	0.73	1.07	0.01	0.02	6.84	58.8	20	29.2	34	15.7	10.3	240	19.5205	1.27	550	620	1095	284.3	0.31	134	6.09	98.8	8.8			97	34	27	0.54	21.5	36.8	22	115	144	98	44.1863	No
1591	alive	46	M	92	179	8.56	87.3	6.9	3.7	0	0.5	7.47	0.59	0.32	0	0.04	5.92	54.1	18	30.4	33.3	13.3	10.5	346	12.661	0.91	23605	368		2.5		140	4.25	104					47	21	1.9	24.8	38.4	18	105	147	98	28.7132	No
1592	dead	47	M	93	170	10.13	88.9	6	4.8	0	0	9	0.61	0.49	0	0	4.92	44.1	14.9	30.3	33.8	12.8	10.1	231	14.7541	0.96	772	440	2215	127.8	0.21	140	4.45	106.1	8.4	123			31	31	0.44	20.6	31.5	25	83	121	74	32.1799	No
1593	dead	46	M	80	165	9.05	68.5	27.6	3.5	0	0.2	6.19	2.5	0.32	0	0.02	5.62	49.4	16.2	28.8	32.8	13.2	11	208	2.476	1.06	1047	799	3012	153		141	4.34	106.7	8.3	169	2.3		73	99	0.36	22.1	39.2	23	87	100	66	29.3848	No
1594	alive	58	M	64	177	7.66	84.1	10.3	5.5	0	0.1	6.44	0.79	0.42	0	0.01	4.79	42.4	14.7	30.7	34.7	12.7	12	137	8.1519	0.77	1074	544		169.1		133	3.1	95.8	7.5	113			45	60	0.71	21.8	29.9	22	116	168	79	20.4284	No
1595	dead	43	M	60	175	23.75	2.9	44.5	51.5	0	0	0.66	10.57	12.24	0	0.01	2.68	26.8	8.8	32.8	32.8	19.5	9.5	156	0.0624409	1.21	7.06	764		167.5		134	4.28	103.1	8.4			41	36	31	0.36	16.7	20.2	16	88	101	56	19.5918	No
1596	alive	45	M	152	180	16.85	89.7	4.7	4.7	0.1	0.8	15.11	0.8	0.79	0.02	0.13	5.41	50	16.3	30.1	32.6	15.8	9.5	358	18.8875	1.24	7607	643		81.3	0.9	140	5.26	102	8.1				25	30	0.88	16.6	25.2	18	113	145	85	46.9136	No
1597	alive	45	M	98	170	14.44	93.5	4.4	1.7	0.1	0.3	13.48	0.64	0.25	0.02	0.05	6.74	60.1	19.2	28.5	31.9	19	9.8	214	21.0625	1.51	849	482		52.9		140	4.9	101.9	7				58	56	1.13	21.8	33.3	20	19	120	70	33.91	No
1598	alive	51	M	63	158	6.88	92.1	4.4	3.1	0	0.3	6.34	0.3	0.21	0	0.02	5.38	45.8	16	29.7	34.9	13.4	10	202	21.1333	0.93	1013	502		306.7	0.23	141	4.66	102	8.4	149			32	43	0.45	18.9	31.3	19	118	130	70	25.2363	No
1599	alive	44	M	70	159	10.51	83.6	8.8	7.1	0.1	0.4	8.79	0.92	0.75	0.01	0.04	6.07	54.4	18.9	31.1	34.7	13.6	10.4	196	9.55435	0.9	449	552		245	2.28	139	5.18	100.4	7.8				80	116	0.71	18.6	25	19	119	155	82	27.6888	No
1600	alive	44	M	72	165	5.96	61.2	21.6	13.4	2.3	0.3	3.64	1.29	0.8	0.14	0.02	5.08	44.7	15.1	29.7	33.8	12.3	9.1	423	2.82171	0.8	1110	542		197.3	0.27	135	4.89	94.2		138			41	48	0.39	23	37	16	54	113	72	26.4463	No
1601	alive	46	M	80	180	8.6	73.4	21.2	4.7	0	0.2	6.32	1.82	0.4	0	0.02	5.43	47.5	15.6	28.7	32.8	13.8	9.8	328	3.47253	1.59	1240	569		299.9	0.38	142	4.52	104.1	8.6				25	41	0.7	20.3	30.6	22	99	105	58	24.6914	No
1602	alive	44	M	80	165	10.05	83.7	9	7.2	0.1	0	8.42	0.9	0.72	0.01	0	6.25	52	18.3	29.3	35.2	15.8	11.8	194	9.35556	0.88	1260	545		117.1	0.32	137	4.49	101					60	68	0.66	20.1	27.5	18	122	134	79	29.3848	No
1603	alive	43	M	78	160	11.99	90.7	5.3	1.9	0	0.3	10.89	0.63	0.23	0	0.03	5.47	48.7	16.6	30.3	34.1	14.8	11.4	141	17.2857	1.45	15906	723		321.8	9.44	139	4.58	103.1	8.1			100	46	73	0.62	17.9	30.5	40	155	142	80	30.4688	No
1604	alive	46	M	82	176	17.81	85.3	5.9	4	0.4	0.3	15.18	1.05	0.72	0.07	0.06	6.58	58.3	19.3	29.3	33.1	13	9.2	430	14.4571	0.78	498	450		86.5	0.14	137	5.02	102.9	7.8				171	44	0.93	22.1	36.2	20	80	132	95	26.4721	No
1605	alive	44	M	92	180	5.25	79	12.4	8.4	0	0.2	4.15	0.65	0.44	0	0.01	5.49	45.4	15.5	28.2	34.1	14.2	9.6	259	6.38462	1.22	470	642	3189	73.1		140	4.32			168			98	88		18.3	27.6	22	110	115	94	28.3951	No
1606	alive	42	M	94	170	9.53	82.5	11	6.5	0	0	7.86	1.05	0.62	0	0	5.57	49.4	17.1	30.7	34.6	14.7	10.5	237	7.48571	0.94	450	345	872	252.1	1.22	138	3.65	100.6	8.6	101	2.5		10	20	0.75	23.1	34.4	18	128	128	84	32.526	No
1607	alive	43	M	73	173	6.58	80.6	14.1	4.9	0.2	0.2	5.31	0.93	0.32	0.01	0.01	5.52	47.2	16.1	29.2	34.1	13.2	10.6	251	5.70968	1.13	675	364		288		136	4.56	102		87			22	30	0.39	20.3	32.7	20	82	146	77	24.3911	No
1608	alive	44	M	72	162	8.72	84.3	9.9	1.8	0	0.1	7.35	0.86	0.16	0	0.01	3.81	34.6	11.3	29.7	32.7	15.5	9.2	297	8.54651	1.36	618	661	958	22.4	0.22	135	4.53	97.7	7.4	128	3	405	46	98	0.44	24.5	37.1	20	65	88	52	27.4348	No
1609	alive	43	M	75	165	12.85	85.4	10.7	1.9	0.1	0.2	10.98	1.37	0.25	0.01	0.02	5.43	47.5	15.5	28.5	32.6	13.7	9	293	8.0146	0.87	779	462		307.1	0.34	139	4.48			102			170	53	0.62	21.1	34	23	112	118	76	27.5482	No
1610	alive	44	M	82	174	11.42	90.3	4.8	3.9	0	0.2	10.32	0.55	0.44	0	0.02	5.03	42.2	14.3	28.4	33.9	14	10.4	395	18.7636	0.82	633	360		317.2	0.12	134	4.78	94.5	7.9	447		419	21	14	0.57	17.2	31.1	25	120	144	89	27.0842	No
1611	alive	42	M	80	166	12.21	88.1	8	2.5	0.1	0.2	10.75	0.98	0.31	0.01	0.02	4.91	43.4	14.5	29.5	33.4	13.2	9.3	280	10.9694	1.03	386	406		228.8	0.3	142	4.12	104.7		105						21.5	30.3	20	97	158	99	29.0318	No
1612	alive	43	M	95	165	8.38	88.4	8.5	2.5	0	0.2	7.41	0.71	0.21	0	0.02	5.26	46.1	16.1	30.6	34.9	15.1	10.8	179	10.4366	0.97	1044	472		179.4	0.65	136	4.28	99.1	7.9				104	146	1.02	17.2	22.7	24	110	120	73	34.8944	No
1613	dead	43	M	70	168	14.64	90.3	4.1	3.1	0	0.1	13.22	0.6	0.45	0	0.02	5.64	52.6	17.5	31	33.3	13.2	10.1	245	22.0333	1.2	1235	697	2443	193.2		138	5.05	101.6	8.4			90	96	104	0.26	21.1	31.8	37	82	110	72	24.8016	No
1614	alive	43	M	84	165	16.08	87.7	8.1	2.8	0	0.2	14.1	1.3	0.45	0	0.03	5.33	47.6	16.5	31	34.7	13	10.7	258	10.8462	1.09	726	300		264.6	0.44	137	4.51	102.1		156		77	158	98	2.51	21.1	29.2	21	133	122	75	30.854	No
1615	dead	39	M	80	170	3.73	85.5	11.5	2.7	0	0.3	3.19	0.43	0.1	0	0.01	4.91	41.1	14.8	30.1	36	14.4	11.3	137	7.4186	1.05	4400	1105		218.4		129	4.35	90.9	6.4				52	125	0.74	21.6	29.4	18	75	124	65	27.6817	No
1616	dead	44	M	92	170	6.63	88.5	7.4	3.9	0	0.2	5.87	0.49	0.26	0	0.01	5.63	48.9	17.3	30.7	35.4	14.2	10.4	184	11.9796	0.88	334	458		168.2		141	6.08	100.8	8.3			106	70	54	0.17	17.6	26.1	20	117	122	83	31.8339	No
1617	alive	41	M	95	172	8.14	71.5	18.6	9.1	0.2	0.1	5.82	1.51	0.74	0.02	0.01	5.68	50.6	16.9	29.8	33.4	14.2	11.4	180	3.8543	0.85	806	400		197.4		135	4.57	94.1				106	37	31	0.66	19.3	28.1	19	119	141	68	32.112	No
1618	alive	41	M	75	175.8	9.01	77.7	14.9	7.4	0	0	7	1.34	0.67	0	0	5.17	41.9	14.5	28	34.6	14.6	10.9	225	5.22388	0.85	280	301		45.9		136	4.51	93.4								25.6	31.2	24	113	137	75	24.2674	No
1619	alive	40	M	75	169	10.89	92.8	4.5	2.7	0	0	10.11	0.49	0.29	0	0	4.73	41.9	14.3	30.2	34.1	13.9	10.4	196	20.6327	0.97	1600	603	1418	183.1	0.29	141	3.9	106.5	8	111	2.9	108	139	118	0.42	23	32.1	27	129	129	72	26.2596	No
1620	alive	41	M	70	169	19.94	81.1	9.4	9.3	0.1	0.1	16.17	1.88	1.85	0.02	0.02	4.79	46.4	15.7	32.8	33.8	12.7	9.8	280	8.60106	1.24	1980	357		203.5	0.06	140	5.52	102.2		124						22.1	34.8	20	70	70	41	24.5089	No
1621	dead	42	M	110	184	6.58	89.5	6.7	2.9	0	0.3	5.89	0.44	0.19	0	0.02	5.42	48.7	16	29.5	32.9	14.5	10.7	183	13.3864	1.12	823	579		62	0.2	134	4.26	102.5	7.3	146		92	65	48	0.6	26.1	57.8	18	72	89	53	32.4905	No
1622	alive	41	M	54	158	4.75	54.6	38.7	5.9	0	0.2	2.59	1.84	0.28	0	0.01	4.62	40.3	14.4	31.2	35.7	12.9	10.8	120	1.40761	0.87	241	344		75.7	0.04	140	4.64	105.4					21	39	0.36	22.4	34.8	18	71	94	50	21.6311	No
1623	alive	43	M	105	155	8.76	80.2	15.6	4	0.1	0.1	7.02	1.37	0.35	0.01	0.01	7.03	56.2	18.7	26.6	33.3	16.4	11.7	184	5.12409	1.04	990	547	1064	153.1		143	4.3	104	8.5		3.3	73	37	46	0.47	23.7	33.8	20	93	96	68	43.7045	No
1624	alive	44	M	88	150	13.58	90.1	5.4	3.9	0	0.1	12.23	0.74	0.53	0	0.01	6.15	48.5	16	26	33	15.1	10.9	192	16.527	0.7	328	360	825	381	0.32	134	4.37	97.7	8.7				50	53	0.66	21.2	32.2	20	84	142	73	39.1111	No
1625	alive	40	M	80	170	11.16	70.8	18.4	10.1	0.3	0.4	7.91	2.05	1.13	0.03	0.04	5.15	46.7	15.6	30.3	33.4	12.7	10.1	300	3.85854	0.97	370	367		131.4		141	4.94	105					38	35	0.38	12.8	29.9	20	115	145	90	27.6817	No
1626	alive	38	M	80	163	18.47	91.7	5.7	1.5	0	0.1	16.93	1.05	0.28	0	0.02	5.72	49.2	15.8	27.6	32.1	14.2	10.6	193	16.1238	1.09	668	197	2579	194.2	0.13	136	4.77	101.5	8.5	112			58	54	0.41	21.5	30.5	22	98	116	70	30.1103	No
1627	alive	39	M	78	176	7.88	82.6	7.4	7.7	0	0.1	6.51	0.58	0.61	0	0.01	4.87	42.4	14.6	30	34.4	12.2	10.2	247	11.2241	1.4	830	508		235		136	3.96	103.4	7.2	163			35	43	0.57	20	30.2	18	79	95	66	25.1808	No
1628	alive	37	M	80	170	6.73	82.8	13.1	4	0	0.1	5.57	0.88	0.27	0	0.01	6.17	54.8	18.8	30.5	34.3	13.3	12.1	156	6.32955	0.91	310	379		21.6	0.22	132	4.25	99.8	9				100	76	0.77	21.7	34.2	20	113	141	83	27.6817	No
1629	alive	40	M	70	167	9.09	82.5	10	7.2	0.2	0.1	7.5	0.91	0.65	0.02	0.01	5.25	47.1	16	30.5	34	13.7	9.5	213	8.24176	1.04	1042	386	1316	155.5		141	4.36	104.9	8.8				178	107	0.61	20.3	29.4	20	74	152	74	25.0995	No
1630	dead	40	M	68	160	10.49	76.1	13	9.6	0.6	0.2	7.99	1.36	1.01	0.06	0.02	2.59	23.4	7.7	29.7	32.9	13.9	11.5	236	5.875	9.92	1370	317		50.1	4.24	139	5.19	96.8	8.8	110			17	85	0.36	29	38	20	112	181	111	26.5625	No
1631	alive	90	M	56	150	2.25	67.6	27.6	4	0	0.4	1.52	0.62	0.09	0	0.01	3.21	33.9	11.2	34.9	33	13.4	11.1	134	2.45161	2.21	2238	329		86.5		131	5.22	98.4	7.8	124			18	39	0.78	18.1	22.9	18	68	161	71	24.8889	No
1632	alive	39	M	75	170	12.46	76.5	12.4	9.6	1.1	0.4	9.52	1.55	1.2	0.14	0.05	4.95	41	14.2	28.7	34.6	11.7	9.8	576	6.14194	0.85	580	497		236.8		139	4.28	103.9					79	84	1.24	20	25.4	20	75	114	59	25.9516	No
1633	dead	36	M	65	176	11.2	85.2	8.1	6.5	0	0.2	9.54	0.91	0.73	0	0.02	5.31	47.5	15.9	29.9	33.5	12.7	10.5	209	10.4835	1.11	611	410		100.9	0.45	140	4.77	107.1	8.2				56	71	0.5	21.4	32	25	87	133	80	20.984	No
1634	dead	41	M	100	170	24.61	84.3	5.5	6.8	0	0.2	20.75	1.35	1.67	0	0.06	5.19	47.6	15.7	30.3	33	14	10.4	292	15.3704	1.01	525	406	576	144.8	0.14	138	5.02	102.5	7.9		3.2		48	25	1.39	21.1	30.8	24	90	135	80	34.6021	No
1635	alive	39	M	70	160	18.51	91.1	3.6	3.6	0	0.2	16.88	0.66	0.67	0	0.03	5.35	45	14.2	26.5	31.6	13	10.1	355	25.5758	1.15	458	403		283	0.11	140	5.18	103.3								20.9	29.2	18	83	121	72	27.3438	No
1636	dead	41	M	120	160	16.7	88.1	5	4.7	0	0.3	14.73	0.83	0.78	0	0.05	6.14	52.6	17.1	27.9	32.5	14.5	10.1	185	17.747	0.9	487	455		250		139	4.94	99.1	7.9	114			18	21	0.63	23.2	34.6	21	139	132	63	46.875	No
1637	alive	40	M	80	170	6.14	68.1	27	4.7	0	0.2	4.18	1.66	0.29	0	0.01	4.31	39.7	13.1	30.4	33	14.8	10.8	194	2.51807	1.32	380	357		60.3		136	4.35	97.8	8.1			94	128	101	0.85	23.3	34.3	12	102	131	84	27.6817	No
1638	alive	39	M	98	170	7.23	76.2	18	5.4	0	0	5.51	1.3	0.39	0	0	5.31	45.9	15.3	28.8	33.3	13.6	9.6	320	4.23846	1.11	259	918	4659	111.1		139	5.49						98	75	0.9	21.1	29.9	20	113	118	70	33.91	No
1639	dead	39	M	72	177	13.32	91.3	6.1	2	0	0.1	12.18	0.81	0.26	0	0.01	4.7	41.1	13.4	28.5	32.6	13.6	9.2	178	15.037	1.09	1837	985	2199	226.5	0.19	145	4.79	109.2	7.7	177			33	67	0.26	17.2	26.9	18	83	120	63	22.9819	No
1640	dead	61	M	81	172	8.41	87.7	6.9	5.2	0	0.2	7.37	0.58	0.44	0	0.02	5.52	47.5	16.6	30.1	34.9	12.3	10.8	227	12.7069	0.77	4064	1238		136.6	0.18	119	4.3	84.6	7.9	189			44	140	1	16.3	25.2	22	105	110	74	27.3797	No
1641	alive	65	M	70	170	9.86	90.7	5.9	2.6	0	0.1	8.94	0.58	0.26	0	0.01	4.58	39.6	13.8	30.1	34.8	13.5	9.5	432	15.4138	1.17	591	597		279.7		130	5.05	93.6					264	359	1.59	16.8	26.5	22	93	131	71	24.2215	No
1642	alive	59	M	73	170	6.96	82.5	12.8	3.9	0.4	0.4	5.74	0.89	0.27	0.03	0.03	5.54	45.3	15.6	28.2	34.4	12.6	10.7	251	6.44944	0.61	697	457		260.7		135	4.12	99.9					33	34	0.8	22.5	31.4	20	120	163	97	25.2595	No
1643	alive	59	M	118	178	12.51	80.4	10.4	8.9	0.1	0.2	10.07	1.3	1.11	0.01	0.02	5.42	50	16.1	29.7	32.2	14.9	12.2	267	7.74615	1.15	4480	335		22.5	0.11	144	4.24	99		199		112	47	18	0.53	17.9	31.5	18	107	144	77	37.2428	No
1644	dead	59	M	95	165	12.1	94	3.7	1.7	0	0.2	11.37	0.45	0.21	0	0.02	5.6	49	15.4	27.5	31.4	13.5	10.6	337	25.2667	1.04	977	399	1608	484.5	0.72	133	4.61	92	8.1	397			30	28	0.33	15.5	27.1	18	102	142	102	34.8944	No
1645	dead	57	M	64	168	5.2	77.4	16.2	6.2	0.2	0	4.03	0.84	0.32	0.01	0	5.05	43.1	14.9	29.5	34.6	13.3	10.5	170	4.79762	0.95	500	404		250.5	0.17	137	4.66	102	7.8	140			87	23	0.58	18.1	27	20	100	120	73	22.6757	No
1646	alive	56	M	85	160	26.31	94.1	2.5	2.2	0	0.2	24.77	0.67	0.58	0	0.04	5.83	53.3	17.9	30.7	33.6	13.3	11.3	165	36.9701	0.99	641	437		150.3	0.49	140	5.13	101.4	8.1				115	74	1.1	17.4	26.3	20	97	126	85	33.2031	No
1647	alive	56	M	69	167	7.24	91.5	5	3.5	0	0	6.63	0.36	0.25	0	0	5.53	50.1	17	30.7	33.9	14.4	9.8	215	18.4167	1.51	364	511		212.7		145	4.08	110.4				75	30	34	0.55	17.2	25.6	18	82	123	70	24.7409	No
1648	alive	56	M	60	160	10.8	84.8	8.1	5.6	0	0.2	9.16	0.87	0.61	0	0.02	5.12	43.7	14.8	28.9	33.9	13.5	9.9	376	10.5287	0.98	873	627		306.7	0.63	141	4.76	105.8	7.8	489		116	32	43	0.42	17.1	26.3	18	113	170	74	23.4375	No
1649	alive	55	M	80	165	9.47	90.9	5.9	1.8	0	0.1	8.61	0.56	0.17	0	0.01	5.8	49	16.6	28.6	33.9	13.4	10.1	236	15.375	0.99	873	415		246.1	0.19	137	4.72	104.9	8.2			98	67	52	0.53	19.5	30.1	26	119	137	87	29.3848	No
1650	dead	55	M	78	175	2.94	79	15.3	5.4	0	0	2.32	0.45	0.16	0	0	3.84	39.1	13.1	34.1	33.5	14.3	11.6	56	5.15556	1.12	578	487		142.9	1.09	137	4.88	98.6	7.7	148			16	32	0.69	26.3	41	18	89	117	70	25.4694	No
1651	dead	55	M	80	158	7.11	90.6	5.1	3.9	0	0	6.44	0.36	0.28	0	0	3.63	28.6	9.4	25.9	32.9	12.3	9.7	199	17.8889	5.51	2003	552	2593	195.9	3	123	3.81	90.6	7.1	180			35	56		12	20.3	18	101	135	71	32.0461	No
1652	dead	60	M	90	170	9.33	74.8	13	10.6	0	0.2	6.98	1.21	0.99	0	0.02	5.77	53.5	18.3	31.7	34.2	13.3	9.6	215	5.7686	1.42	14457	956	3970	135.1		138	4.25	101.8	7.9				57	95	0.5	18.1	25.2	21	86	96	51	31.1419	No
1653	alive	57	M	68	172	9.07	82	11.7	5.7	0	0	7.44	1.06	0.52	0	0	4.68	38.7	12.6	26.9	32.6	15.2	11	266	7.01887	4.22	270	311		285.6	5.66	142	4.97	110.3	8.5	115		72	31	32	0.23	16	24	18	113	105	73	22.9854	No
1654	dead	90	M	65	165	3	67.4	21.3	4.3	0	0.7	2.02	0.64	0.13	0	0.02	4.49	40.6	12.9	28.7	31.8	15.5	11.3	65	3.15625	0.84	1637	611		78.2		136	4.01			121			16	62	0.58	24.6	36.5	21	77	109	63	23.8751	No
1655	alive	50	M	120	178	12.19	85	9.5	4.3	0	0.1	10.36	1.16	0.52	0	0.01	5.19	46.3	15.4	29.7	33.3	12.8	10.3	216	8.93103	1.25	958	588	1649	315.8	0.8	143	3.85	106.1					41	50	0.61	17.9	29.4	19	90	124	77	37.874	No
1656	dead	60	M	70	170	7.82	77.6	12.4	8.6	0	0.1	6.07	0.97	0.67	0	0.01	5.32	47.5	15.7	29.5	33.1	13.5	9.2	214	6.25773	1.85	587	490	1889	143		134	5.29	97.4	7.7	170			53	106	0.93	17.3	25.9	21	92	110	69	24.2215	No
1657	alive	58	M	75	168	9.79	81.3	10.8	5.1	1.4	0.3	7.95	1.06	0.5	0.14	0.03	5.78	48.6	17	29.4	35	12.4	10.2	228	7.5	0.97	554	495		298.6		134	4.72	100.7		18			92	66	0.52	21.5	30.9	16	106	131	83	26.5731	No
1658	alive	54	M	76	170	6.26	85.2	8.3	5.4	0.2	0.3	5.33	0.52	0.34	0.01	0.02	5.48	44.9	15.1	27.6	33.6	13.2	11.4	231	10.25	0.83	1755	517		145.1		136	5.31	101.2	8.3				80	51	1.31	21.2	28.2	20	117	116	72	26.2976	No
1659	alive	52	M	80	174	14.2	79.6	14.9	4.7	0.1	0.2	11.3	2.12	0.67	0.01	0.03	5.17	47	15.5	30	33	13.6	10	260	5.33019	1.16	260	830		471.9		137	4.29	97.1	8.7	91			46	74	0.92	20.2	27.2	21	88	132	74	26.4236	No
1660	dead	52	M	62	168	10.23	77.4	11.9	10.3	0.1	0.3	7.92	1.22	1.05	0.01	0.03	5.92	51	17.3	29.2	33.9	13.1	9.2	203	6.4918	1	928	374		148.2	0.47	138	4.77	99.6	8.3	127			135	57	0.53	19.8	28.1	23	110	140	70	21.9671	No
1661	alive	53	M	88	168	7.63	75.9	16.1	7.5	0.1	0.4	5.79	1.23	0.57	0.01	0.03	5.17	42	13.5	26.1	32.1	16	9.7	293	4.70732	0.71	1078	294		82.1		137	3.6	100.3					61	42	0.34	20.5	28.7	20	116	139	79	31.1791	No
1662	alive	56	M	85	181	13.85	92.9	4.5	2.2	0.3	0.1	12.86	0.62	0.31	0.04	0.02	4.41	40.8	13.9	31.5	34.1	12.9	10.2	178	20.7419	0.86	360	317		315.9		138	4.31	100.7	8.2				33	36	0.93	24	32.5	22	86	130	68	25.9455	No
1663	alive	55	M	80	175	14.13	84.6	4.6	2.3	0.5	0.9	11.96	0.65	0.32	0.07	0.13	4.62	42.6	14	30.3	32.9	14.4	9.1	353	18.4	0.99	2058	275	2763	253.9	0.53	140	4.69	105.3	7.8	100	3.5		31	21	0.57	22.9	43.7	21	53	145	86	26.1224	No
1664	alive	55	M	70	170	8.66	84.4	10.9	4.5	0.1	0.1	7.31	0.94	0.39	0.01	0.01	4.91	43.3	14.6	29.7	33.7	14.3	11.1	194	7.7766	1.17	453	260		107.4	0.5	135	4.78	98.1	8.6				34	33	0.39	17.5	25.9	18	109	133	80	24.2215	No
1665	alive	52	M	85	172	8.88	94	2.1	3.8	0	0.1	8.34	0.19	0.34	0	0.01	5.15	47.5	15.2	29.5	32	13.4	10.5	296	43.8947	1.98	8.72	2411		347.8	1.77	141	5.7	105.4	6.8	114			525	273	0.62	14.6	32.5	21	111	125	68	28.7317	No
1666	alive	50	M	79	172	8.37	75.3	16.4	6.8	0.7	0.1	6.3	1.37	0.57	0.06	0.01	6.14	52	17.6	28.7	33.8	13	9.5	367	4.59854	0.93	738	374		58.6		139	4.57			119			149	38	0.99	24.4	38.5	21	83	124	71	26.7036	No
1667	alive	53	M	85	175	18.23	94.9	2.9	1.4	0	0.2	17.26	0.52	0.26	0	0.04	5.86	53	17.9	30.5	33.8	13.6	12.1	120	33.1923	0.84	623	474	883	298.1	0.15	138	4.42	100.7		136			34	52	0.55	21.4	32.4	18	85	111	65	27.7551	No
1668	alive	51	M	110	160	15.49	90.2	7.8	1.5	0.2	0.3	13.97	1.21	0.24	0.03	0.04	5.47	46.2	15	27.4	32.5	13.9	10.4	252	11.5455	0.92	450	895		343.2	0.25	137	4.02	97.8	8.1	117			93	109	0.6	19.3	28.7	23	90	131	71	42.9688	No
1669	dead	47	M	89	175	10.73	95.2	2.5	2.1	0.1	0.1	10.21	0.27	0.23	0.01	0.01	3.9	29.3	8.2	21	28	25.6	11	377	37.8148	0.92	594	494		184.4	1.21	131	4.2	97.5	8.1				58	66	0.52	20.6	40.9	20	78	122	64	29.0612	No
1670	dead	39	M	66	179	10.88	86.7	5.9	6.3	0	0.1	9.44	0.64	0.68	0	0.01	5.54	50.3	16.6	30	33	13.8	9.4	185	14.75	0.73	695	446		171.9	0.81	137	4.36	102.9		135			39	29	0.44	19.3	32.3	22	120	114	67	20.5986	No
1671	alive	38	M	90	175	10.17	84.8	6.8	4.2	0	0.4	8.62	0.69	0.43	0	0.04	5.73	50.4	17.3	30.2	34.3	12.5	9.2	308	12.4928	1.37	743	504	1448	92.3	0.27	139	5.09	105.2	7.7	104	3.1	61	42	35	0.75	19.7	30.5	19	68	115	64	29.3878	No
1672	alive	38	M	103	179	12	81.9	10.6	6.2	0	0.3	9.84	1.27	0.74	0	0.03	5.76	51.3	16.9	29.3	32.9	13.7	9.2	271	7.74803	1.31	686	577		101.5	0.21	146	4.48	107.8	9.6	190			54	67	0.41	18.1	28.2	22	60	137	77	32.1463	No
1673	alive	38	M	80	170	12.81	81.9	11.1	6.6	0.2	0.2	10.49	1.42	0.84	0.03	0.03	5.87	50.9	16.8	28.6	33	12.6	10.2	324	7.38732	0.98	520	426		122.9	0.77	142	5.23	100.6	7.9	117			71	38	0.63	19	26.1	20	115	115	78	27.6817	No
1674	alive	38	M	90	174	10.58	86.3	8.5	4	0.1	0.2	9.14	0.9	0.42	0.01	0.02	4.9	44	15.4	31.4	35	12.1	10.1	175	10.1556	0.93	813	335		479.4		141	4.66	106.5					35	33	0.64	20.1	30.5	21	113	141	87	29.7265	No
1675	alive	34	M	132	171	9.41	76.9	18.5	4.1	0	0.2	7.23	1.74	0.39	0	0.02	6.18	52.2	16.6	26.9	31.8	14.6	9.1	179	4.15517	0.72	140	349		114.6	0.4	138	4.2	101.3	8.8	98		47	70	50	0.66	22	38	24	88	171	84	45.1421	No
1676	alive	37	M	85	175	19.87	87	8	4	0	0.2	17.32	1.58	0.79	0	0.03	6.25	54.9	18.3	29.3	33.3	14.1	11.4	249	10.962	0.7	656	561	3005	121.6	0.25	135	4.56	99	7.4	136			151	91	0.82	20.9	32.1	20	101	126	73	27.7551	No
1677	alive	37	M	130	180	12.8	90.8	4.1	3.8	0	0.2	11.64	0.52	0.48	0	0.02	5.46	51	16.7	30.6	32.7	13.6	10	280	22.3846	1.17	532	395	1785	314.2	0.37	139	4.1	102.6	8.1		3.1	92	82	41	1.82	21.7	30.5	30	125	144	78	40.1235	No
1678	dead	37	M	95	178	15.51	87	6.2	5.9	0	0.3	13.49	0.96	0.92	0	0.04	6.57	55.6	18.7	28.5	33.6	12.5	11.7	217	14.0521	0.89	3303	837		301	0.24	133	4.8	101.6	5.7	368			47	71	0.28	4	22.4	18	110	112	65	29.9836	No
1679	alive	37	M	81	172	12.51	91.1	4.2	2.8	0	0.1	11.39	0.53	0.35	0	0.01	5.32	47.3	16	30.1	33.8	12.7	9.3	342	21.4906	1.48	692	324	966	123		139	4.3	103.4					42	47	0.42	18.5	29.1	20	65	113	79	27.3797	No
1680	alive	42	M	70	167	13.06	88.3	6.5	4	0.1	0.2	11.54	0.85	0.52	0.01	0.02	5.98	53.4	18.2	30.4	34.1	13.5	10.4	261	13.5765	1.05	667	341		178.5	0.09	139	5.59			96			104	76	1.12	17.3	23.2	20	111	110	76	25.0995	No
1681	alive	45	M	60	160	12.19	81.4	8.1	9.1	0	0.2	9.92	0.99	1.11	0	0.02	5.62	49.1	16.4	29.2	33.4	13.2	9.4	458	10.0202	0.89	1908	591	3309	73.6	0.07	137	4.91	105.5		98			76	47	1.17	20.3	29.3	22	50	108	76	23.4375	No
1682	alive	59	M	75	172	14.09	94.1	3.1	1.8	0	0.1	13.26	0.43	0.25	0	0.02	4.54	39.7	14.1	31.1	35.5	12.5	11.4	151	30.8372	1.24	2505	471		379.3	1.04	140	4.04	103.6	8.6				19	42	0.49	19.4	31.6	22	133	135	80	25.3515	No
1683	alive	43	M	80	170	23.89	90.9	4.6	2.7	0	0.2	21.72	1.09	0.65	0.01	0.04	5.92	47.1	15.2	25.7	32.3	14.7	9.2	241	19.9266	1.18	1122	225	301	215.1		139	4.86	104.1	8.7	128			36	21	0.3	19.3	28.5	18	110	125	75	27.6817	No
1684	alive	90	M	55	166	6.38	93.2	4.9	1.9	0	0	5.95	0.31	0.12	0	0	4.43	33	10.4	23.5	31.5	18.8	8.8	219	19.1935	1.55	3590	203		103.3		135	4.27	104.5		142		100	15	25	0.66	18.6	29.1	19	71	122	60	19.9594	No
1685	dead	67	M	84	174	5.4	82.5	11.7	5.2	0	0	4.46	0.63	0.28	0	0	5.79	49.8	16.8	29	33.7	13.4	10.8	246	7.07937	0.98	761	596		131	0.13	136	5.09	100	7.3				21	38	0.42	18.3	26.3	20	78	156	76	27.7447	No
1686	dead	64	M	68	168	15.17	78.7	7.6	9.1	0.1	0.3	11.92	1.16	1.38	0.02	0.05	4.2	36	12.4	29.5	34.4	13.3	11.1	131	10.2759	2.38	2120	725		105.2	1.79	141	6	111.1	9				41	73	1.1	15.6	19.4	17	67	112	53	24.093	No
1687	alive	58	M	67	173	9.34	89.6	7.5	1.7	0	0.2	8.37	0.7	0.16	0	0.02	5.09	41.4	14.6	28.7	35.3	13.7	10.3	268	11.9571	1.57	6912	740		231	2.9	144	4.03	108.3	7.9	170			30	52	0.94	13.8	20	24	109	161	90	22.3863	No
1688	alive	47	M	70	167	18.6	93.5	4.4	1.7	0.1	0.3	17.39	0.82	0.32	0.01	0.06	4.95	44.5	15	30.3	33.7	13.2	9.1	380	21.2073	0.93	1177	718		484.9	1.37	141	5.41	104.5	8.2	241			105	72	0.76	18.8	29.8	28	72	127	73	25.0995	No
1689	dead	57	M	80	174	5.31	76.1	17.1	4.5	0	0.2	4.04	0.91	0.24	0	0.01	4.81	36.6	12.5	26	34.2	13.4	10.3	297	4.43956	0.72	991	701	1672	231.3	0.8	133	5.5	93	9		2.4		32	56	0.29	18.1	30.1	16	110	129	72	26.4236	No
1690	alive	90	M	70	164	4.35	80.5	15.6	3.7	0	0.2	3.5	0.68	0.16	0	0.01	4.61	43.4	14.4	31.2	33.2	12.6	9.3	185	5.14706	1.07	620	286		203.7		139	4.19	100.8	7.9				22	58	0.52	22	33	20	94	118	56	26.0262	No
1691	alive	62	M	70	167	6.97	83.5	10.9	4.9	0	0	5.82	0.76	0.34	0	0	4.43	38.9	12.7	28.7	32.6	14.6	10.1	159	7.65789	1.05	1507	578	50.6	187.9	0.52	137	5.44	106.1	7.9	266			15	31	0.36	15	24	19	67	114	84	25.0995	No
1692	alive	44	M	75	178	10.91	79.9	8.7	5.7	0	0.5	8.72	0.95	0.62	0	0.05	5.16	47.6	14.9	28.9	31.3	14.6	8.8	231	9.17895	0.85	281800	784	910	125.3		143	5.94	110.9		157			125	33	0.28	6.7	21.9	26	80	93	56	23.6713	No
1693	alive	49	M	78	168	17.27	89	4.7	4.9	0	0.1	15.37	0.81	0.85	0	0.02	5.9	52.8	17.7	30	33.5	13.5	10.2	318	18.9753	1.21	855	543		285	4.1	139	5.25	103	7.8				29	62	0.47	18.3	28.1	22	132	132	73	27.6361	No
1694	alive	50	M	92	180	5.2	66.9	26	6.5	0	0.2	3.48	1.35	0.34	0	0.01	5.43	46.9	16.2	29.8	34.5	12.4	13	57	2.57778	1.34	280	549		45.8		141	4.59	100.5					120	174	0.55	17	24	20	100	128	73	28.3951	No
1695	dead	43	M	83	165	15.74	87	5.1	4	0.3	0.3	13.71	0.8	0.63	0.04	0.04	5.12	43.2	14.6	28.5	33.8	14	10.7	304	17.1375	2.75	1382	510		396.6	0.58	141	5.14	97.8	8.9	179		95	44	39	0.82	14	21.2	20	94	107	67	30.4867	No
1696	alive	55	M	75	175	13.6	87.5	9.1	2.2	0	0.2	11.89	1.24	0.3	0	0.03	4.54	40.7	14	30.8	34.4	12.2	11	240	9.58871	1.39	736	564		264.5		138	4.79						62	76	0.85	18.1	27.5	18	72	114	57	24.4898	No
1697	alive	65	M	74	178	5.89	86.9	7.3	5.1	0	0.2	5.12	0.43	0.3	0	0.01	4.65	43.1	14.4	31	33.4	12.7	9.4	218	11.907	0.84	595	331		109.1		138	4.73			298			23	29	0.3	22.4	30	18	78	125	78	23.3556	No
1698	dead	60	M	50	160	14.75	87.1	8.2	4.1	0.1	0.5	12.85	1.21	0.61	0.01	0.07	5.5	44.5	14.4	26.2	32.4	13.7	12.2	160	10.6198	0.93	721	364		88.3		141	5.02	106.5	8.4	109			28	26	0.41	16	24.2	18	91	152	87	19.5312	No
1699	alive	57	M	70	163	9	83.2	7.9	8.8	0	0.1	7.49	0.71	0.79	0	0.01	5.81	46.7	15.6	26.9	33.4	13.3	10.2	229	10.5493	1.1	270	480		147.2	0.25	142	4.2	107.9	8.1				39	41	0.39	16.5	23	20	100	107	67	26.3465	No
1700	alive	51	M	72	165	13.72	93	3.8	1.9	0	0.1	12.77	0.52	0.26	0	0.01	5.02	43.7	15.2	30.3	34.8	12.3	9.4	201	24.5577	0.92	795	344	1320	303.7	0.69	135	4.46	97.6	8.3	134			59	45	0.69	22.1	31.6	18	80	117	64	26.4463	No
1701	alive	51	M	70	170	11.87	90.8	3.3	5.7	0	0.2	10.78	0.39	0.68	0	0.02	5.05	43.1	14.3	28.3	33.2	14.8	8.7	279	27.641	1.15	1085	985		330.3	0.11	132	4.11	100.7	7.7			274	94	114	0.69	16.1	25.7	18	65	132	67	24.2215	No
1702	alive	50	M	70	165	12.06	73.6	7.6	6.7	0.1	0.9	8.87	0.92	0.81	0.01	0.11	5.47	43	15	27.4	34.9	14.8	10.2	346	9.6413	1.52	1083	514		322.7	0.32	139	4.33	104.8	7.1	152			74	67	0.67	19.6	29.9	18	104	110	68	25.7117	No
1703	alive	90	M	60	155	2.91	75.6	18.2	5.2	0	0	2.2	0.53	0.15	0	0	4.97	44.2	14.4	29	32.6	14.1	10.2	198	4.15094	1.62	1279	307		74.5		151	5.29	117.9		97			25	45	0.34	18.6	31.5	20	94	130	77	24.974	No
1704	alive	62	M	92	185	14.89	91.7	7	1.2	0	0.1	13.65	1.04	0.18	0	0.02	5.17	45.8	15.5	30	33.8	13.8	9.8	304	13.125	0.97	1652	533		79.1		140	5.47						98	111	0.56	18.7	26.6	24	104	131	80	26.8809	No
1705	alive	51	M	90	175	7.49	73.3	16.2	9.3	0.5	0.3	5.49	1.21	0.7	0.04	0.02	5.34	45.4	15.2	28.5	33.5	13.4	10.4	318	4.53719	0.94	468	403		154.9		141	4.56	98.9		101					0.5	25	36.4	18	76	153	82	29.3878	No
1706	alive	48	M	79	170	13.35	87.7	8.8	2.8	0	0.1	11.69	1.18	0.38	0	0.02	5.03	43.8	14.8	29.4	33.8	13.1	9.2	374	9.90678	1.02	140	450		137.8	0.45	133	4.89	93.9	8.3				112	76	1.16	18	26	21	110	127	83	27.3356	No
1707	alive	50	M	69	165	15.01	89	6.7	4.2	0	0.1	13.36	1.01	0.63	0	0.01	4.62	41.2	13.6	29.4	33	14.3	10	206	13.2277	1.51	256	433		519.7	0.43	138	4.65	101					34	41	0.53	22	34.8	20	105	109	76	25.3444	No
1708	alive	42	M	75	171	9.19	79.9	15.2	3.2	0	0.2	7.34	1.4	0.29	0	0.02	5.88	50.1	16.6	28.2	33.1	12.8	9.7	236	5.24286	1.13	1286	926	3273	49.7		137	4.94	101.6				111	242	244	0.47	18.7	27.8	20	49	108	59	25.6489	No
1709	alive	56	M	65	162	4.49	83.8	10.9	5.3	0	0	3.76	0.49	0.24	0	0	5.65	48.4	16.1	28.5	33.3	14.2	10	101	7.67347	0.79	262	330		2.3		136	4.11									21.4	33.4	16	94	127	87	24.7676	No
1710	alive	46	M	76	170	14.5	80.4	9	5.5	0.3	0.9	11.66	1.3	0.8	0.05	0.13	6.22	56.5	19.4	31.2	34.3	13.2	9.9	197	8.96923	1.11	60164	744		54.6		140	5.95			105			131	135	0.67	15.6	25.6	23	115	129	68	26.2976	No
1711	dead	51	M	72	171	9.83	89	4.6	4.9	0.8	0.3	8.75	0.45	0.48	0.08	0.03	5.98	50	16.3	27.3	32.6	19.1	12	174	19.4444	13.38	1263	624		379	79.81	133	7.5	84.8	9	100		127	22	61	0.41	22.3	31.8	19	64	155	85	24.623	No
1712	dead	58	M	70	160	17.73	89.6	4.3	5.4	0	0.1	15.87	0.77	0.96	0	0.02	5.56	50.1	16.5	29.7	32.9	13.8	10.8	400	20.6104	0.86	1643	593	1838	59.2	0.44	138	4.86	103.4	8.1	223		133	41	25	0.83	16.4	23.6	18	87	123	78	27.3438	No
1713	dead	90	M	58	158	9.74	74.8	15.6	7	0	0.2	7.29	1.52	0.68	0	0.02	4.67	39.8	13.5	28.9	33.9	14.4	11.5	188	4.79605	1.44	1599	369		216.2		131	4.9	97		113			40	40	0.8	17.6	26.8	23	94	133	64	23.2335	No
1714	dead	77	M	86	172	6.65	64.5	28.3	6.6	0	0.3	4.29	1.88	0.44	0	0.02	4.36	38.4	12.7	29.1	33.1	13.4	9.8	201	2.28191	1.5	458	350		65.2		135	4.62	101.3	8.6			83	36	50	0.38	20.2	31.9	18	72	106	67	29.0698	No
1715	dead	75	M	70	160	6.16	86.7	5.8	7	0	0.2	5.34	0.36	0.43	0	0.01	5.06	44	15.5	30.6	35.2	13.7	9	160	14.8333	0.84	2147	513		181.9	2.48	124	5.12	91.9	7.4	235			18	42	0.92	17.4	26.9	17	78	139	72	27.3438	No
1716	alive	73	M	68	165	10.99	87.9	6.4	5.6	0	0.1	9.66	0.7	0.62	0	0.01	4.79	45.6	15.8	33	34.6	12.5	9.3	193	13.8	0.86	1490	325		244.6	0.45	141	4.15	106.7		139						21.8	31.2	23	122	167	97	24.977	No
1717	dead	75	M	90	170	5.19	79.4	15	5	0	0.2	4.12	0.78	0.26	0	0.01	4.97	38.9	13.7	27.6	35.2	12.8	9.1	188	5.28205	1.04	669	371		141	0.07	136	5.14	103.4	7.9				10	45	0.42	15.9	26.1	22	103	122	64	31.1419	No
1718	dead	71	M	75	170	8.58	86.2	10	3.3	0.3	0.2	7.39	0.86	0.28	0.03	0.02	5.22	49.1	16.2	31	33	13.7	9.4	154	8.59302	1.36	68425	829		358.9	8.65	136	5.81		7.7				75	103	0.94	16.3	23.8	12	105	97	48	25.9516	No
1719	alive	71	M	70	165	8.86	86.4	7.6	5.4	0	0	7.66	0.67	0.48	0	0	2.83	25	8.3	29.3	33.2	12.1	9.5	185	11.4328	5.66	1710	333		165.4		136	5.11	104	7.8				14	16	0.41	15.3	26.8	20	90	180	95	25.7117	No
1720	alive	68	M	115	175	8.17	87	8.1	3.5	0	0.2	7.1	0.66	0.29	0	0.02	5.45	49.6	16.6	30.5	33.5	13.7	9.7	237	10.7576	0.75	442	442	694	41.4		142	4.85						56	55	0.69	23.3	36	20	74	132	78	37.551	No
1721	alive	35	M	88	160	8.66	76.4	18.2	5	0	0.1	6.61	1.58	0.43	0	0.01	6.21	50.3	16.9	27.2	33.6	14.1	9.3	352	4.18354	1.18	380	443		103.1	0.18	142	4.36	105.7	7.7				88	64	0.46	18.4	22.9	18	108	102	67	34.375	No
1722	alive	56	M	96	170	7.43	83.3	12.4	4.3	0	0	6.19	0.92	0.32	0	0	4.93	39.1	13.5	27.4	34.5	14.3	12.5	144	6.72826	0.66	320	343		115.2	0.44	130	4.57	99.1	7.9	330			74	51	0.61	20.9	29.3	18	78	128	76	33.218	No
1723	alive	42	M	87	178	12.84	88.5	5.2	5	0	0.2	11.36	0.67	0.64	0	0.03	4.86	49.4	16.1	33.1	32.6	13.1	9.7	188	16.9552	1.09	847	418		86.3	0.33	145	4.97	103.7	8.2	95			71	44	0.31	27.5	43.1	19	97	120	80	27.4587	No
1724	alive	60	M	60	160	5.66	86.5	9.7	3.4	0.2	0	4.9	0.55	0.19	0.01	0	4.42	41.9	12.9	29.2	30.8	15.6	10.1	261	8.90909	0.81	3508	516		135.5		141	4.58	102.1	9.1	83		221	34	46	0.16	21.7	33.3	18	78	117	78	23.4375	No
[truncated: 26 more columns]

## Sheet: data_VM
code	alive_dead	modo	pres_sopo	FiO2	Vol_corriente	patiente_rate	Pres_pico	Plateau	PEEP	Prono_hora	dist_dina	dist_est	driving	poder	time_d	n_followup	time_r	weight	height
1	dead	AC		1	380	18	24	20	10	0	23.9737	19.9737	10	9.3933	0	6	1	79	142
1	dead	AC		0.55	360	16	36	26	12	19	35.9667	25.9667	14	12.9924	1	6	2	79	142
1	dead	AC		0.5	400	16	36	25	11	16	35.9725	24.9725	14	14.7478	2	6	3	79	142
1	dead	AC		0.9	380	20	36	26	12	0	35.9684	25.9684	14	17.1422	5	6	6	79	142
1	dead	AC		0.45	400	18	36	25	10	0	35.975	24.975	15	16.5904	3	6	4	79	142
1	dead	AC		0.6	380	20	25	25	10	0	24.9737	24.9737	15	9.3198	4	6	5	79	142
2	dead	AC		0.35	420	16	33	18	10	0	32.9762	17.9762	8	15.8133	1	4	2	65	170
2	dead	AC		1	430	18	20	18	8	0	19.9814	17.9814	10	8.35078	0	4	1	65	170
2	dead	AC		0.5	420	16	35	20	10	0	34.9762	19.9762	10	16.4718	3	4	4	65	170
2	dead	AC		0.4	430	16	35	22	10	0	34.9767	21.9767	12	16.1896	2	4	3	65	170
3	dead	AC		0.55	480	20	30	26	12	15	29.975	25.975	14	16.0054	1	6	2	75	163
3	dead	AC		0.55	480	20	31	24	10	16	30.9792	23.9792	14	17.885	2	6	3	75	163
3	dead	AC		0.5	500	18	34	24	10	19	33.98	23.98	14	19.4128	4	6	5	75	163
3	dead	AC		0.5	500	18	34	25	10	14	33.98	24.98	15	18.9718	3	6	4	75	163
3	dead	AC		1	370	16	20		10	0	19.973				0	6	1	75	163
4	dead	AC		0.65	450	16	31	30	12	0	30.9733	29.9733	18	11.299	0	1	1	70	170
5	alive	AC		1	420	16	26	21	10	0	25.9762	20.9762	11	10.2155	0	6	1	80	160
5	alive	AC		1	450	20	26	23	10	0	25.9778	22.9778	13	12.7988	2	6	3	80	160
5	alive	AC		0.35	450	20	39	23	10	0	38.9778	22.9778	13	24.2648	4	6	5	80	160
5	alive	AC		0.5	420	18			12	18					1	6	2	80	160
5	alive	AC		0.45	460	18			10	0					3	6	4	80	160
6	dead	AC		0.55	440	22	33	20	12	18	32.9727	19.9727	8	21.8317	3	6	4	90	165
6	dead	AC		0.55	440	22	33	20	12	11	32.9727	19.9727	8	21.8317	4	6	5	90	165
6	dead	AC		0.45	440	22	37	21	12	18	36.9727	20.9727	9	25.1519	2	6	3	90	165
6	dead	AC		1	520	17			11	0					0	6	1	90	165
6	dead	AC		0.4	450	18	29		12	7	28.9733				1	6	2	90	165
7	alive	AC		0.35	460	20	25	19	10	0	24.9783	18.9783	9	13.9846	4	6	5	68	160
7	alive	AC		0.3	460	20	25	21	10	18	24.9783	20.9783	11	13.083	2	6	3	68	160
7	alive	AC		0.35	460	20	27	21	10	19	26.9783	20.9783	11	14.8862	3	6	4	68	160
7	alive	AC		0.6	470	18	23	22	10	6	22.9787	21.9787	12	9.95778	0	6	1	68	160
7	alive	AC		0.45	460	18	25	25	10	15	24.9783	24.9783	15	10.1518	1	6	2	68	160
8	dead	AC		0.4	420	16	23	22	10	0	22.9762	21.9762	12	7.91056	0	1	1	100	170
9	dead	AC		1	420	18	22	21	12	0	21.9714	20.9714	9	8.5307	0	6	1	85	173
9	dead	AC		0.6	470	20	29	24	12	18	28.9745	23.9745	12	15.6722	1	6	2	85	173
9	dead	AC		0.55	540	18	29	25	12	14	28.9778	24.9778	13	15.7278	3	6	4	85	173
9	dead	AC		0.6	540	18	31	27	12	18	30.9778	26.9778	15	16.6804	2	6	3	85	173
9	dead	AC		0.5	540	16			12	18					4	6	5	85	173
10	dead	AC		1	420	20	31	26	8	15	30.981	25.981	18	14.8254	1	2	2	67	170
10	dead	AC		1	420	20	27		12	0	26.9714				0	2	1	67	170
11	dead	AC		0.55	500	16	29	22	12	0	28.976	21.976	10	14.1214	1	6	2	72	178
11	dead	BIPAP	5	0.4	459	14	25	22	10	0	24.9782	21.9782	12	8.82333	4	6	5	72	178
11	dead	AC		0.35	450	18		23	10	0		22.9778	13		3	6	4	72	178
11	dead	AC		0.4	480	20	26	26	12	0	25.975	25.975	14	12.2422	0	6	1	72	178
11	dead	AC		0.55	500	16	22		12	0	21.976				2	6	3	72	178
12	dead	AC		1	380	18			14	0					0	1	1	70	165
13	dead	AC		1	380	22	31	26	12	0	30.9684	25.9684	14	14.76	0	1	1	82	178
14	alive	AC		0.4	480	18	28	25	14	15	27.9708	24.9708	11	13.1365	1	6	2	85	169
14	alive	AC		0.35	480	18	28	26	12	10	27.975	25.975	14	12.7114	3	6	4	85	169
14	alive	AC		0.35	500	20	27	27	12	6	26.976	26.976	15	13.2418	2	6	3	85	169
14	alive	AC		1	370	14			12	6					0	6	1	85	169
14	alive	AC		0.35	480	18			12	0					4	6	5	85	169
15	dead	AC		0.4	490	18	24	22	10	0	23.9796	21.9796	12	11.2455	2	5	3	70	170
15	dead	AC		0.5	450	18	25	23	10	0	24.9778	22.9778	13	10.7251	0	5	1	70	170
15	dead	AC		0.4	490	18	26	25	10	0	25.9796	24.9796	15	11.6777	1	5	2	70	170
15	dead	BIPAP	10	0.4	874	16	20		10	0	19.9886				3	5	4	70	170
15	dead	BIPAP	10	0.45	500	22	20		8	0	19.984				4	5	5	70	170
16	dead	AC		0.85	420	18	30	25	10	0	29.9762	24.9762	15	12.9742	0	6	1	65	165
16	dead	AC		0.5	420	18	28		12	16	27.9714				1	6	2	65	165
16	dead	AC		0.35	420	18	28		12	16	27.9714				2	6	3	65	165
16	dead	AC		0.5	420	18	24		12	0	23.9714				3	6	4	65	165
16	dead	AC		0.35	420	18	24		10	0	23.9762				4	6	5	65	165
17	dead	AC		1	370	18	29	26	10	0	28.973	25.973	16	10.4517	0	2	1	60	165
17	dead	AC		1	420	18	31	27	10	0	30.9762	26.9762	17	12.9742	1	2	2	60	165
18	dead	AC		0.7	460	18	43	24	10	16	42.9783	23.9783	14	25.1635	0	6	1	92	170
18	dead	AC		0.5	460	20	28	27	12	16	27.9739	26.9739	15	13.085	1	6	2	92	170
18	dead	AC		0.75	390	20	22	27	12	0	21.9692	26.9692	15	6.50916	4	6	5	92	170
18	dead	AC		0.6	460	22	30		12	0	29.9739				2	6	3	92	170
18	dead	AC		0.8	420	18	50		12	0	49.9714				3	6	4	92	170
19	dead	AC		0.5	420	16	25	22	10	16	24.9762	21.9762	12	9.22768	1	6	2	78	175
19	dead	AC		0.7	420	18	22		8	2	21.981				0	6	1	78	175
19	dead	AC		0.5	500	22	22		10	18	21.98				2	6	3	78	175
19	dead	AC		0.5	510	24			12	9					3	6	4	78	175
19	dead	AC		0.6	500	20	30		12	8	29.976				4	6	5	78	175
20	dead	AC		0.6	360	16	16	16	10	12	15.9722	15.9722	6	4.52368	1	6	2	68	164
20	dead	AC		0.5	360	16	24	21	8	6	23.9778	20.9778	13	7.62675	2	6	3	68	164
20	dead	AC		0.4	420	20	33	27	10	12	32.9762	26.9762	17	16.0622	3	6	4	68	164
20	dead	AC		1	360	16			10	0					0	6	1	68	164
20	dead	BIPAP	8	0.35	410	18	26		8	6	25.9805				4	6	5	68	164
21	dead	AC		0.4	450	18	23	13	10	15	22.9778	12.9778	3	13.1065	4	6	5	82	172
21	dead	AC		0.4	450	18	25	21	12	3	24.9733	20.9733	9	11.5207	3	6	4	82	172
21	dead	AC		0.4	480	18	28	24	12	16	27.975	23.975	12	13.5581	2	6	3	82	172
21	dead	AC		1	350	14	25		12	10	24.9657				0	6	1	82	172
21	dead	AC		0.4	480	18	26		12	10	25.975				1	6	2	82	172
22	dead	AC		0.35	440	14	24	22	10	0	23.9773	21.9773	12	7.8547	3	6	4	65	160
22	dead	AC		0.35	440	14	28	27	10	0	27.9773	26.9773	17	8.76022	2	6	3	65	160
22	dead	AC		0.6	420	16	31	28	10	12	30.9762	27.9762	18	11.2034	0	6	1	65	160
22	dead	AC		0.4	460	20	29	28	10	0	28.9783	27.9783	18	13.5338	4	6	5	65	160
22	dead	AC		0.4	420	18	30	29	10	6	29.9762	28.9762	19	11.4925	1	6	2	65	160
23	dead	AC		0.6	440	18	33	31	12	11	32.9727	30.9727	19	13.5934	2	6	3	70	155
23	dead	AC		0.65	370	16	29	27	8	12	28.9784	26.9784	19	8.99875	4	6	5	70	155
23	dead	AC		0.8	365	16	24		10	11	23.9726				0	6	1	70	155
23	dead	AC		0.7	430	18	35		10	18	34.9767				1	6	2	70	155
23	dead	AC		0.8	390	20			8	14					3	6	4	70	155
23	dead	AC		1	340	18	35		8	0	34.9765				5	6	6	70	155
24	dead	AC		0.6	420	20	22	17	10	0	21.9762	16.9762	7	11.123	4	6	5	65	162
24	dead	AC		0.4	420	22	25	19	10	12	24.9762	18.9762	9	14.0463	2	6	3	65	162
24	dead	AC		0.6	420	16	25	23	12	19	24.9714	22.9714	11	8.89997	0	6	1	65	162
24	dead	AC		0.4	420	22			8	18					1	6	2	65	162
24	dead	AC		0.4	420	22			10	0					3	6	4	65	162
25	dead	AC		0.5	520	18	27	20	12	1	26.9769	19.9769	8	15.6043	1	6	2	70	160
25	dead	AC		1	500	16	28	26	12	0	27.976	25.976	14	11.7694	4	6	5	70	160
25	dead	AC		0.4	400	18	21		12	0	20.97				0	6	1	70	160
25	dead	AC		0.4	500	16	25		12	17	24.976				2	6	3	70	160
25	dead	AC		0.4	500	16	26		12	0	25.976				3	6	4	70	160
26	dead	AC		0.5	450	16	21	17	10	0	20.9778	16.9778	7	8.82784	1	6	2	62	160
26	dead	AC		0.75	430	20	26	25	12	18	25.9721	24.9721	13	11.3896	0	6	1	62	160
26	dead	AC		0.45	450	18	28	21	8	0	27.9822	20.9822	13	13.8986	2	6	3	62	160
26	dead	AC		0.5	450	14	21		8	0	20.9822				3	6	4	62	160
26	dead	BIPAP	6	0.5	737	16	14		8	0	13.9891				4	6	5	62	160
26	dead	AC		0.5	450	18	22		8	0	21.9822				5	6	6	62	160
27	dead	AC		0.5	480	22	30	16	12	0	29.975	15.975	4	22.7803	3	6	4	80	165
27	dead	AC		0.45	480	18	26	17	12	15	25.975	16.975	5	14.8282	1	6	2	80	165
27	dead	AC		1	400	14			8	18					0	6	1	80	165
27	dead	AC		0.5	480	20			12	3					2	6	3	80	165
27	dead	BIPAP	10	0.45	343	12	26		8	0	25.9767				4	6	5	80	165
28	dead	AC		1	400	15			10	0					0	6	1	50	150
28	dead	AC		0.45	400	16	22		12	0	21.97				1	6	2	50	150
28	dead	AC		0.4	450	18	21		12	0	20.9733				2	6	3	50	150
28	dead	AC		0.6	420	16	22		12	0	21.9714				3	6	4	50	150
28	dead	AC		0.4	460	18	20		10	0	19.9783				4	6	5	50	150
29	dead	AC		0.45	500	16	26	22	12	19	25.976	21.976	10	11.7694	3	6	4	60	160
29	dead	AC		0.8	460	16		19	8	0		18.9826	11		0	6	1	60	160
29	dead	AC		0.45	500	16		23	12	0		22.976	11		2	6	3	60	160
29	dead	AC		0.4	460	16		26	12	0		25.9739	14		1	6	2	60	160
29	dead	AC		0.4	390	18			11	0					4	6	5	60	160
30	dead	AC		0.5	490	20	30	16	10	17	29.9796	15.9796	6	21.1386	4	6	5	60	165
30	dead	AC		1	340	16	22	20	12	1	21.9647	19.9647	8	6.40685	0	6	1	60	165
30	dead	AC		0.5	450	22	26	22	12	17	25.9733	21.9733	10	14.5659	1	6	2	60	165
30	dead	AC		0.4	470	18	29	22	12	0	28.9745	21.9745	10	14.934	2	6	3	60	165
30	dead	AC		0.4	470	20	32	22	12	14	31.9745	21.9745	10	19.357	3	6	4	60	165
31	dead	AC		0.55	450	20	32	24	10	6	31.9778	23.9778	14	17.6498	1	3	2	61	168
31	dead	AC		0.4	430	20	29	29	10	12	28.9767	28.9767	19	12.2304	2	3	3	61	168
31	dead	AC		0.8	390	14	27		12	0	26.9692				0	3	1	61	168
32	alive	AC		0.4	490	18	27	23	12	18	26.9755	22.9755	11	13.4082	2	6	3	84	161
32	alive	AC		0.5	490	18	27	24	12	18	26.9755	23.9755	12	12.976	3	6	4	84	161
32	alive	AC		0.8	500	18	31	25	12	0	30.976	24.976	13	16.3276	0	6	1	84	161
32	alive	AC		0.55	490	18	29	27	12	16	28.9755	26.9755	15	13.4082	1	6	2	84	161
32	alive	AC		0.5	490	18		27	12	2		26.9755	15		4	6	5	84	161
33	dead	AC		0.4	430	20	35	23	14	3	34.9674	22.9674	9	19.8195	3	6	4	60	158
33	dead	AC		0.4	400	20	35	24	14	18	34.965	23.965	10	18.0457	1	6	2	60	158
33	dead	AC		0.45	400	16	25	25	14	18	24.965	24.965	11	7.85098	0	6	1	60	158
33	dead	AC		0.8	430	20	35	25	14	0	34.9674	24.9674	11	18.9767	4	6	5	60	158
33	dead	AC		0.35	430	20	35	26	14	15	34.9674	25.9674	12	18.5553	2	6	3	60	158
34	dead	AC		0.4	450	16	33	23	14	0	32.9689	22.9689	9	15.1814	1	3	2	65	160
34	dead	BIPAP	3	1	250	12	25		12	0	24.952				0	3	1	65	160
34	dead	AC_pressure	24	0.45	727	18	24		10	0	23.9862				2	3	3	65	160
35	dead	AC		1	400	22	29	25	10	0	28.975	24.975	15	14.2404	1	6	2	65	150
35	dead	AC		0.5	420	20	36	27	12	0	35.9714	26.9714	15	18.5338	3	6	4	65	150
35	dead	AC		1	400	22	30		10	0	29.975				0	6	1	65	150
35	dead	AC		1	400	22	30		10	0	29.975				2	6	3	65	150
35	dead	AC		0.45	420	20	35		12	0	34.9714				4	6	5	65	150
36	alive	AC		0.45	470	18	22	18	10	0	21.9787	17.9787	8	10.7869	3	6	4	65	168
36	alive	AC		0.45	470	18	21	18	10	0	20.9787	17.9787	8	9.95778	4	6	5	65	168
36	alive	AC		0.7	450	20	24	19	10	18	23.9778	18.9778	9	12.7988	1	6	2	65	168
36	alive	AC		1	440	18	23	22	12	7	22.9727	21.9727	10	9.3245	0	6	1	65	168
36	alive	AC		0.4	470	18	24	20	10	11	23.9787	19.9787	10	11.6159	2	6	3	65	168
37	dead	AC		0.5	400	20	33	23	12	0	32.97	22.97	11	16.8678	0	6	1	70	165
37	dead	AC		0.35	450	16		21	10	0		20.9778	11		3	6	4	70	165
37	dead	AC		0.4	400	20		24	12	0		23.97	12		1	6	2	70	165
37	dead	AC		0.4	450	16	36	27	10	0	35.9778	26.9778	17	15.8838	4	6	5	70	165
37	dead	AC		0.4	450	20	31		10	0	30.9778				2	6	3	70	165
38	alive	AC		0.3	420	18	22	19	10	0	21.9762	18.9762	9	9.26982	4	6	5	65	164
38	alive	AC		0.4	420	18	28	25	12	16	27.9714	24.9714	13	11.4942	1	6	2	65	164
38	alive	AC		1	420	18	28		12	2	27.9714				0	6	1	65	164
38	alive	AC		0.35	480	18	34		8	0	33.9833				2	6	3	65	164
38	alive	AC		0.3	420	18	35		10	0	34.9762				3	6	4	65	164
39	alive	AC		0.4	460	16	19	22	10	0	18.9783	21.9783	12	5.77808	1	4	2	92	169
39	alive	AC		1	480	16			10	0					0	4	1	92	169
39	alive	AC		0.3	480	16	24		10	0	23.9792				2	4	3	92	169
39	alive	AC		0.7	450	18	20		12	0	19.9733				3	4	4	92	169
40	dead	AC		1	510	18	34	25	14	0	33.9725	24.9725	11	19.3546	1	2	2	77	175
40	dead	AC		0.9	380	18	20		12	0	19.9684				0	2	1	77	175
41	dead	AC		0.6	460	20	20	15	12	18	19.9739	14.9739	3	11.2818	1	6	2	85	170
41	dead	AC		0.5	480	18	25	20	12	13	24.975	19.975	8	12.7114	4	6	5	85	170
41	dead	AC		0.4	480	18	23	24	14	18	22.9708	23.9708	10	9.32627	3	6	4	85	170
41	dead	AC		1	400	18			12	0					0	6	1	85	170
41	dead	AC		0.45	480	18	23		14	18	22.9708				2	6	3	85	170
42	alive	AC		0.5	510	20	21	22	12	18	20.9765	21.9765	10	10.0078	1	6	2	85	165
42	alive	AC		1	510	20	29	25	14	8	28.9725	24.9725	11	16.5071	0	6	1	85	165
42	alive	AC		0.5	490	20	23	23	12	16	22.9755	22.9755	11	11.0564	3	6	4	85	165
42	alive	AC		0.5	520	20	21	21	10	14	20.9808	20.9808	11	10.7114	4	6	5	85	165
42	alive	AC		0.4	490	20	36	32	10	16	35.9796	31.9796	22	19.2178	2	6	3	85	165
43	dead	AC		0.5	450	20	36	23	12	17	35.9733	22.9733	11	21.6208	2	6	3	98	160
43	dead	AC		0.4	450	20	38	23	12	18	37.9733	22.9733	11	23.3848	3	6	4	98	160
43	dead	AC		0.5	450	20	35	21	10	18	34.9778	20.9778	11	21.6188	4	6	5	98	160
43	dead	AC		0.5	400	20		24	12	18		23.97	12		0	6	1	98	160
43	dead	AC		0.4	450	20	26	23	10	18	25.9778	22.9778	13	12.7988	1	6	2	98	160
44	alive	AC		0.4	500	22	31	28	12	0	30.976	27.976	16	18.3389	1	6	2	74	173
44	alive	AC		0.8	390	20	29		12	0	28.9692				0	6	1	74	173
44	alive	AC		0.35	460	20	30		10	0	29.9783				2	6	3	74	173
44	alive	AC		0.35	460	20	30		8	0	29.9826				3	6	4	74	173
44	alive	AC_pressure		0.35	540	16	26		8	0	25.9852				4	6	5	74	173
45	alive	AC		0.35	480	20	28	19	9	0	27.9812	18.9812	10	17.4136	4	5	5	60	160
45	alive	AC		0.35	510	20	30	23	10	18	29.9804	22.9804	13	18.5024	2	5	3	60	160
45	alive	AC		0.4	510	20	28	25	10	0	27.9804	24.9804	15	15.5036	3	5	4	60	160
45	alive	AC		1	430	18	33		14	0	32.9674				0	5	1	60	160
45	alive	AC		0.5	510	18	31		10	0	30.9804				1	5	2	60	160
46	dead	AC		0.5	450	16	42	21	12	18	41.9733	20.9733	9	22.2358	3	6	4	113	168
46	dead	AC		0.6	450	18	35	22	12	10	34.9733	21.9733	10	19.0618	1	6	2	113	168
46	dead	AC		0.4	470	18	39	24	12	0	38.9745	23.9745	12	22.3957	4	6	5	113	168
46	dead	AC		0.6	450	18	29	25	12	18	28.9733	24.9733	13	13.1083	2	6	3	113	168
46	dead	AC		1	450	16	34		12	0	33.9733				0	6	1	113	168
47	dead	AC		0.5	450	22	26	21	12	12	25.9733	20.9733	9	15.051	3	6	4	82	164
47	dead	AC		0.5	450	20	28	21	12	8	27.9733	20.9733	9	15.4468	4	6	5	82	164
47	dead	AC		0.7	450	22		24	14	6		23.9689	10		1	6	2	82	164
47	dead	AC		0.6	408	22	29	24	14	6	28.9657	23.9657	10	14.9691	2	6	3	82	164
47	dead	AC		1	400	20	25	23	12	12	24.97	22.97	11	10.5958	0	6	1	82	164
48	dead	AC		0.6	480	20	24	23	12	18	23.975	22.975	11	11.7718	2	6	3	90	166
48	dead	AC		0.45	520	18		23	12	0		22.9769	11		4	6	5	90	166
48	dead	AC		0.7	520	18	25	24	12	20	24.9769	23.9769	12	11.9352	0	6	1	90	166
48	dead	AC		0.6	480	20	24	22	10	8	23.9792	21.9792	12	12.2402	1	6	2	90	166
48	dead	AC		0.6	480	20	26	25	12	0	25.975	24.975	13	12.7126	3	6	4	90	166
49	dead	AC		0.6	420	16	30	19	12	0	29.9714	18.9714	7	13.5099	0	6	1	85	175
49	dead	AC		0.35	470	20	33	21	10	0	32.9787	20.9787	11	20.7368	2	6	3	85	175
49	dead	AC		0.4	500	18	34	27	14	0	33.972	26.972	13	18.0933	4	6	5	85	175
49	dead	AC		0.35	510	16	28	24	10	0	27.9804	23.9804	14	12.8027	1	6	2	85	175
49	dead	AC		0.4	500	18	28		14	0	27.972				3	6	4	85	175
50	alive	AC		0.35	460	18	35	21	12	9	34.9739	20.9739	9	19.8909	3	6	4	88	178
50	alive	AC		0.35	460	18	36	20	10	0	35.9783	19.9783	10	21.1063	4	6	5	88	178
50	alive	AC		0.7	420	20	34	24	12	18	33.9714	23.9714	12	18.1222	2	6	3	88	178
50	alive	AC		0.4	420	20		25	12	5		24.9714	13		1	6	2	88	178
50	alive	AC		0.6	450	18		28	12	11		27.9733	16		0	6	1	88	178
51	dead	AC		1	430	16	28	23	12	0	27.9721	22.9721	11	11.1344	0	6	1	85	170
51	dead	AC		0.45	470	20	31	27	12	18	30.9745	26.9745	15	16.1328	2	6	3	85	170
51	dead	AC		0.5	450	20	31	29	12	17	30.9733	28.9733	17	14.5648	1	6	2	85	170
51	dead	AC		0.5	450	20	31	29	12	18	30.9733	28.9733	17	14.5648	3	6	4	85	170
51	dead	AC		0.5	450	20	35		12	18	34.9733				4	6	5	85	170
52	dead	AC		1	440	18	26	22	12	0	25.9727	21.9727	10	11.653	0	4	1	85	162
52	dead	AC_pressure		0.7	446	25	33	27	12	0	32.9731	26.9731	15	21.3224	2	4	3	85	162
52	dead	AC_pressure		0.65	460	28	20	27	12	18	19.9739	26.9739	15	8.22102	3	4	4	85	162
52	dead	AC		1	500	20	34		12	15	33.976				1	4	2	85	162
53	dead	AC		0.9	500	26	31	27	14	0	30.972	26.972	13	22.3128	3	5	4	76	171
53	dead	AC_pressure		1	360	24	31	26	12	0	30.9667	25.9667	14	15.2551	1	5	2	76	171
53	dead	AC		0.95	430	22	47	27	12	18	46.9721	26.9721	15	31.0701	0	5	1	76	171
53	dead	AC_pressure		1	228	30	39	31	8	0	38.9649	30.9649	23	15.7643	4	5	5	76	171
53	dead	AC		0.9	430	22	30		12	0	29.9721				2	5	3	76	171
54	alive	AC		0.45	480	20	35	24	14	0	34.9708	23.9708	10	21.6521	3	6	4	98	169
54	alive	AC		0.7	460	18	31	25	14	18	30.9696	24.9696	11	15.024	1	6	2	98	169
54	alive	AC		1	450	18	31	24	12	0	30.9733	23.9733	12	15.0928	0	6	1	98	169
54	alive	AC		0.35	510	20	32		12	16	31.9765				2	6	3	98	169
54	alive	AC		0.35	480	16	35		10	0	34.9792				4	6	5	98	169
55	alive	AC		0.6	400	20	16	15	10	16	15.975	14.975	5	6.6738	4	6	5	73	163
55	alive	AC		1	430	14	33	19	10	18	32.9767	18.9767	9	13.8709	0	6	1	73	163
55	alive	AC		0.45	420	16	29	22	10	18	28.9762	21.9762	12	11.8619	2	6	3	73	163
55	alive	AC		0.4	430	18	29	24	10	16	28.9767	23.9767	14	12.9037	1	6	2	73	163
55	alive	AC		0.55	420	20	21		10	0	20.9762				3	6	4	73	163
56	alive	AC		0.85	420	16	19	22	12	0	18.9714	21.9714	10	5.27789	0	6	1	80	170
56	alive	AC		0.65	460	18	39	24	14	12	38.9696	23.9696	10	21.9212	2	6	3	80	170
56	alive	AC		0.6	460	18	32	22	12	7	31.9739	21.9739	10	17.0508	3	6	4	80	170
56	alive	AC		0.6	460	18	29	22	12	9	28.9739	21.9739	10	14.6165	4	6	5	80	170
56	alive	AC		0.9	460	18	37	26	14	5	36.9696	25.9696	12	19.4869	1	6	2	80	170
57	alive	AC		1	460	18	26	23	14	16	25.9696	22.9696	9	11.7782	1	6	2	68	168
57	alive	AC		0.5	460	18	24	22	12	10	23.9739	21.9739	10	10.5593	3	6	4	68	168
57	alive	AC		0.7	450	18	30	25	14	6	29.9689	24.9689	11	13.9038	2	6	3	68	168
57	alive	AC		1	420	16	22	26	14	0	21.9667	25.9667	12	5.93802	0	6	1	68	168
57	alive	AC		0.5	460	18	38	24	12	16	37.9739	23.9739	12	21.108	4	6	5	68	168
58	dead	AC		1						0					0	1	1	74	170
59	dead	AC		0.6	420	20	29	25	12	15	28.9714	24.9714	13	13.5946	1	6	2	70	160
59	dead	AC		0.6	420	20	29	25	12	12	28.9714	24.9714	13	13.5946	2	6	3	70	160
59	dead	AC		0.5	480	20	29	25	12	8	28.975	24.975	13	15.535	3	6	4	70	160
59	dead	AC		0.6	500	20	29	26	12	18	28.976	25.976	14	15.6918	4	6	5	70	160
59	dead	AC		1	400	18		29	12	7		28.97	17		0	6	1	70	160
60	dead	AC		0.6	440	18	24	22	14	0	23.9682	21.9682	8	10.1024	3	6	4	78	175
60	dead	AC		1	450	18	28	27	18	0	27.96	26.96	9	11.526	0	6	1	78	175
60	dead	AC		1	450	18	28	27	14	0	27.9689	26.9689	13	11.5224	1	6	2	78	175
60	dead	AC		0.9	530	20	28	26	12	16	27.9774	25.9774	14	15.5938	2	6	3	78	175
60	dead	AC		0.7	510	20			14	0					4	6	5	78	175
61	dead	AC		1	420	16	24	20	10	0	23.9762	19.9762	10	9.22768	0	6	1	71	162
61	dead	AC		0.45	420	20	35	20	10	8	34.9762	19.9762	10	20.5898	2	6	3	71	162
61	dead	AC		0.45	420	18	34	20	10	18	33.9762	19.9762	10	17.7899	4	6	5	71	162
61	dead	AC		0.55	420	20	33	21	10	18	32.9762	20.9762	11	18.5318	1	6	2	71	162
61	dead	AC		0.4	420	20	34	21	10	10	33.9762	20.9762	11	19.355	3	6	4	71	162
62	alive	AC		0.45	490	18	23	19	12	0	22.9755	18.9755	7	11.6794	0	5	1	95	172
62	alive	AC		0.4	500	20	27	19	12	0	26.976	18.976	7	17.1618	3	5	3	95	172
62	alive	AC		0.4	500	20	28	21	10	0	27.98	20.98	11	17.1598	2	5	2	95	172
62	alive	BIPAP	8	0.35		16	20		8	0					4	5	4	95	172
62	alive	CPAP	4	0.3		16	20		8	0					5	5	5	95	172
63	dead	AC		1	450	18	30	28	10	0	29.9778	27.9778	18	12.7096	0	6	1	90	168
64	alive	AC		0.4	450	20	24	23	12	18	23.9733	22.9733	11	11.0368	2	6	3	75	168
64	alive	AC		0.4	450	18	35	23	12	8	34.9733	22.9733	11	18.6649	4	6	5	75	168
64	alive	BIPAP	8	1			30		10	0					0	6	1	75	168
64	alive	AC		0.4	440	20	35		12	9	34.9727				1	6	2	75	168
64	alive	AC		0.35	450	20	35	25		10					3	6	4	75	168
64	alive	BIPAP	8	0.35	378	21	20		12	18	19.9683				5	6	6	75	168
65	dead	AC		0.55	440	20	31	27	12	0	30.9727	26.9727	15	15.1038	1	2	2	70	160
65	dead	AC		1	380	18	26		12	0	25.9684				0	2	1	70	160
66	dead	AC		1	470	18			12	0					0	5	1	74	172
66	dead	AC		0.6	360	18	31		12	18	30.9667				1	5	2	74	172
66	dead	AC		0.45	360	18	31		12	9	30.9667				2	5	3	74	172
66	dead	AC		0.45	420	20	31		12	9	30.9714				3	5	4	74	172
66	dead	AC		0.7	420	16	31		10	0	30.9762				4	5	5	74	172
67	alive	AC		0.8	440	20	29	25	12	18	28.9727	24.9727	13	14.2414	2	6	3	72	162
67	alive	AC		0.7	460	20	25	25	10	0	24.9783	24.9783	15	11.2798	1	6	2	72	162
67	alive	AC		1	460	16			12	0					0	6	1	72	162
67	alive	AC		0.3	440	20	25		10	0	24.9773				3	6	4	72	162
67	alive	AC		0.5	440	25	28		12	0	27.9727				4	6	5	72	162
68	dead	AC		0.9	370	18	24	21	12	0	23.9676	20.9676	9	8.82176	0	6	1	68	154
68	dead	AC		0.4	550	18	27	20	10	18	26.9818	19.9818	10	16.5022	3	6	4	68	154
68	dead	AC		0.3	550	18	27	20	10	0	26.9818	19.9818	10	16.5022	4	6	5	68	154
68	dead	AC		0.35	500	20	20	24	12	18	19.976	23.976	12	7.85176	1	6	2	68	154
68	dead	AC		0.4	540	16	26	23	10	18	25.9815	22.9815	13	12.2853	2	6	3	68	154
68	dead	AC		0.35	520		35		10	0	34.9808				5	6	6	68	154
69	dead	AC		1	450	16			10	0					0	6	1	100	160
69	dead	AC		0.9	450	16	40		14	16	39.9689				1	6	2	100	160
69	dead	AC		0.8	470	20	35		12	0	34.9745				2	6	3	100	160
69	dead	AC		0.7	480	20	35		12	0	34.975				3	6	4	100	160
69	dead	AC		0.5	480	21	35		12	0	34.975				4	6	5	100	160
70	dead	AC		1	450	20	28	23	12	0	27.9733	22.9733	11	14.5648	1	6	2	80	168
70	dead	AC		0.65	420	18	30	23	12	0	29.9714	22.9714	11	13.7169	4	6	5	80	168
70	dead	AC		0.8	450	18	27	26	12	14	26.9733	25.9733	14	11.1238	2	6	3	80	168
70	dead	AC		0.6	450	18	40	27	12	6	39.9733	26.9733	15	21.0463	3	6	4	80	168
70	dead	AC		1	450	20			12	0					0	6	1	80	168
71	dead	AC		1	430	20	32	26	14	18	31.9674	25.9674	12	16.0269	3	6	4	98	178
71	dead	AC		0.7	430	18	31	24	12	0	30.9721	23.9721	12	14.4225	4	6	5	98	178
71	dead	AC		0.9	460	20	36	31	10	18	35.9783	30.9783	21	18.4926	2	6	3	98	178
71	dead	AC		1	430	18			12	0					0	6	1	98	178
71	dead	AC		0.9	460	20	26		12	0	25.9739				1	6	2	98	178
72	dead	AC		0.55	380	16	27	22	10	17	26.9737	21.9737	12	9.54128	2	6	3	71	163
72	dead	AC		0.6	370	16	25	23	10	0	24.973	22.973	13	7.84	0	6	1	71	163
72	dead	AC		1	400	16			12	10					1	6	2	71	163
72	dead	AC		0.5	380	18	25		10	9	24.9737				3	6	4	71	163
72	dead	BIPAP	0	0.6	850	15	26		10	0	25.9882				4	6	5	71	163
73	dead	AC		0.45	430	16	56	16	10	0	55.9767	15.9767	6	32.3714	0	3	1	79	164
73	dead	BIPAP	0	1	531	20	21		10	11	20.9812				1	3	2	79	164
73	dead	BIPAP	0	0.9	420	20	37		12	7	36.9714				2	3	3	79	164
74	dead	AC_pressure		1	333	24	37	12	0	12	37	12	12	24.2797	4	6	5	77	168
74	dead	AC		1	400	16		29	12	9		28.97	17		0	6	1	77	168
74	dead	AC		1	380	22	42	30	10	8	41.9737	29.9737	20	22.1313	3	6	4	77	168
74	dead	AC		0.8	410	18			9	9					1	6	2	77	168
74	dead	AC		1	450	18	35		12	10	34.9733				2	6	3	77	168
74	dead	AC_pressure		1	402	20	37		12	6	36.9701				5	6	6	77	168
75	dead	AC		1	420	18	29	24	12	0	28.9714	23.9714	12	12.6055	0	6	1	76	169
75	dead	AC		0.4	420	20	31	24	12	0	30.9714	23.9714	12	15.6526	1	6	2	76	169
75	dead	AC		0.4	400	20	26	22	10	0	25.975	21.975	12	11.7698	2	6	3	76	169
75	dead	AC		0.4	400	18	25	20	8	0	24.98	19.98	12	10.5911	4	6	5	76	169
75	dead	AC		0.5	420	16	32	21	8	0	31.981	20.981	13	14.1653	3	6	4	76	169
76	dead	AC		1	420	22	40	21	10	0	39.9762	20.9762	11	26.7236	1	6	2	80	160
76	dead	AC		0.35	420	20	39	22	10	0	38.9762	21.9762	12	23.0594	2	6	3	80	160
76	dead	AC		0.55	420	18	26	24	10	0	25.9762	23.9762	14	10.3811	0	6	1	80	160
76	dead	AC		0.35	420	20	25		12	0	24.9714				3	6	4	80	160
76	dead	AC		1	410	16	22		8	0	21.9805				5	6	5	80	160
77	dead	AC		0.4	500	24		24	12	0		23.976	12		4	6	5	72	169
77	dead	AC		0.8	480	20	28	25	12	7	27.975	24.975	13	14.5942	0	6	1	72	169
77	dead	AC		0.8	480	20	28	25	12	14	27.975	24.975	13	14.5942	2	6	3	72	169
77	dead	AC		0.45	480	20	28			17					1	6	2	72	169
77	dead	AC		0.4	480	20	25		12	0	24.975				3	6	4	72	169
78	alive	AC		0.4	430	18	35	24	12	11	34.9721	23.9721	12	17.4565	3	6	4	75	164
78	alive	AC		0.35	450	18	26	22	10	0	25.9778	21.9778	12	11.9158	4	6	5	75	164
78	alive	AC		0.75	480	22	32	25	10	5	31.9792	24.9792	15	20.1909	0	6	1	75	164
78	alive	AC		0.4	480	18	30	25	10	13	29.9792	24.9792	15	14.8264	1	6	2	75	164
78	alive	AC		0.4	430	18	40	27	12	7	39.9721	26.9721	15	20.1114	2	6	3	75	164
79	dead	AC		0.4	425	20	30	23	12	14	29.9718	22.9718	11	15.4223	2	6	3	54	163
79	dead	AC		0.5	450	18	31	24	12	0	30.9733	23.9733	12	15.0928	1	6	2	54	163
79	dead	AC		0.7	400	20	35	27	14	12	34.965	26.965	13	16.8697	4	6	5	54	163
79	dead	AC		1	400	16	27		12	0	26.97				0	6	1	54	163
79	dead	AC		0.4	475	20	37		14	4	36.9705				3	6	4	54	163
80	dead	AC		0.45	400	18	40	18	8	0	39.98	17.98	10	21.8807	0	6	1	68	172
80	dead	AC		0.45	400	18	37	21	10	0	36.975	20.975	11	18.7072	1	6	2	68	172
80	dead	AC		0.45	400	18	35	23	12	18	34.97	22.97	11	16.5922	3	6	4	68	172
80	dead	AC		0.35	400	18	35	24	12	12	34.97	23.97	12	16.2394	4	6	5	68	172
80	dead	AC		0.6	400	18	19		10	0	18.975				2	6	3	68	172
81	dead	AC		1	370	20	36	23	12	0	35.9676	22.9676	11	17.7792	2	6	3	72	156
81	dead	AC		0.75	370	18	25	24	12	14	24.9676	23.9676	12	8.49542	1	6	2	72	156
81	dead	AC		0.7	370	20	28	25	12	12	27.9676	24.9676	13	11.2524	3	6	4	72	156
81	dead	AC		0.9	370	20	31	27	12	6	30.9676	26.9676	15	12.7028	4	6	5	72	156
81	dead	AC		1	360	16			11	3					0	6	1	72	156
82	dead	AC		0.4	510	18	27	22	10	0	26.9804	21.9804	12	14.4031	2	6	3	72	168
82	dead	AC		0.4	510	18	29	22	10	0	28.9804	21.9804	12	16.2023	3	6	4	72	168
82	dead	AC		0.6	510	18	31	23	10	0	30.9804	22.9804	13	17.5518	1	6	2	72	168
82	dead	AC		0.8	450	24	35		8	0	34.9822				0	6	1	72	168
82	dead	AC		0.5	510	18	29		10	0	28.9804				4	6	5	72	168
83	alive	AC		0.8	440	18			10	0					0	3	1	95	170
83	alive	AC		0.45	450	20	27		12	0	26.9733				1	3	2	95	170
83	alive	AC		0.4	440	16			10	0					2	3	3	95	170
84	dead	AC		0.4	500	22	30	22	10	6	29.98	21.98	12	20.4928	2	6	3	96	175
84	dead	AC		1	470	22	36	25	10	10	35.9787	24.9787	15	23.8238	4	6	5	96	175
84	dead	AC		0.6	500	22	30	27	10	12	29.98	26.98	17	17.7978	3	6	4	96	175
84	dead	AC		1	460	14			12	3					0	6	1	96	175
84	dead	AC		0.6	440	18	27		12	15	26.9727				1	6	2	96	175
85	dead	AC		0.4	440	18	20	17	10	0	19.9773	16.9773	7	8.93466	1	6	2	67	172
85	dead	AC		0.4	470	20	30	22	10	0	29.9787	21.9787	12	17.5126	3	6	4	67	172
85	dead	AC		0.45	400	14	30	22	10	0	29.975	21.975	12	10.4341	4	6	5	67	172
85	dead	AC		1	460	18			10	0					0	6	1	67	172
85	dead	AC		0.65	510	20	27		12	0	26.9765				2	6	3	67	172
86	dead	AC		1	400	24	36	26	14	0	35.965	25.965	12	21.6549	4	5	5	86	166
86	dead	AC		1	400	18	34	24	8	0	33.98	23.98	16	15.5303	0	5	1	86	166
86	dead	AC		1	400	18	35	27	10	0	34.975	26.975	17	15.1792	1	5	2	86	166
86	dead	AC		1	400	18	31	30	10	0	30.975	29.975	20	11.2984	2	5	3	86	166
86	dead	AC_pressure		1	280	22	30		12	0	29.9571				3	5	4	86	166
87	dead	AC		1	450	18	26	21	12	0	25.9733	20.9733	9	12.3145	0	6	1	70	168
87	dead	AC		0.45	450	16	29	23	12	10	28.9733	22.9733	11	12.3574	1	6	2	70	168
87	dead	AC		0.45	450	18	23	21	10	0	22.9778	20.9778	11	9.93132	3	6	4	70	168
87	dead	AC		0.4	450	18	23		10	8	22.9778				2	6	3	70	168
87	dead	AC		0.9	350	22	17		11	0	16.9686				4	6	5	70	168
88	dead	AC		0.7	460	20	26	16	10	8	25.9783	15.9783	6	16.2386	3	6	4	70	170
88	dead	AC		0.6	450	16	36	19	12	12	35.9733	18.9733	7	18.7078	4	6	5	70	170
88	dead	AC		1	400	18	25	20	8	0	24.98	19.98	12	10.5911	0	6	1	70	170
88	dead	AC		0.5	450	18	24	24	11	0	23.9756	23.9756	13	9.5353	1	6	2	70	170
88	dead	AC		0.7	450	18	35	35	10	8	34.9778	34.9778	25	13.9003	2	6	3	70	170
89	dead	AC		1	430	18	25	21	12	8	24.9721	20.9721	9	11.0091	0	6	1	75	165
89	dead	AC		0.55	400	18	31	21	12	0	30.97	20.97	9	14.4754	4	6	5	75	165
89	dead	AC		0.5	400	24	38	23	12	0	37.97	22.97	11	24.9453	2	6	3	75	165
89	dead	AC		0.55	400	23	36	23	12	0	35.97	22.97	11	22.1027	3	6	4	75	165
89	dead	AC		0.5	400	24	34	24	12	8	33.97	23.97	12	20.7117	1	6	2	75	165
90	dead	AC		1	400	16			8	0					0	1	1	65	160
91	dead	AC		0.6	460	20	30	29	12	0	29.9739	28.9739	17	13.9866	0	4	1	105	163
91	dead	AC		0.9	510	20	34		12	14	33.9765				1	4	2	105	163
91	dead	AC		0.9	510	22	17		12	4	16.9765				2	4	3	105	163
91	dead	AC		0.7	470	20	35		12	0	34.9745				3	4	4	105	163
92	alive	AC		0.5	400	18	27	23	10	12	26.975	22.975	13	10.9456	3	6	4	70	168
92	alive	AC		0.5	400	18	28	23	10	2	27.975	22.975	13	11.6512	4	6	5	70	168
92	alive	AC		0.35	450	16	31	25	10	6	30.9778	24.9778	15	13.0614	2	6	3	70	168
92	alive	AC		0.7	420	18			14	0					0	6	1	70	168
92	alive	AC		0.6	420	18			10	0					1	6	2	70	168
93	dead	AC		0.3	480	14		16	8	0		15.9833	8		0	6	1	73	168
94	alive	AC		0.9	410	20	36	22	12	6	35.9707	21.9707	10	20.1018	0	6	1	74	172
94	alive	AC		0.7	430	19	34	21	10	12	33.9767	20.9767	11	18.8248	1	6	2	74	172
94	alive	AC		0.4	480	22	26	23	12	10	25.975	22.975	11	15.0187	4	6	5	74	172
94	alive	AC		0.35	480	23	26	24	12	10	25.975	23.975	12	15.1604	3	6	4	74	172
94	alive	AC		0.4	480	20	27		12	8	26.975				2	6	3	74	172
95	alive	AC		0.4	440	20	28	21	12	0	27.9727	20.9727	9	15.1038	3	6	4	90	177
95	alive	AC		0.4	440	20	24	22	12	0	23.9727	21.9727	10	11.223	2	6	3	90	177
95	alive	AC		0.4	440	14	17	20	10	0	16.9773	19.9773	10	4.23262	4	6	5	90	177
95	alive	AC		0.4	440	20	23	23	12	0	22.9727	22.9727	11	9.92936	1	6	2	90	177
95	alive	AC		0.7	440	18	33	23	8	0	32.9818	22.9818	15	16.6945	0	6	1	90	177
95	alive	CPAP	10	0.3	450	19	18		8	0	17.9822				5	6	6	90	177
96	dead	AC		0.5	490	18	35	20	10	18	34.9796	19.9796	10	21.6178	2	6	3	84	174
96	dead	AC		0.5	490	18	35	22	12	18	34.9755	21.9755	10	20.7552	3	6	4	84	174
96	dead	AC		0.9	470	16	36		12	0	35.9745				0	6	1	84	174
96	dead	AC		0.5	470	18			8	0					1	6	2	84	174
96	dead	AC		0.86	450	18	36		12	18	35.9733				4	6	5	84	174
97	dead	AC		0.6	430	16	30	22	12	0	29.9721	21.9721	10	12.82	4	6	5	68	168
97	dead	AC		1	420	20		22	10	0		21.9762	12		0	6	1	68	168
97	dead	AC		0.4	470	20			12	0					1	6	2	68	168
97	dead	AC		0.45	420	20			10	0					2	6	3	68	168
97	dead	AC		0.6	430	18			12	0					3	6	4	68	168
98	alive	AC		0.6	470	18	21	24	12	0	20.9745	23.9745	12	7.4723	0	6	1	67	173
98	alive	AC		0.5	510	20	31	23	10	0	30.9804	22.9804	13	19.502	3	6	4	67	173
98	alive	AC		0.45	480	20	30	26	10	0	29.9792	25.9792	16	16.0034	4	6	5	67	173
98	alive	AC		0.6	470	16	26		10	0	25.9787				1	6	2	67	173
98	alive	AC		0.35	510	16	28		12	0	27.9765				2	6	3	67	173
99	dead	AC		0.5	480	22	27	23	12	18	26.975	22.975	11	16.0536	1	5	2	80	174
99	dead	AC		0.35	490	20	36	21	10	18	35.9796	20.9796	11	24.5	4	5	4	80	174
99	dead	AC		0.8	480	20	41	24	12	18	40.975	23.975	12	27.295	0	5	1	80	174
99	dead	AC		0.5	450	20	25		12	18	24.9733				3	5	3	80	174
100	dead	AC		0.6	480	20	31	13	12	0	30.975	12.975	1	23.0614	4	6	5	86	172
100	dead	AC		0.6	500	20	31	16	12	0	30.976	15.976	4	22.5518	3	6	4	86	172
100	dead	AC		0.55	370	16	23	17	12	0	22.9676	16.9676	5	8.42173	0	6	1	86	172
100	dead	AC		0.45	500	20	30	22	12	0	29.976	21.976	10	18.6318	1	6	2	86	172
100	dead	BIPAP		0.35	634	20	27		10	0	26.9842				2	6	3	86	172
101	dead	AC		1	400	18	25	23	12	0	24.97	22.97	11	9.53618	0	6	1	70	160
101	dead	AC		0.5	480	20	28	25	12	18	27.975	24.975	13	14.5942	3	6	4	70	160
101	dead	AC		0.6	440	20	25		12	0	24.9727				1	6	2	70	160
101	dead	AC		0.7	450	20	30		12	8	29.9733				2	6	3	70	160
101	dead	AC		0.5	450	20	30		12	10	29.9733				4	6	5	70	160
102	dead	AC		0.4	470	20	32	26	12	16	31.9745	25.9745	14	17.5146	4	6	5	90	170
102	dead	AC		1	420	14			8	0					0	6	1	90	170
102	dead	AC		0.4	420	16			12	16					1	6	2	90	170
102	dead	AC		0.4	470	20	40		12	16	39.9745				2	6	3	90	170
102	dead	AC		0.4	470	18			12	16					3	6	4	90	170
103	dead	AC		0.8	450	18	30		10	0	29.9778				0	1	1	75	170
104	alive	AC		0.4	480	18	30	25	12	0	29.975	24.975	13	14.8282	1	4	2	88	160
104	alive	AC		0.35	480	18		26	10	0		25.9792	16		2	4	3	88	160
104	alive	AC		0.4	430	16			12	0					0	4	1	88	160
104	alive	CPAP	10	0.3	480	19			8	0					3	4	4	88	160
105	alive	AC		0.4	480	16	23	22	12	18	22.975	21.975	10	9.04109	2	6	3	87	178
105	alive	AC		1	550	20	32		10	0	31.9818				0	6	1	87	178
105	alive	AC		0.4	500	22	27		14	16	26.972				1	6	2	87	178
105	alive	AC		0.4	480	20	26		12	14	25.975				3	6	4	87	178
105	alive	AC		0.4	480	20	33		12	0	32.975				4	6	5	87	178
106	dead	AC		0.4	450	18	33	20	10	18	32.9778	19.9778	10	18.2662	4	6	5	76	172
106	dead	AC		0.4	450	18	33	21	10	18	32.9778	20.9778	11	17.8693	3	6	4	76	172
106	dead	AC		0.4	450	18	29	22	10	18	28.9778	21.9778	12	14.2972	2	6	3	76	172
106	dead	AC		0.7	450	20		26	12	12		25.9733	14		0	6	1	76	172
106	dead	AC		0.5	450	18	33	26	12	6	32.9733	25.9733	14	15.8866	1	6	2	76	172
107	dead	AC		0.8	440	16	29	22	10	0	28.9773	21.9773	12	12.4264	0	6	1	92	173
107	dead	AC		0.5	520	20	31	26	14	0	30.9731	25.9731	12	18.3593	1	6	2	92	173
107	dead	AC		0.6	450	20	35	26	14	0	34.9689	25.9689	12	19.4177	4	6	5	92	173
107	dead	AC		0.45	520	18	30	26	12	0	29.9769	25.9769	14	15.6043	2	6	3	92	173
107	dead	AC		1	520	20	31	26	12	0	30.9769	25.9769	14	18.3574	3	6	4	92	173
108	dead	AC		0.4	450	18	29	24	12	17	28.9733	23.9733	12	13.5052	3	6	4	83	168
108	dead	AC		0.5	450	18	34	24	12	0	33.9733	23.9733	12	17.4742	4	6	5	83	168
108	dead	AC		0.5	450	22	28	26	12	6	27.9733	25.9733	14	14.5659	2	6	3	83	168
108	dead	AC		0.6	450	18	30	27	12	17	29.9733	26.9733	15	13.1083	1	6	2	83	168
108	dead	AC		1	380	16	28		10	1	27.9737				0	6	1	83	168
109	dead	AC		0.35	390	20	31	13	10	0	30.9744	12.9744	3	18.7376	3	6	4	70	170
109	dead	AC		0.45	400	20	36	26	12	11	35.97	25.97	14	18.0438	1	6	2	70	170
109	dead	AC		0.35	440	18	36	25	10	0	35.9773	24.9773	15	18.2486	4	6	5	70	170
109	dead	AC		1	380	20			10	7					0	6	1	70	170
109	dead	AC		0.35	400	18			10	0					2	6	3	70	170
110	dead	AC		0.6	460	24		17	10	2		16.9783	7		0	6	1	80	170
110	dead	AC		0.4	470	18	22	22	12	0	21.9745	21.9745	10	9.13046	3	6	4	80	170
110	dead	AC		0.6	460	20	26	21	8	18	25.9826	20.9826	13	13.9826	1	6	2	80	170
110	dead	AC		0.45	470	18	22	23	8	0	21.983	22.983	15	8.7124	2	6	3	80	170
110	dead	AC		0.4	470	18	24	23	8	0	23.983	22.983	15	10.3706	4	6	5	80	170
111	alive	AC		0.55	470	18	35	22	11	0	34.9766	21.9766	11	19.9076	2	6	3	62	162
111	alive	AC		1	400	16	25	24	12	0	24.97	23.97	12	8.16301	0	6	1	62	162
111	alive	AC		0.45	470	18	36	23	10	18	35.9787	22.9787	13	20.3213	4	6	5	62	162
111	alive	AC		0.6	460	16	36	26	12	0	35.9739	25.9739	14	16.5988	1	6	2	62	162
111	alive	AC		0.5	470	18	36	25	10	12	35.9787	24.9787	15	19.4922	3	6	4	62	162
112	dead	AC		1	520	22	36	22	10	0	35.9808	21.9808	12	28.0388	3	6	4	90	175
112	dead	AC		1	520	24	41	36	12	0	40.9769	35.9769	24	28.144	1	6	2	90	175
112	dead	AC		1	530	26	36	36	12	0	35.9774	35.9774	24	24.3232	2	6	3	90	175
112	dead	AC		0.6	520	26	42	34	10	10	41.9808	33.9808	24	33.1367	4	6	5	90	175
112	dead	AC		1	500	20			14	0					0	6	1	90	175
113	dead	AC		0.5	420	18	32	22	12	12	31.9714	21.9714	10	15.5691	1	6	2	80	172
113	dead	AC		0.4	380	20	36	28	10	18	35.9737	27.9737	18	16.3954	2	6	3	80	172
113	dead	AC		0.45	420	20	36	29	10	18	35.9762	28.9762	19	17.7086	3	6	4	80	172
113	dead	AC		0.4	380	20	37	29	10	18	36.9737	28.9737	19	16.7678	4	6	5	80	172
113	dead	AC		0.7	460	18	36	37	10	6	35.9783	36.9783	27	14.209	0	6	1	80	172
114	dead	AC_pressure		1		22	26		12	0					0	6	1	90	176
114	dead	AC		0.65	360	24	30		10	0	29.9722				1	6	2	90	176
114	dead	AC_pressure		0.65		24	26		10	0					2	6	3	90	176
114	dead	AC_pressure		0.5	432	24	28		10	0	27.9769				3	6	4	90	176
114	dead	AC_pressure		0.5	425	24	28		10	0	27.9765				4	6	5	90	176
115	dead	AC		0.8	430	18			10	0					0	2	1	72	168
115	dead	AC		0.6	420	18	21		10	0	20.9762				1	2	2	72	168
116	alive	AC		0.35	470	18	19	12	10	0	18.9787	11.9787	2	10.7869	4	5	5	70	160
116	alive	AC		0.6	400	18	20	19	10	0	19.975	18.975	9	7.41762	2	5	3	70	160
116	alive	AC		0.4	470	18	21	21	12	0	20.9745	20.9745	9	8.71592	3	5	4	70	160
116	alive	AC		0.6	430	14	23		8	0	22.9814				0	5	1	70	160
116	alive	AC		0.4	430	16	24		8	0	23.9814				1	5	2	70	160
117	alive	AC		0.6	450	16	35	20	12	24	34.9733	19.9733	8	17.6494	4	6	5	72	170
117	alive	AC		0.55	460	20	35	21	12	28	34.9739	20.9739	9	22.101	1	6	2	72	170
117	alive	AC		1	450	16	32	26	12	4	31.9733	25.9733	14	13.4158	0	6	1	72	170
117	alive	AC		0.5	470	20	35	26	12	16	34.9745	25.9745	14	20.2782	2	6	3	72	170
117	alive	AC		0.5	470	20	36	32	12		35.9745	31.9745	20	18.4358	3	6	4	72	170
118	dead	AC		0.7	430	20	28	24	12	16	27.9721	23.9721	12	13.4966	1	5	2	69	170
118	dead	AC		1	440	18	25	22	10	0	24.9773	21.9773	12	10.8751	4	5	5	69	170
118	dead	AC		0.55	450	18	30	26	10	14	29.9778	25.9778	16	13.5034	2	5	3	69	170
118	dead	AC		0.45	450	20	30	25	8	4	29.9822	24.9822	17	15.4428	3	5	4	69	170
118	dead	AC		1	400	18	27		10	6	26.975				0	5	1	69	170
119	alive	AC		0.4	440	16	24	18	10	0	23.9773	17.9773	8	10.3566	2	5	3	70	162
119	alive	AC		0.6	410	20			10	0					0	5	1	70	162
119	alive	AC		0.4	430	20	22		10	0	21.9767				1	5	2	70	162
119	alive	AC		0.35	440	16	22		8	0	21.9818				3	5	4	70	162
119	alive	CPAP	10	0.35					8	0					4	5	5	70	162
120	dead	AC		0.5	460	22	34	23	10	12	33.9783	22.9783	13	22.3254	1	6	2	60	160
120	dead	AC		0.4	460	22	34	23	10	0	33.9783	22.9783	13	22.3254	2	6	3	60	160
120	dead	AC		0.4	460	22	25	23	10	0	24.9783	22.9783	13	13.3995	4	6	5	60	160
120	dead	AC		0.35	460	22	29	24	10	0	28.9783	23.9783	14	16.8707	3	6	4	60	160
120	dead	AC		0.7	430	18	35	29	12	6	34.9721	28.9721	17	15.5602	0	6	1	60	160
121	alive	AC		0.45	390	18	24	16	10	0	23.9744	15.9744	6	11.0162	3	6	4	58	177
121	alive	AC		0.5	400	18	29	20	12	18	28.97	19.97	8	13.417	2	6	3	58	177
121	alive	AC		1	470	16	34	27	10	13	33.9787	26.9787	17	15.1155	0	6	1	58	177
121	alive	AC		0.55	400	20	29		10	5	28.975				1	6	2	58	177
121	alive	AC		0.45	470	16	31		10	0	30.9787				4	6	5	58	177
122	alive	AC		0.4	420	20	33	19	10	0	32.9762	18.9762	9	19.355	4	5	5	85	175
122	alive	AC		1	420	18	26	23	12	0	25.9714	22.9714	11	10.7533	0	5	1	85	175
122	alive	AC		0.5	400	20	35	23	12	10	34.97	22.97	11	18.4358	1	5	2	85	175
122	alive	AC		0.35	420	20	28	21	10	18	27.9762	20.9762	11	14.4158	3	5	4	85	175
122	alive	AC		0.4	420	20	35		11	8	34.9738				2	5	3	85	175
123	dead	AC		1	470	20	36	24	12	6	35.9745	23.9745	12	22.1206	0	5	1	85	173
123	dead	AC		0.4	460	20	36	25	12	18	35.9739	24.9739	13	21.1994	2	5	3	85	173
123	dead	AC		0.7	460	20	35	26	12	18	34.9739	25.9739	14	19.847	1	5	2	85	173
123	dead	AC		0.4	480	24	36	25	11	0	35.9771	24.9771	14	26.5435	4	5	5	85	173
123	dead	AC		0.4	480	24	36	29	12	10	35.975	28.975	17	24.2868	3	5	4	85	173
124	dead	AC		1	450	18	17	15	10	0	16.9778	14.9778	5	7.54992	4	6	5	74	172
124	dead	AC		0.5	470	18	21	22	10	8	20.9787	21.9787	12	8.29962	0	6	1	74	172
124	dead	AC		0.5	470	18	21	22	10	18	20.9787	21.9787	12	8.29962	2	6	3	74	172
124	dead	AC		0.5	470	16	24		12	10	23.9745				1	6	2	74	172
124	dead	AC		0.6	470	18	22		10	18	21.9787				3	6	4	74	172
125	alive	AC		0.6	400	16	33	20	10	0	32.975	19.975	10	14.4334	1	6	2	70	170
125	alive	AC		0.8	410	16	35		10	0	34.9756				0	6	1	70	170
125	alive	AC		0.45	450	20			10	0					2	6	3	70	170
125	alive	AC		0.45	390	20	29		10	0	28.9744				3	6	4	70	170
125	alive	AC		0.5	390	20	29		10	0	28.9744				4	6	5	70	170
126	alive	AC		1	470	20	29	23	12	1	28.9745	22.9745	11	16.1328	0	6	1	80	172
126	alive	AC		0.5	470	20	31	24	12	17	30.9745	23.9745	12	17.5146	2	6	3	80	172
126	alive	AC		1	470	24	34	26	12	13	33.9745	25.9745	14	23.2284	4	6	5	80	172
126	alive	AC		0.5	470	20	26		12	18	25.9745				1	6	2	80	172
126	alive	AC		0.55	470	24	33		12	18	32.9745				3	6	4	80	172
127	alive	AC		0.4	420	22	35	22	12	18	34.9714	21.9714	10	21.7454	3	6	4	78	170
127	alive	AC		0.35	420	22	36	22	12	18	35.9714	21.9714	10	22.6509	4	6	5	78	170
127	alive	AC		0.45	450	25	30	26	12	18	29.9733	25.9733	14	18.7572	2	6	3	78	170
127	alive	AC		1	420	18			12	0					0	6	1	78	170
127	alive	AC		0.6	420	18	38		12	0	37.9714				1	6	2	78	170
128	alive	AC		0.55	400	16	22	25	12	17	21.97	24.97	13	5.96781	1	6	2	82	159
128	alive	AC		0.7	460	18	39		12	1	38.9739				0	6	1	82	159
128	alive	AC		0.4	400	18	26		10	18	25.975				2	6	3	82	159
128	alive	AC		0.4	420	20	25		10	0	24.9762				3	6	4	82	159
128	alive	AC		0.5	420	18	35		12	16	34.9714				4	6	5	82	159
129	dead	AC		1	420	18	24	26	12	0	23.9714	25.9714	14	8.16026	0	6	1	60	160
129	dead	AC		0.35	440	22	33		12	0	32.9727				1	6	2	60	160
129	dead	AC		0.4	480	18	40		12	0	39.975				2	6	3	60	160
129	dead	AC		0.4	480	20	30		10	0	29.9792				3	6	4	60	160
129	dead	AC		0.35	500	20			10	0					4	6	5	60	160
130	dead	AC		0.5	540	18	23	20	10	7	22.9815	19.9815	10	12.3921	1	6	2	78	172
130	dead	AC		1	410	16			10	0					0	6	1	78	172
130	dead	AC		0.6	540	18	30		10	18	29.9815				2	6	3	78	172
130	dead	AC		0.45	540	18	31		12	18	30.9778				3	6	4	78	172
130	dead	AC		0.45	540	18	30		12	18	29.9778				4	6	5	78	172
131	dead	AC		0.8	400	18	24	21	10	18	23.975	20.975	11	9.53442	1	6	2	62	160
131	dead	AC		0.8		20	30	24	12	18			12		2	6	3	62	160
131	dead	AC		1	430	20	33	24	12	18	32.9721	23.9721	12	17.7106	4	6	5	62	160
131	dead	AC		0.8	420	18	30	26	12	18	29.9714	25.9714	14	12.6055	3	6	4	62	160
131	dead	AC		1	400		23		10	0	22.975				0	6	1	62	160
132	dead	AC		0.4	400	18	25	17	10	0	24.975	16.975	7	11.6512	3	6	4	68	158
132	dead	AC		0.4	400	18	26	22	10	17	25.975	21.975	12	10.5928	2	6	3	68	158
132	dead	AC		0.5	400	18	31	25	12	19	30.97	24.97	13	13.0642	1	6	2	68	158
132	dead	AC		1	400	16	28	26	10	0	27.975	25.975	16	9.41584	0	6	1	68	158
132	dead	AC		0.5	400	18			10	0					4	6	5	68	158
133	alive	AC		0.5	420	18	30	18	10	0	29.9762	17.9762	8	15.5673	2	6	3	90	158
133	alive	AC		0.4	420	18	35	20	10	0	34.9762	19.9762	10	18.5308	4	6	5	90	158
133	alive	AC		0.7	400	18	32	21	10	0	31.975	20.975	11	15.1792	1	6	2	90	158
133	alive	AC		0.5	420	18	35	22	10	18	34.9762	21.9762	12	17.7899	3	6	4	90	158
133	alive	AC		0.5	480	18			12	0					0	6	1	90	158
134	alive	AC		0.35	500	18	24	17	10	18	23.98	16.98	7	13.6798	4	6	5	93	178
134	alive	AC		0.4	450	18	27	22	10	18	26.9778	21.9778	12	12.7096	0	6	1	93	178
134	alive	AC		0.45	520	20	31	23	10	18	30.9808	22.9808	13	19.8842	2	6	3	93	178
134	alive	AC		0.4	520	20	32	24	10	18	31.9808	23.9808	14	20.3938	3	6	4	93	178
134	alive	AC		0.4	520	20	34	25	10	18	33.9808	24.9808	15	21.9226	1	6	2	93	178
134	alive	CPAP	8	0.35	438	19	16		8	0	15.9817				5	6	6	93	178
135	alive	AC		0.5	450	20	27	21	12	18	26.9733	20.9733	9	14.5648	4	6	5	70	163
135	alive	AC		1	500	18	27	23	12	6	26.976	22.976	11	13.6816	0	6	1	70	163
135	alive	AC		1	450	24	26	23	12	10	25.9733	22.9733	11	15.3609	1	6	2	70	163
135	alive	AC		0.4	450	20	26	23	12	18	25.9733	22.9733	11	12.8008	3	6	4	70	163
135	alive	AC		0.35	490	20	39	24	12	18	38.9755	23.9755	12	25.9426	2	6	3	70	163
136	dead	AC		1	470	14	21	21	10	0	20.9787	20.9787	11	6.77768	0	6	1	87	172
136	dead	AC		0.6	470	16	35	23	10	12	34.9787	22.9787	13	17.3264	2	6	3	87	172
136	dead	AC		0.6	470	20	36	24	10	9	35.9787	23.9787	14	22.1186	3	6	4	87	172
136	dead	AC		0.6	470	16	27	25	10	8	26.9787	24.9787	15	10.6938	1	6	2	87	172
136	dead	AC		0.6	470	20	36	25	10	10	35.9787	24.9787	15	21.658	4	6	5	87	172
137	alive	AC		0.55	360	18		26	12	0		25.9667	14		1	6	2	63	163
137	alive	AC		0.3	430	18		28	10	0		27.9767	18		2	6	3	63	163
137	alive	AC		0.45	460	18	35	30	12	12	34.9739	29.9739	18	16.2394	3	6	4	63	163
137	alive	AC		0.4	420	20	30	29	8	4	29.981	28.981	21	12.7674	4	6	5	63	163
137	alive	AC		0.55	420	18	43		12	0	42.9714				0	6	1	63	163
138	alive	AC		0.8	370	24	24	21	12	0	23.9676	20.9676	9	11.7624	1	6	2	60	165
138	alive	BIPAP	10	0.35	502	16	30	24	8	0	29.9841	23.9841	16	14.1747	4	6	5	60	165
138	alive	AC		0.35	430	18	35	26	9	0	34.9791	25.9791	17	16.6954	3	6	4	60	165
138	alive	AC		1	450	18	36	35	12	0	35.9733	34.9733	23	14.6959	2	6	3	60	165
138	alive	AC		1	350	14	28		10	0	27.9714				0	6	1	60	165
139	dead	AC		1	480	14			8	0					0	1	1	80	170
140	dead	AC		0.5	490	18	27	23	10	18	26.9796	22.9796	13	13.4064	1	6	2	82	170
140	dead	AC		1	480	18	30	26	12	0	29.975	25.975	14	14.4048	0	6	1	82	170
140	dead	AC		0.5	480	22	28	24	10	18	27.9792	23.9792	14	16.5689	2	6	3	82	170
140	dead	AC_pressure		0.45	732	18	20		10	18	19.9863				3	6	4	82	170
140	dead	AC_pressure		0.5	747	20	20		10	19	19.9866				4	6	5	82	170
141	alive	AC		0.5	500	18	30	20	14	0	29.972	19.972	6	17.6523	2	5	3	119	168
141	alive	AC		0.5	520	16	27	25	12	3	26.9769	24.9769	13	11.8321	0	5	1	119	168
[truncated: 3,236 more rows]
